# Supplementary material for: Genomic characterization of the most barotolerant Listeria monocytogenes RO15 strain compared to reference strains used to evaluate food high pressure processing
Source: BMC Genomics. 2020 Jul 2;21:455. doi: 10.1186/s12864-020-06819-0 (PMC7331262; doi:10.1186/s12864-020-06819-0)
Supplement: Supplementary file 2 — Additional File 2 : Table S2. Gene count data and differentially expressed gene list for both strains RO15 and ScottA based on RNA-Seq. [file 12864_2020_6819_MOESM2_ESM.xlsx]

## Sheet: RO15_raw_count
Protein_ID	Annotation (PANNZER+PROKKA)	S1	S2	S3	S4	S5	S6	S7	S8	S9	S10	S11	S12	S13	S14	S15	S16	S17	S18	S19	S20	S21	S22	S23	S24	S25	S26	S27	S28	S29	S30	S31	S32	S33	S34	S35	S36
OCPFDLNE_00001	Chromosomal replication initiator protein DnaA	35	62	27	100	9	3	24	12	44	16	36	83	932	140	47	87	33	220	117	46	0	257	64	38	166	0	128	97	131	7	12	7	27	261	72	62
OCPFDLNE_00002	Beta sliding clamp	13	96	33	84	60	31	55	5	32	23	35	81	597	141	35	56	100	160	59	40	0	128	82	64	100	29	160	63	48	3	52	10	61	104	64	61
OCPFDLNE_00003	Putative FMN/FAD exporter YeeO	1	0	1	0	0	0	3	0	0	0	0	0	15	16	0	10	0	7	7	0	0	13	0	0	0	0	0	0	14	0	0	0	0	0	8	1
OCPFDLNE_00004	RNA binding protein involved in ribosome maturation	0	0	0	1	5	1	0	0	1	0	0	0	79	0	1	0	0	0	1	2	0	7	0	4	0	0	13	0	0	0	0	0	0	0	0	0
OCPFDLNE_00005	DNA replication and repair protein RecF	57	86	67	59	143	20	37	6	60	6	89	150	636	130	102	130	87	163	299	80	1	163	84	62	164	63	247	89	150	8	25	27	121	288	151	62
OCPFDLNE_00006	DNA gyrase subunit B	65	38	37	35	138	11	43	23	73	43	12	191	871	61	40	114	98	362	179	46	0	189	94	60	238	533	247	57	84	35	29	14	84	220	170	80
OCPFDLNE_00007	DNA gyrase subunit A	101	160	160	302	310	76	182	30	111	52	164	269	1124	380	184	383	342	821	386	91	0	335	265	130	324	1409	648	301	232	15	154	66	233	525	592	334
OCPFDLNE_00008	Cardiolipin synthetase	0	10	3	8	0	0	1	0	5	8	18	21	28	10	0	2	0	13	1	9	0	0	0	2	13	0	16	2	6	0	16	0	3	1	23	0
OCPFDLNE_00009	Spermidine acetyltransferase	0	2	0	0	0	0	9	0	0	0	0	0	9	0	5	0	0	0	0	2	0	5	0	0	0	0	6	2	0	0	0	0	0	0	0	0
OCPFDLNE_00010	D-glycero-alpha-D-manno-heptose 7-phosphate kinase	3	8	11	28	14	1	8	1	0	0	0	0	35	2	4	0	21	21	0	2	0	3	5	2	19	0	4	0	14	0	0	5	0	8	1	1
OCPFDLNE_00011	Diphosphomevalonate decarboxylase	1	5	1	2	0	1	5	14	0	0	2	0	55	0	4	0	0	0	42	23	0	20	3	1	0	0	0	0	22	4	3	1	1	15	19	7
OCPFDLNE_00012	Phosphomevalonate kinase	0	13	8	0	8	0	0	6	4	9	0	5	31	1	7	3	12	14	5	0	0	15	0	26	5	0	0	0	13	0	0	0	0	6	0	2
OCPFDLNE_00013	Quinol oxidase subunit 2	21	65	34	42	35	2	23	5	25	6	7	107	207	53	33	64	20	69	61	61	0	32	22	58	36	1	102	76	31	12	0	9	37	174	13	33
OCPFDLNE_00014	Cytochrome o ubiquinol oxidase subunit I	34	64	23	61	50	13	53	26	53	5	28	130	483	120	84	66	15	240	162	80	0	145	66	20	171	188	296	178	97	15	25	34	77	474	118	90
OCPFDLNE_00015	Quinol oxidase subunit III	1	1	16	29	18	0	4	0	0	0	0	7	21	35	5	0	13	32	1	0	0	15	0	1	10	0	30	9	0	0	0	0	4	41	9	1
OCPFDLNE_00016	Quinol oxidase polypeptide IV	0	6	1	11	0	0	1	0	1	0	0	6	8	5	0	4	18	4	3	0	0	5	0	12	4	28	15	16	10	0	1	0	6	37	5	3
OCPFDLNE_00017	Capsule biosynthesis protein CapA	0	0	0	0	2	0	2	0	0	0	0	0	0	0	0	0	0	1	0	0	0	0	0	0	0	0	0	0	0	0	0	0	0	10	0	0
OCPFDLNE_00018	Aryl-phospho-beta-D-glucosidase BglH	0	15	0	0	0	0	1	0	0	0	5	12	47	0	0	0	28	0	0	8	0	0	12	0	0	0	0	0	0	0	0	0	0	0	9	5
OCPFDLNE_00019	Bacterial SH3 domain family	0	0	0	0	3	0	0	0	9	0	0	0	25	1	0	0	0	16	0	5	0	0	0	0	0	0	0	0	3	0	0	0	0	14	3	2
OCPFDLNE_00020	Putative HTH-type transcriptional regulator YurK	7	0	0	0	0	0	0	0	0	0	0	0	0	0	0	0	0	0	2	0	0	0	0	0	0	0	3	0	0	0	0	0	0	0	0	0
OCPFDLNE_00021	PTS system sorbose-specific EIIA component	0	0	0	0	0	0	0	0	0	0	0	0	0	0	0	0	0	0	9	0	0	0	0	0	0	0	0	0	0	0	0	0	0	0	0	0
OCPFDLNE_00022	Pts system mannose fructose n-acetylgalactosamine-specific transporter subunit iib	0	0	0	0	0	0	0	0	0	0	0	0	0	0	0	0	0	0	0	0	0	0	0	0	0	0	0	0	0	0	0	0	0	0	0	0
OCPFDLNE_00023	Hosphoenolpyruvate-dependent sugar phosphotransferase system iic component	0	0	0	0	0	0	0	0	0	0	0	0	0	0	0	0	0	0	0	0	0	0	0	0	0	0	0	0	0	0	0	0	0	0	0	0
OCPFDLNE_00024	Mannose-specific PTS system IID component	0	0	0	0	0	1	0	0	0	0	0	0	0	0	0	0	0	0	0	0	0	0	0	0	0	0	0	0	0	0	0	0	0	0	0	0
OCPFDLNE_00025	Putative phosphosugar isomerase/binding protein	0	0	10	0	0	0	2	0	5	0	0	0	14	0	0	2	0	0	0	0	0	0	0	0	0	0	0	0	0	0	0	0	1	0	0	0
OCPFDLNE_00026	Copper homeostasis protein CutC	0	0	0	0	0	0	0	0	0	0	0	0	0	0	0	0	0	0	0	0	0	0	0	0	0	0	0	0	0	0	0	0	0	0	0	0
OCPFDLNE_00027	PTS system beta-glucoside-specific transporter subunits IIABC	3	4	0	0	0	3	0	0	0	0	0	0	0	0	1	0	0	9	27	0	0	0	0	0	0	0	3	0	0	0	0	0	0	1	6	0
OCPFDLNE_00028	putative murein peptide carboxypeptidase	0	2	3	0	0	0	3	0	0	0	0	17	9	0	0	0	0	0	2	5	0	0	0	0	0	0	0	0	7	0	0	0	0	0	0	0
OCPFDLNE_00029	hypothetical protein	0	0	0	0	0	0	0	0	0	0	0	0	0	0	0	0	0	0	0	0	0	0	0	0	0	0	0	0	0	0	0	0	0	14	0	0
OCPFDLNE_00030	ABC transporter ATP-binding protein NatA	0	0	0	0	0	0	1	0	0	0	0	0	0	0	0	0	0	0	0	1	0	0	0	0	0	0	0	0	9	0	0	0	0	0	0	0
OCPFDLNE_00031	DUF2705 domain-containing protein (Fragment)	0	0	0	0	0	0	0	0	0	0	0	0	0	0	0	0	0	0	0	0	0	0	0	0	0	0	0	0	0	0	0	0	0	0	0	0
OCPFDLNE_00032	Membrane protein, putative	0	0	0	0	0	0	0	0	0	0	0	0	0	0	0	0	0	0	0	0	0	0	0	0	0	0	0	0	0	0	0	0	0	0	0	0
OCPFDLNE_00033	hypothetical protein	0	2	7	0	0	0	0	0	2	0	0	0	0	0	2	0	0	0	0	0	0	0	0	0	0	0	0	0	0	0	0	0	0	0	0	0
OCPFDLNE_00034	hypothetical protein	0	1	0	0	0	0	4	0	0	0	1	0	0	0	0	0	0	14	0	0	0	0	0	1	5	0	0	0	3	0	0	0	0	0	0	0
OCPFDLNE_00035	hypothetical protein	11	7	9	4	11	1	0	0	2	12	0	10	139	0	0	7	7	27	2	7	0	4	0	1	3	9	1	0	55	0	2	1	9	45	7	20
OCPFDLNE_00036	Sugar phosphatase YidA	7	47	5	22	16	10	3	1	12	3	2	28	322	60	6	4	12	64	29	21	0	30	12	14	6	0	13	17	7	0	0	0	10	56	12	33
OCPFDLNE_00037	HTH-type transcriptional regulator DegA	6	57	0	28	30	19	37	0	21	3	20	85	84	62	26	45	16	37	2	21	4	283	70	42	70	111	10	151	49	1	0	20	26	33	23	36
OCPFDLNE_00038	Sugar kinase and transcription regulator	0	0	0	0	0	0	0	0	0	0	0	0	0	0	0	0	0	0	14	0	0	0	0	0	0	0	0	0	0	0	0	0	0	0	0	0
OCPFDLNE_00039	Endoglucanase D	0	0	0	0	2	0	2	0	0	0	0	0	0	0	0	0	0	10	0	0	0	6	0	0	0	0	0	0	0	0	0	0	0	0	0	0
OCPFDLNE_00040	PTS system cellobiose-specific transporter subunit IIC	0	0	0	0	0	0	0	0	0	0	0	0	0	0	0	0	0	0	0	0	0	0	0	0	0	0	0	0	0	0	0	0	0	0	0	0
OCPFDLNE_00041	Glucoselysine-6-phosphate deglycase	0	0	0	0	0	0	0	0	0	0	0	16	37	0	0	0	0	0	12	0	0	0	0	0	0	0	0	0	0	0	0	0	0	0	0	0
OCPFDLNE_00042	Putrescine carbamoyltransferase	0	0	0	0	0	0	0	0	1	0	0	0	0	0	1	0	0	15	0	0	0	13	0	0	0	0	1	0	29	0	0	0	0	0	0	2
OCPFDLNE_00043	Glutamate/gamma-aminobutyrate antiporter	0	0	0	0	0	0	0	0	0	0	0	0	0	0	0	3	0	0	0	0	0	0	0	0	0	0	0	0	0	0	0	0	0	0	0	0
OCPFDLNE_00044	Agmatine deiminase	0	0	0	0	0	0	0	0	0	0	0	0	0	0	0	0	0	0	0	12	0	0	0	0	0	0	0	0	0	0	0	0	0	1	0	0
OCPFDLNE_00045	Carbamate kinase	0	0	0	0	2	0	0	0	0	0	0	0	0	0	0	1	0	0	0	0	0	0	0	0	2	0	3	5	0	0	0	0	1	0	0	0
OCPFDLNE_00046	Agmatine deiminase	0	0	0	0	0	0	1	0	0	0	0	1	8	0	0	0	0	0	0	0	0	17	0	0	11	0	0	0	0	0	0	0	0	0	0	0
OCPFDLNE_00047	Phosphosugar-binding protein	0	0	0	5	4	0	1	6	5	0	0	0	0	4	0	0	0	8	0	2	0	0	1	0	0	0	0	0	0	0	0	0	3	3	0	0
OCPFDLNE_00048	Cytochrome O ubiquinol oxidase	0	0	0	0	0	0	0	0	0	0	0	0	14	7	0	0	0	1	0	0	0	0	0	4	0	0	0	0	0	0	0	0	0	0	0	0
OCPFDLNE_00049	Arginine deiminase	10	8	35	36	21	11	55	6	0	0	36	0	4	70	12	35	38	98	137	4	0	10	10	15	33	67	99	51	57	1	38	4	14	61	41	35
OCPFDLNE_00050	30S ribosomal protein S6	6	85	49	99	115	8	32	13	5	1	3	76	132	23	70	49	16	44	97	15	0	58	9	28	150	1	86	3	22	3	4	10	79	255	31	26
OCPFDLNE_00051	Single-stranded DNA-binding protein A	35	43	95	173	22	2	144	11	38	4	22	65	85	42	83	54	56	246	209	99	0	146	23	12	92	31	259	27	76	7	23	4	81	434	79	41
OCPFDLNE_00052	30S ribosomal protein S18	1	12	10	3	5	0	9	0	18	0	0	0	54	10	1	10	14	17	26	8	0	24	0	0	1	15	15	0	8	0	0	2	15	82	5	0
OCPFDLNE_00053	Peptidase propeptide and ypeb domain subfamily	0	12	0	0	0	0	3	0	1	0	0	0	19	13	2	3	0	2	33	6	0	3	34	7	0	0	0	0	0	0	0	0	0	0	0	0
OCPFDLNE_00054	Regulator	1023	4308	1354	4271	2076	551	1897	541	1833	532	2634	7889	29063	7325	2298	4428	3143	7915	4075	3288	7	6674	3448	2280	4977	6344	5077	6858	4247	359	672	396	991	6357	2450	2084
OCPFDLNE_00055	Accessory gene regulator protein D	11	47	26	69	16	0	23	0	23	2	43	67	1153	101	44	54	13	76	72	18	0	177	10	31	42	191	68	55	87	0	2	7	10	136	12	16
OCPFDLNE_00056	Accessory transcriptional regulator protein C	12	76	6	113	32	10	49	4	34	20	22	86	572	108	62	34	7	46	86	83	0	85	79	24	127	39	100	62	39	6	1	44	59	268	61	76
OCPFDLNE_00057	Accessory transcriptional regulator protein A	22	47	11	61	25	1	30	0	20	2	1	56	300	28	69	10	0	4	11	32	0	174	27	31	65	0	21	111	53	13	15	5	13	320	11	15
OCPFDLNE_00058	Cyclic-di-AMP phosphodiesterase PdeA	3	16	9	10	0	0	4	0	12	0	13	6	89	0	6	0	13	11	26	14	0	0	8	0	30	0	15	99	16	0	0	0	0	8	21	0
OCPFDLNE_00059	Ribosomal protein L9 (Fragment)	15	0	0	0	0	2	2	0	1	0	0	0	1	0	0	7	0	1	1	0	0	0	0	0	0	0	0	0	0	0	1	0	0	1	0	5
OCPFDLNE_00060	Replicative DNA helicase	9	34	30	30	114	6	60	12	30	10	45	167	356	72	53	72	32	250	99	40	0	80	54	18	67	2	63	96	102	2	40	0	53	174	106	18
OCPFDLNE_00061	Adenylosuccinate synthetase	1	8	1	7	4	1	16	1	6	3	6	0	38	8	11	14	10	32	46	6	0	41	13	0	1	86	44	7	22	1	16	0	27	11	19	15
OCPFDLNE_00062	Type VII secretion protein EsxA	0	0	0	0	0	0	0	0	0	0	0	0	0	0	0	0	0	37	0	0	0	0	0	0	45	0	0	0	0	0	0	0	0	0	0	5
OCPFDLNE_00063	Type VII secretion protein EsaA	0	0	0	0	0	0	0	0	0	0	0	0	35	0	0	0	0	0	0	0	0	0	2	0	0	0	0	0	0	0	0	0	0	0	0	0
OCPFDLNE_00064	Type VII secretion protein EssA	0	0	0	0	0	0	0	0	0	0	0	0	0	0	0	0	0	0	0	0	0	0	0	0	0	0	0	0	0	0	0	0	0	0	0	0
OCPFDLNE_00065	Type VII secretion protein EsaB	0	0	0	0	0	0	0	0	0	0	0	0	0	0	0	0	0	0	0	0	0	0	0	0	0	0	0	0	0	0	0	0	0	0	0	0
OCPFDLNE_00066	Type VII secretion protein EssB	0	0	0	0	0	0	0	0	0	0	0	0	0	0	0	0	0	0	0	0	0	0	0	0	0	0	0	0	0	0	0	0	0	0	0	0
OCPFDLNE_00067	Type VII secretion protein EssC	0	0	0	0	15	0	0	0	0	0	0	0	0	8	0	0	0	0	0	0	0	8	0	0	0	0	0	0	0	0	0	0	0	0	0	1
OCPFDLNE_00068	Cytadherence accessory protein (Fragment)	0	0	0	0	0	0	0	0	0	0	0	0	0	0	0	0	0	0	0	0	0	0	0	0	0	0	0	0	0	0	0	0	0	0	0	0
OCPFDLNE_00069	hypothetical protein	0	0	0	0	0	0	0	0	0	0	0	0	0	0	0	0	0	0	0	0	0	0	0	0	0	0	0	0	0	0	0	0	0	0	0	0
OCPFDLNE_00070	hypothetical protein	0	0	0	0	0	0	0	0	0	0	0	0	0	0	0	0	0	0	0	0	0	0	0	0	0	0	0	0	0	0	0	0	0	0	0	0
OCPFDLNE_00071	hypothetical protein	0	0	0	0	0	0	0	0	0	0	3	0	0	0	0	0	0	0	0	0	0	0	0	0	0	0	0	0	0	0	0	0	2	0	7	0
OCPFDLNE_00072	hypothetical protein	0	0	0	3	0	0	0	0	0	0	0	0	0	0	0	0	0	0	0	0	0	0	0	0	0	0	0	0	0	0	0	0	0	0	0	0
OCPFDLNE_00073	hypothetical protein	0	0	0	0	0	0	0	0	0	0	0	0	0	0	0	0	0	0	0	0	0	0	0	0	0	0	0	0	0	0	0	0	0	0	0	0
OCPFDLNE_00074	hypothetical protein	0	0	0	0	0	0	0	0	0	0	0	0	0	0	0	0	0	0	0	0	0	0	0	0	0	0	0	0	0	0	0	0	0	0	0	0
OCPFDLNE_00075	hypothetical protein	0	0	0	0	0	0	0	0	0	0	0	0	3	0	0	0	0	0	0	0	0	0	0	0	0	0	0	0	0	0	0	0	0	0	6	0
OCPFDLNE_00076	Toxin B	0	0	0	0	0	0	0	0	0	0	0	0	0	0	0	0	0	0	0	0	0	0	0	0	0	0	0	0	0	0	0	0	0	0	0	0
OCPFDLNE_00077	hypothetical protein	0	4	0	0	0	0	3	0	0	0	0	0	0	0	0	0	0	0	7	0	0	0	0	0	0	0	0	0	0	0	0	0	0	0	0	0
OCPFDLNE_00078	hypothetical protein	0	0	0	0	0	0	0	0	0	0	0	0	0	0	0	0	0	0	0	0	0	0	0	0	0	0	0	0	0	0	0	0	0	0	0	0
OCPFDLNE_00079	hypothetical protein	0	0	0	0	0	0	0	0	0	0	0	0	0	0	0	0	0	0	0	0	0	0	0	0	0	0	0	0	0	0	0	0	0	0	0	0
OCPFDLNE_00080	hypothetical protein	0	1	0	0	0	0	0	0	0	0	3	0	0	0	0	0	0	4	0	0	0	0	1	1	0	0	0	3	0	0	0	0	0	0	0	0
OCPFDLNE_00081	hypothetical protein	0	0	0	0	0	0	0	0	0	0	0	7	0	0	0	0	0	0	0	0	0	0	2	0	0	0	9	15	0	0	0	0	0	0	4	0
OCPFDLNE_00082	2-Methylisocitrate lyase, PEP mutase family	3	47	13	0	1	1	34	1	16	1	9	30	143	34	23	46	26	47	71	43	0	68	22	30	75	0	0	0	30	0	19	1	18	42	46	31
OCPFDLNE_00083	Methylated-DNA--protein-cysteine methyltransferase	6	2	7	4	4	0	2	0	3	0	6	39	75	4	3	3	23	20	16	10	0	0	17	0	6	0	5	0	4	0	0	0	1	11	2	0
OCPFDLNE_00084	Pentapeptide repeat protein MfpA	0	0	0	0	0	0	0	0	0	0	0	0	0	12	0	0	0	0	0	0	0	0	0	0	0	0	0	0	0	0	0	0	0	0	0	9
OCPFDLNE_00085	D-isomer specific 2-hydroxyacid dehydrogenase NAD-binding	8	39	57	47	40	8	41	20	28	7	57	67	341	111	28	58	49	43	171	44	0	242	67	24	220	59	72	47	29	12	20	2	62	225	109	19
OCPFDLNE_00087	Ribonuclease	6	0	0	0	0	4	6	0	0	19	0	0	5	0	0	0	0	2	0	4	0	20	0	7	5	0	1	0	4	0	0	0	0	0	21	0
OCPFDLNE_00088	IclR family transcriptional regulator	0	0	1	6	0	0	0	0	0	0	0	0	0	0	0	0	0	0	3	0	0	0	0	0	0	0	0	0	0	0	0	0	0	9	0	0
OCPFDLNE_00089	hypothetical protein	0	0	0	0	0	0	0	0	0	0	0	0	18	0	0	0	0	0	0	0	0	0	0	0	0	0	0	0	0	0	0	0	0	0	0	0
OCPFDLNE_00090	hypothetical protein	0	23	4	1	6	0	5	0	3	0	0	0	0	0	0	9	0	0	4	0	0	1	0	11	6	107	0	0	2	5	21	0	0	0	4	0
OCPFDLNE_00091	HTH-type transcriptional regulator AdhR	4	3	2	0	0	0	2	0	1	0	0	0	13	12	0	2	0	21	27	0	0	31	0	1	4	19	0	0	12	0	15	0	0	0	1	3
OCPFDLNE_00092	L-glyceraldehyde 3-phosphate reductase	5	9	9	4	29	0	22	0	7	0	34	118	214	42	19	50	16	118	47	18	0	6	4	7	26	49	5	31	20	0	6	9	24	16	4	10
OCPFDLNE_00093	Crp/Fnr family transcriptional regulator	0	0	0	0	0	0	0	0	0	0	0	0	0	0	0	0	0	0	0	0	0	0	0	0	0	0	0	0	0	0	0	0	0	0	0	0
OCPFDLNE_00094	ATP phosphoribosyltransferase regulatory subunit	0	0	1	0	0	0	0	0	0	0	0	0	0	0	0	0	2	0	0	0	0	0	0	0	0	0	8	0	0	0	0	0	0	0	0	1
OCPFDLNE_00095	hypothetical protein	0	0	0	0	0	0	0	0	0	0	12	0	0	0	0	0	0	0	0	0	0	0	0	0	0	0	19	0	0	0	0	0	0	0	0	0
OCPFDLNE_00096	ATP synthase subunit c	0	0	0	0	0	0	0	0	0	0	0	0	0	0	0	0	0	0	0	0	0	0	0	0	0	0	0	0	0	0	0	0	0	0	0	0
OCPFDLNE_00097	ATP synthase subunit delta	0	0	0	0	0	0	0	0	0	0	0	0	0	0	0	0	0	0	0	0	0	0	0	0	0	0	0	0	0	0	0	0	0	0	0	0
OCPFDLNE_00098	ATP synthase subunit alpha	0	0	0	0	0	0	0	0	0	0	0	0	15	1	0	0	1	0	0	0	0	0	0	0	0	0	0	0	1	0	0	0	0	0	4	0
OCPFDLNE_00099	ATP synthase gamma chain, sodium ion specific	0	0	0	0	0	0	0	0	0	0	0	0	0	0	0	0	0	0	0	0	0	0	0	0	0	0	0	0	0	0	0	0	0	0	0	0
OCPFDLNE_00100	ATP synthase subunit beta, sodium ion specific	0	0	0	0	28	0	0	0	0	0	0	0	0	0	0	0	0	13	0	0	0	0	0	0	0	0	0	0	0	0	0	0	0	0	0	1
OCPFDLNE_00101	F-type H+-transporting ATPase subunit epsilon	0	0	0	0	0	0	0	0	0	0	0	0	0	0	0	0	0	0	0	0	0	0	0	0	0	0	0	0	0	0	0	0	0	0	0	0
OCPFDLNE_00102	hypothetical protein	0	0	0	0	0	0	0	0	0	0	0	0	0	0	0	0	0	0	0	0	0	0	0	0	0	0	0	0	0	0	0	0	0	0	0	0
OCPFDLNE_00103	Crp/Fnr family transcriptional regulator	0	1	0	0	0	0	0	0	0	0	0	2	0	0	0	1	0	2	33	0	0	0	0	0	0	0	0	1	20	0	0	0	0	0	0	0
OCPFDLNE_00104	Fructose-specific phosphotransferase enzyme IIB component	112	145	86	85	115	34	182	24	123	59	36	65	967	125	315	206	165	346	332	307	0	687	230	95	391	0	356	113	189	4	45	62	75	824	206	125
OCPFDLNE_00105	PTS system mannose-specific transporter subunit IIC	14	17	2	16	11	2	42	7	17	6	0	78	185	18	19	10	40	58	106	45	0	66	15	0	22	28	6	9	11	0	0	0	15	41	58	25
OCPFDLNE_00106	PTS system fructose-specific transporter subunit IID	25	60	13	56	30	11	48	20	20	22	36	65	461	59	25	83	115	118	84	40	0	100	41	20	100	80	68	157	74	2	2	6	8	176	76	26
OCPFDLNE_00107	Regulator of the mannose operon, ManO	35	163	78	162	142	28	121	38	128	16	93	373	1316	133	141	95	108	272	169	108	0	337	112	157	428	55	376	205	129	35	31	35	117	541	181	138
OCPFDLNE_00108	hypothetical protein	7	20	18	11	9	1	1	0	17	0	7	22	316	8	11	0	17	4	36	14	0	3	35	26	49	24	48	33	22	0	1	0	1	12	9	12
OCPFDLNE_00109	Monooxygenase ycnE	0	0	0	0	0	0	0	0	0	0	0	0	0	0	0	0	0	0	0	0	0	0	0	0	0	0	0	0	0	0	0	0	0	0	0	0
OCPFDLNE_00110	NADPH nitroreductase	0	0	0	0	0	0	0	0	0	0	0	0	0	0	0	0	0	3	0	0	0	0	4	0	0	0	0	0	0	0	0	0	0	0	0	0
OCPFDLNE_00111	hypothetical protein	1	6	0	11	0	0	4	0	11	0	0	27	0	0	5	2	0	0	0	0	0	8	33	5	1	0	0	0	25	0	0	0	3	10	4	0
OCPFDLNE_00112	ChiB	0	0	0	0	0	0	0	0	0	0	0	0	0	0	0	0	0	0	0	0	0	0	0	0	0	0	0	0	0	0	0	0	0	0	0	6
OCPFDLNE_00113	Sugar kinase and transcription regulator	0	0	0	0	0	0	0	0	5	0	0	0	0	0	0	0	0	0	0	0	0	0	0	0	0	0	12	0	0	0	0	0	0	0	0	0
OCPFDLNE_00114	ABC transporter, ATPase activity	0	1	1	0	2	0	0	0	5	0	0	3	32	0	0	6	0	9	4	0	0	0	10	1	6	0	23	0	0	0	3	0	0	27	1	0
OCPFDLNE_00115	Putative ABC transporter ATP-binding protein YknU	0	0	0	0	0	0	0	0	0	0	0	0	0	8	0	0	0	12	0	0	0	0	0	0	0	0	0	0	7	0	0	0	0	0	0	2
OCPFDLNE_00116	L-rhamnose operon regulatory protein RhaS	35	21	33	30	40	6	57	4	26	4	34	16	201	10	8	36	16	143	93	29	0	60	26	57	134	76	196	97	46	0	26	1	24	250	27	19
OCPFDLNE_00117	Lipase 2	6	1	12	2	16	9	3	0	7	9	10	0	107	22	5	16	13	21	115	1	0	8	17	22	53	0	32	35	72	0	13	5	24	24	25	22
OCPFDLNE_00118	hypothetical protein	0	0	0	0	0	0	0	0	0	0	0	0	0	0	0	0	0	0	0	0	0	0	0	0	0	0	0	0	0	0	0	0	0	0	0	0
OCPFDLNE_00119	putative cyclic di-GMP phosphodiesterase PdeA	0	28	9	10	7	0	3	1	20	2	0	2	68	13	8	6	6	27	0	2	0	53	18	8	7	0	20	0	33	0	0	0	0	41	11	10
OCPFDLNE_00120	Crp/Fnr family transcriptional regulator	0	17	7	0	0	0	6	0	1	0	0	8	16	0	4	3	0	3	0	1	0	7	31	2	0	0	0	0	2	0	0	1	0	17	0	17
OCPFDLNE_00121	Putative toxin-antitoxin system, toxin component	3	6	19	34	3	11	5	8	4	0	3	11	109	13	8	0	7	13	40	5	0	12	19	6	2	0	31	0	27	0	0	2	10	126	54	4
OCPFDLNE_00122	hypothetical protein	22	88	51	116	51	22	29	13	16	1	21	234	612	92	97	40	62	112	164	71	0	94	35	70	253	112	53	61	59	38	52	38	99	189	48	126
OCPFDLNE_00123	Antigen D	0	1	2	0	0	0	8	0	0	0	0	0	1	0	0	0	0	0	2	0	0	0	0	0	0	0	1	0	0	0	0	0	0	0	3	0
OCPFDLNE_00124	Phage transcriptional activator, antigen C	0	0	0	16	0	0	3	0	11	0	0	0	0	0	0	0	0	11	0	0	0	1	0	0	3	0	0	0	0	0	0	0	7	0	0	0
OCPFDLNE_00125	Antigen B	0	0	0	0	0	0	0	0	0	0	0	0	0	0	0	0	35	0	0	0	0	5	0	0	0	0	0	0	0	0	0	1	0	0	0	0
OCPFDLNE_00126	Antigen A	0	7	0	0	0	0	0	0	1	0	0	36	40	0	0	0	0	0	0	0	0	0	0	0	0	0	0	15	0	0	0	0	0	24	0	0
OCPFDLNE_00127	Segregation and condensation protein B	0	0	0	0	0	0	0	0	0	1	0	0	0	0	0	0	0	0	0	0	0	0	4	0	0	0	0	0	0	0	0	0	0	0	0	0
OCPFDLNE_00128	Phenylalanine racemase	0	0	0	0	0	0	0	0	0	0	0	0	0	0	0	0	0	0	0	0	0	0	0	0	0	0	0	0	0	0	0	0	0	0	0	0
OCPFDLNE_00129	hypothetical protein	0	0	0	0	0	0	11	0	1	0	0	0	0	0	4	0	0	0	0	0	0	0	0	0	0	0	0	0	0	0	0	0	0	0	0	0
OCPFDLNE_00130	hypothetical protein	0	0	0	0	0	0	0	2	0	0	0	1	0	0	0	0	0	0	0	0	0	0	0	0	0	0	0	1	0	0	0	0	0	0	0	0
OCPFDLNE_00131	Minor structural protein, putative	0	0	0	0	0	0	0	0	0	0	0	0	0	0	0	0	0	0	0	0	0	2	0	0	0	0	0	0	0	0	0	0	0	0	0	0
OCPFDLNE_00132	CCA-adding enzyme	0	0	0	0	0	0	0	0	0	0	0	0	0	0	0	0	0	0	0	0	0	0	0	0	0	0	0	0	0	0	0	0	0	0	0	0
OCPFDLNE_00133	hypothetical protein	0	0	0	0	0	0	0	0	0	0	0	0	0	0	0	3	0	0	0	0	0	0	0	0	0	0	0	0	0	0	0	0	0	0	0	0
OCPFDLNE_00134	hypothetical protein	0	0	0	0	0	0	0	0	0	0	0	0	0	0	0	3	0	0	0	0	0	0	0	0	0	0	5	0	0	0	0	0	0	0	0	0
OCPFDLNE_00135	hypothetical protein	0	0	0	0	0	0	0	0	0	0	0	0	0	0	0	3	0	0	0	0	0	0	0	0	0	0	0	0	0	0	0	0	0	0	0	0
OCPFDLNE_00136	Toxin secretion/phage lysis holin	0	0	0	0	0	0	0	0	0	0	0	0	0	0	0	0	0	0	0	0	0	0	0	0	0	0	0	0	0	0	0	0	0	0	0	0
OCPFDLNE_00137	Sporulation-specific N-acetylmuramoyl-L-alanine amidase	0	0	0	0	0	0	0	0	0	0	0	0	0	0	0	0	0	0	0	0	0	0	0	0	0	0	0	0	0	0	0	0	0	0	0	0
OCPFDLNE_00138	Bifunctional metallophosphatase/5'-nucleotidase	142	266	27	31	67	6	14	10	115	2	2	440	516	105	8	116	315	575	280	475	0	507	308	113	1448	1076	77	279	103	1	57	8	6	44	22	67
OCPFDLNE_00139	Putative cyclic-di-GMP phosphodiesterase YjcC	0	0	8	0	0	0	0	0	0	0	6	5	0	9	0	37	0	0	0	0	0	0	0	0	0	0	0	0	0	0	0	0	0	0	0	0
OCPFDLNE_00140	Inosine-5'-monophosphate dehydrogenase	17	50	27	49	24	3	51	3	12	10	16	125	710	90	42	54	100	218	47	25	0	117	37	37	81	156	66	20	62	11	14	21	17	182	73	91
OCPFDLNE_00141	Divergent 4fe-4s mono-cluster	0	2	1	14	0	0	0	0	0	0	0	1	0	0	0	0	0	0	15	1	0	20	0	0	2	0	0	0	0	0	0	0	0	0	0	1
OCPFDLNE_00142	putative protein YjdJ	8	16	31	13	5	0	10	10	9	7	13	24	131	75	12	55	6	58	128	9	0	22	3	1	0	13	19	18	20	0	6	0	51	99	31	41
OCPFDLNE_00143	Oligopeptide-binding protein AppA	17	5	32	6	10	6	8	5	18	5	8	1	338	31	1	117	14	43	31	24	0	34	16	10	35	119	29	16	13	0	0	7	22	2	41	4
OCPFDLNE_00144	Oligopeptide transport system permease protein AppB	2	17	0	4	0	6	6	3	0	0	0	16	3	4	11	14	25	22	32	1	0	23	17	6	2	0	1	0	3	10	0	11	20	8	7	1
OCPFDLNE_00145	Glutathione transport system permease protein GsiD	0	12	27	21	105	0	0	0	10	5	18	31	255	39	24	102	0	98	138	10	0	66	58	33	120	4	38	7	24	0	0	0	7	80	29	31
OCPFDLNE_00146	Type VII secretion effector	0	0	0	0	0	0	0	0	0	0	0	0	0	0	0	0	0	0	0	0	0	0	0	0	0	0	0	0	0	0	0	0	0	0	0	0
OCPFDLNE_00147	DNA double-strand break repair Rad50 ATPase	0	0	0	0	0	0	0	0	3	0	0	0	3	0	0	0	0	0	0	0	0	0	6	0	2	0	0	0	0	0	0	0	0	0	0	0
OCPFDLNE_00148	Ribonuclease	9	0	4	0	1	0	6	0	1	0	0	0	57	0	5	12	0	33	0	2	0	18	9	0	1	5	14	0	19	0	0	0	18	12	1	0
OCPFDLNE_00149	Immunity protein 74 of polymorphic toxin system	0	0	0	0	0	0	0	0	0	0	0	0	0	0	0	0	0	0	0	0	0	0	0	1	0	0	0	0	1	0	0	0	0	0	0	0
OCPFDLNE_00150	hypothetical protein	0	0	0	0	0	0	0	0	0	0	0	8	0	0	0	0	0	0	0	0	0	0	0	0	0	0	0	0	0	0	0	0	0	0	0	0
OCPFDLNE_00151	Dihydroorotate dehydrogenase (Quinone)	0	0	0	0	0	0	0	0	0	0	0	0	3	0	0	0	0	0	0	0	0	0	0	0	0	0	0	0	1	0	0	0	0	0	0	0
OCPFDLNE_00152	hypothetical protein	0	10	2	0	0	0	21	0	0	0	0	0	34	0	0	0	0	30	6	0	0	0	21	0	0	0	0	1	0	0	0	0	0	1	0	10
OCPFDLNE_00153	DUF1871 domain-containing protein (Fragment)	0	0	0	0	0	0	0	0	0	0	0	0	0	0	0	0	0	0	0	0	0	0	0	0	0	0	0	0	0	0	0	0	0	0	0	0
OCPFDLNE_00154	hypothetical protein	0	0	0	0	0	0	0	0	0	0	0	0	0	0	0	0	0	0	0	0	0	0	0	0	0	0	0	0	0	0	0	0	0	0	0	0
OCPFDLNE_00155	hypothetical protein	0	0	0	0	0	0	0	0	0	0	0	0	0	0	0	0	0	0	0	0	0	0	0	0	0	0	0	0	0	0	0	0	0	0	0	0
OCPFDLNE_00156	hypothetical protein	0	0	0	0	0	0	0	0	0	0	0	0	0	0	0	0	0	0	0	0	0	0	0	0	0	0	0	0	0	0	0	0	0	0	0	0
OCPFDLNE_00157	Dipeptide-binding protein DppE	30	13	14	14	17	3	12	3	16	2	23	83	186	57	19	45	13	85	18	12	0	48	30	20	67	0	47	49	0	1	27	9	42	50	13	19
OCPFDLNE_00158	High-affinity zinc uptake system binding-protein ZnuA	0	0	0	0	0	0	0	0	0	0	0	0	0	0	0	0	0	0	0	0	0	0	7	0	0	0	0	0	0	0	0	0	0	0	0	0
OCPFDLNE_00159	High-affinity zinc uptake system ATP-binding protein ZnuC	0	0	0	0	0	0	0	0	0	0	0	0	0	0	0	0	0	0	0	0	0	0	0	0	15	0	0	0	0	0	0	0	0	0	0	0
OCPFDLNE_00160	Zinc ABC superfamily ATP binding cassette transporter, membrane protein	1	2	0	0	0	1	2	0	0	0	0	7	0	0	0	0	0	0	0	0	0	0	3	0	1	0	0	0	0	0	0	0	6	0	0	0
OCPFDLNE_00161	cAMP-binding domain-containing regulatory protein	0	0	0	0	0	0	0	0	0	0	0	0	0	0	0	0	0	0	0	0	0	0	0	0	0	0	0	0	0	0	0	0	0	0	0	0
OCPFDLNE_00162	ATP-dependent DNA helicase	0	7	11	4	5	0	10	0	1	0	0	21	21	19	5	4	3	9	13	0	0	22	0	10	49	1	0	0	70	0	3	0	1	42	9	12
OCPFDLNE_00163	Sugar phosphate phosphatase	0	7	6	0	0	1	0	0	1	0	0	0	144	2	10	7	4	32	0	7	0	9	4	2	3	0	9	0	42	0	0	0	0	78	17	4
OCPFDLNE_00164	Serine-aspartate repeat-containing protein D	14	0	0	0	0	2	0	0	0	6	1	0	0	9	40	68	1	45	0	2	0	0	0	2	18	0	0	19	0	0	0	0	0	0	0	0
OCPFDLNE_00165	Serine-aspartate repeat-containing protein E	4	8	0	0	0	0	4	0	0	0	0	10	21	0	11	5	0	14	0	7	0	43	0	3	7	0	0	0	15	0	0	0	0	28	0	1
OCPFDLNE_00166	RsbT co-antagonist protein RsbRD	34	294	72	173	81	50	53	11	97	29	91	461	1157	266	169	240	134	311	243	120	0	379	346	295	267	131	454	142	168	4	80	75	121	461	200	191
OCPFDLNE_00167	DNA polymerase III clamp loader delta' subunit	37	77	51	30	75	12	23	1	10	18	66	154	565	57	46	97	13	222	96	50	0	171	60	36	141	94	110	135	72	5	13	7	37	115	40	39
OCPFDLNE_00168	Stage 0 sporulation protein yaaT	45	42	19	9	71	12	27	9	28	18	75	29	155	70	34	99	57	156	92	13	0	165	11	26	12	1	39	80	97	1	6	28	30	221	34	55
OCPFDLNE_00169	DNA replication initiation control protein YabA	8	17	0	0	3	0	11	0	5	4	1	6	129	0	0	16	0	13	7	6	0	10	0	5	7	63	0	88	15	0	0	0	4	0	10	11
OCPFDLNE_00170	SAM-dependent methyltransferase	0	6	0	0	1	0	3	0	0	0	4	0	97	13	0	9	15	7	11	0	0	2	0	3	10	8	21	0	13	0	0	0	0	1	7	11
OCPFDLNE_00171	Endonuclease	0	0	0	0	0	0	0	0	0	0	0	0	0	0	0	0	0	0	0	0	0	0	0	0	1	0	0	0	0	0	0	0	0	18	0	0
OCPFDLNE_00172	Ribosomal RNA small subunit methyltransferase I	13	31	5	78	18	6	11	12	17	0	12	37	146	58	25	21	17	59	28	19	0	53	21	3	31	1	88	63	47	0	28	0	19	76	41	16
OCPFDLNE_00173	Transcriptional pleiotropic regulator of transition state genes	0	1	0	0	0	0	3	0	0	0	0	0	0	0	0	0	0	0	0	0	0	0	0	0	0	0	0	0	0	0	0	0	0	0	0	0
OCPFDLNE_00174	Glucose uptake protein GlcU	0	0	10	0	0	0	0	0	2	0	0	0	0	0	0	0	0	3	0	0	0	8	0	0	20	0	7	0	4	0	13	0	12	0	4	6
OCPFDLNE_00175	hypothetical protein	41	34	42	29	47	3	47	28	44	2	16	86	376	78	35	76	25	138	188	26	0	152	56	34	155	115	172	49	74	38	35	21	52	305	69	27
OCPFDLNE_00176	Internalin-J	9	17	4	54	21	1	3	0	7	0	0	37	231	19	13	7	53	44	45	57	1	1	15	37	5	0	61	23	41	10	0	0	15	0	3	34
OCPFDLNE_00177	ISBsu1 transposase, ORFB	0	0	2	4	17	8	5	0	6	0	0	0	155	0	1	9	7	45	32	0	0	9	0	4	36	0	0	0	0	0	0	4	0	0	12	6
OCPFDLNE_00178	Transposase for ISSau4	0	0	0	0	0	0	0	0	0	0	0	0	0	0	0	0	0	0	0	0	0	0	0	0	0	0	0	0	0	0	0	0	0	0	0	0
OCPFDLNE_00179	Internalin-J	6	6	2	0	13	0	7	0	6	0	0	10	48	0	14	0	17	18	2	0	0	16	9	1	0	0	12	0	10	1	0	0	1	0	0	1
OCPFDLNE_00180	Glucose uptake protein GlcU	0	0	0	0	0	0	0	0	0	0	0	0	21	0	0	0	0	7	14	0	0	0	0	0	0	0	0	0	0	0	0	0	0	34	7	0
OCPFDLNE_00181	Methionine--tRNA ligase	10	24	12	24	45	3	6	8	9	5	27	78	320	14	2	9	62	59	11	8	0	70	9	7	32	114	56	25	21	7	0	3	1	51	29	14
OCPFDLNE_00182	N-acetylglucosamine repressor	0	0	0	0	0	0	0	0	0	0	0	0	0	0	0	0	0	2	0	0	0	0	0	1	0	11	0	0	0	0	0	0	0	0	1	0
OCPFDLNE_00183	Xylose repressor protein (Fragment)	3	17	1	0	13	0	7	0	7	0	0	35	50	5	15	0	0	0	11	9	0	0	5	2	0	0	9	0	0	2	4	3	3	0	0	0
OCPFDLNE_00184	L-arabinose transport system permease protein AraQ	0	0	0	0	0	0	0	0	0	0	0	0	0	0	0	0	0	0	0	0	0	0	0	0	0	0	0	0	0	0	0	0	0	0	0	0
OCPFDLNE_00185	Putative ABC transporter substrate-binding protein YesO	0	0	3	0	0	0	0	0	0	0	0	0	0	0	0	4	0	2	2	0	0	0	0	0	0	0	0	0	0	0	0	0	0	0	7	0
OCPFDLNE_00186	Alpha-xylosidase	0	0	0	0	0	0	0	0	4	0	0	10	0	0	0	0	0	1	1	0	0	0	0	0	0	0	0	0	0	0	0	0	0	0	0	0
OCPFDLNE_00187	Oligosaccharide 4-alpha-D-glucosyltransferase	2	0	2	0	0	0	0	0	0	0	0	0	0	0	0	2	0	0	0	0	0	0	0	0	0	0	0	0	0	0	0	0	0	0	0	0
OCPFDLNE_00188	Alpha amylase catalytic region	9	0	0	0	12	3	1	5	3	0	0	2	1	0	0	12	1	0	40	11	0	24	4	15	18	0	0	2	0	0	0	2	14	38	6	1
OCPFDLNE_00189	Mg-dependent DNase	57	145	27	100	11	10	61	17	32	10	1	26	892	53	51	77	18	194	57	130	0	238	89	78	175	12	167	83	8	0	39	5	80	209	64	75
OCPFDLNE_00190	Cell wall-binding protein YocH	0	5	0	5	0	0	0	0	0	0	0	19	51	0	1	6	33	21	5	4	0	7	0	0	1	0	23	0	7	7	0	1	0	29	1	8
OCPFDLNE_00191	Ribonuclease M5	0	4	0	0	0	2	0	0	0	0	0	8	30	0	1	0	0	0	0	19	0	0	0	0	0	0	0	0	0	0	0	3	7	0	0	0
OCPFDLNE_00192	Ribosomal RNA small subunit methyltransferase A	30	95	22	14	23	17	36	15	17	42	100	153	639	186	81	92	60	211	56	60	0	143	166	73	137	23	139	169	162	8	0	17	85	72	48	58
OCPFDLNE_00193	Protein Veg	89	329	60	194	111	47	199	29	190	22	82	460	1530	145	183	110	177	267	322	197	0	521	109	89	500	130	374	381	210	26	40	73	159	872	180	176
OCPFDLNE_00194	4-diphosphocytidyl-2-C-methyl-D-erythritol kinase	7	8	0	12	13	6	0	0	0	0	0	3	21	0	12	17	17	45	26	1	0	28	6	0	1	4	11	0	7	0	0	6	1	54	12	1
OCPFDLNE_00195	Chitooligosaccharide deacetylase	16	40	69	59	42	3	37	3	4	1	53	63	428	96	29	31	38	172	91	30	0	96	64	45	110	30	92	19	60	0	91	0	78	274	42	16
OCPFDLNE_00196	Transcriptional regulator of the purine biosynthesis operon	4	48	21	59	24	8	37	6	3	13	1	54	147	66	25	2	3	12	79	19	0	10	27	10	14	0	2	7	49	9	8	6	12	6	18	33
OCPFDLNE_00197	Macrolide-specific efflux protein macA	0	5	0	0	0	0	2	0	0	0	0	9	2	0	0	0	0	0	0	0	0	2	0	0	0	0	0	0	0	0	0	9	0	0	0	0
OCPFDLNE_00198	Putative metabolite uptake ABC transporter, ATP-binding protein	0	0	0	0	0	0	0	0	0	0	0	0	0	0	0	2	0	12	0	0	0	0	0	0	0	0	0	0	0	0	0	0	0	1	0	0
OCPFDLNE_00199	putative ABC transporter permease YknZ	0	1	4	0	2	0	3	0	0	0	0	0	51	16	0	0	0	12	14	2	0	0	0	0	4	0	0	0	0	6	0	0	5	1	0	0
OCPFDLNE_00200	Septation protein spoVG	28	113	82	68	98	8	88	11	8	0	2	117	323	113	61	67	76	183	218	65	0	25	37	16	233	55	52	68	94	8	4	26	85	342	134	73
OCPFDLNE_00201	Septation protein spoVG	13	47	73	32	41	0	65	15	31	0	3	83	125	28	46	129	16	396	109	23	0	72	40	12	74	39	59	66	138	4	6	0	73	177	39	104
OCPFDLNE_00202	Bifunctional UDP-N-acetylglucosamine diphosphorylase/glucosamine-1-phosphate N-acetyltransferase GlmU	67	47	73	112	80	26	52	1	63	4	17	90	638	52	114	166	143	45	188	69	0	225	23	77	50	64	142	93	86	22	18	34	127	257	60	58
OCPFDLNE_00203	Ribose-phosphate pyrophosphokinase	12	17	0	37	36	5	19	6	3	2	0	1	136	8	11	33	23	18	108	9	0	69	12	10	63	10	53	11	17	9	0	2	34	103	57	14
OCPFDLNE_00204	Listeriolysin positive regulatory factor A	0	6	5	4	0	0	1	0	4	0	2	0	29	18	4	3	8	15	8	0	0	5	0	0	6	0	32	33	0	2	0	0	24	38	11	11
OCPFDLNE_00205	PlcA	4	39	3	0	48	8	3	2	10	7	2	73	206	16	15	35	25	57	64	45	0	47	32	39	42	0	32	42	104	0	0	5	20	67	27	19
OCPFDLNE_00206	Cholesterol-dependent cytolysin listeriolysin O	11	22	27	27	37	6	9	0	25	3	23	28	211	23	13	21	40	129	51	15	0	60	28	7	10	85	68	15	66	0	4	1	19	45	105	32
OCPFDLNE_00207	Zinc metalloproteinase PrtA	1	3	0	0	0	0	0	0	1	0	0	0	59	4	0	2	7	0	9	8	0	38	6	1	35	36	39	11	9	0	0	0	0	13	5	0
OCPFDLNE_00208	Actin assembly-inducing protein ActA	16	0	9	0	0	0	0	4	51	12	6	136	483	0	0	0	33	43	75	6	0	29	22	22	59	5	0	4	10	4	0	0	0	43	9	0
OCPFDLNE_00209	PlcB	5	22	1	8	1	12	0	0	0	5	0	0	15	0	0	0	0	16	0	5	0	14	23	15	23	0	36	29	3	1	1	0	7	6	30	5
OCPFDLNE_00210	hypothetical protein	0	0	0	0	0	0	0	0	0	0	0	0	0	0	0	0	0	0	0	0	0	0	0	0	0	0	0	0	0	0	0	0	0	0	0	0
OCPFDLNE_00211	Putative lipoprotein YehR	0	0	0	0	0	0	0	0	0	0	0	0	0	0	0	0	0	0	0	0	0	0	0	0	0	0	0	0	0	0	0	0	0	0	0	0
OCPFDLNE_00212	Putative heavy metal-binding protein	6	4	8	0	0	0	11	2	2	0	10	24	29	0	5	11	0	11	13	7	0	13	2	0	9	0	0	0	0	0	2	0	12	1	11	10
OCPFDLNE_00213	DNA alkylation repair enzyme	31	58	4	25	28	3	52	12	15	0	14	84	640	39	23	34	15	158	181	20	0	130	43	24	157	8	117	24	120	0	27	17	34	47	53	47
OCPFDLNE_00214	L-lactate dehydrogenase	95	177	325	374	299	86	197	66	301	151	332	323	1385	431	264	592	398	745	732	257	1	838	428	189	548	337	1413	369	601	23	302	20	346	1349	482	255
OCPFDLNE_00215	General stress protein CTC	133	203	284	239	295	9	229	15	222	15	144	470	1394	437	327	289	192	868	511	165	3	728	347	214	612	499	823	361	762	17	83	10	357	1488	613	163
OCPFDLNE_00216	hypothetical protein	0	27	1	29	4	0	1	0	15	4	0	42	132	7	26	0	3	5	4	15	0	6	1	4	12	0	4	6	0	0	2	0	19	3	0	9
OCPFDLNE_00217	Aminoacyl-tRNA hydrolase	0	0	0	0	0	1	11	13	1	0	0	12	101	26	0	3	1	22	0	7	0	1	4	3	19	0	9	0	1	0	0	0	14	43	0	0
OCPFDLNE_00218	Transcription-repair-coupling factor	4	0	3	4	0	0	6	12	4	3	3	20	35	4	8	2	0	28	26	3	0	7	0	0	9	0	17	0	12	0	5	12	10	32	9	4
OCPFDLNE_00219	Lipid II flippase MurJ	6	13	22	6	13	0	5	0	2	7	16	57	32	1	10	81	28	53	1	25	0	59	27	0	38	1	2	9	14	0	20	0	3	117	46	4
OCPFDLNE_00220	Ribosomal 50S subunit-recycling heat shock protein, contains S4 domain	12	12	17	14	0	2	8	1	0	6	0	23	72	6	1	7	1	8	13	1	0	28	13	0	6	0	68	20	12	1	8	1	38	0	5	1
OCPFDLNE_00221	Cell division protein DivIC	16	78	36	57	29	2	43	2	29	4	2	95	1047	6	63	37	13	60	137	31	3	189	51	58	53	0	98	63	67	5	3	1	23	170	60	26
OCPFDLNE_00222	RNA binding protein, contains ribosomal protein S1 domain	16	60	38	21	5	7	17	10	13	3	5	42	253	35	23	41	31	60	51	43	1	19	64	36	74	4	35	64	29	8	0	6	7	93	27	33
OCPFDLNE_00223	Bifunctional tRNA lysidine(34) synthetase TilS/hypoxanthine phosphoribosyltransferase HprT	28	113	11	65	5	5	33	6	13	19	8	160	470	58	17	88	62	184	94	100	0	82	101	91	95	0	45	11	81	1	2	9	24	133	43	43
OCPFDLNE_00224	ATP-dependent zinc metalloprotease FtsH	169	263	221	301	395	181	180	55	260	81	295	728	2534	495	264	469	425	1338	413	254	1	655	386	180	825	1059	394	343	301	51	125	103	206	703	434	282
OCPFDLNE_00225	Type III pantothenate kinase	42	110	71	46	5	14	58	31	71	25	15	91	288	56	20	91	156	76	70	62	0	39	178	65	248	0	157	65	128	4	11	35	93	152	50	88
OCPFDLNE_00226	33 kDa chaperonin	0	2	0	0	0	0	8	0	2	2	1	0	51	0	2	2	0	0	7	8	0	7	1	1	7	0	0	125	8	11	0	0	0	2	13	0
OCPFDLNE_00227	Cysteine synthase A	233	266	246	266	347	26	169	28	191	84	111	314	2800	290	191	428	197	878	557	261	0	1038	237	191	736	212	803	368	194	17	70	19	190	734	244	224
OCPFDLNE_00228	Dihydropteroate synthase	12	0	34	0	0	0	8	4	1	4	0	1	68	21	6	28	2	52	22	4	0	2	7	4	2	0	13	0	13	0	0	2	1	9	4	2
OCPFDLNE_00229	Dihydroneopterin aldolase	0	0	0	0	0	0	2	0	0	0	0	0	3	5	1	1	0	0	0	0	0	0	0	0	0	0	15	0	3	0	0	0	0	0	2	0
OCPFDLNE_00230	2-amino-4-hydroxy-6-hydroxymethyldihydropteridine diphosphokinase/dihydroneopterin aldolase / 2-amino-4-hydroxy-6-hydroxymethyldihydropteridine diphosphokinase	4	2	2	0	0	3	7	0	0	0	4	9	82	0	2	18	10	3	8	0	0	5	0	0	8	0	0	2	2	0	0	0	5	4	4	0
OCPFDLNE_00231	tRNA dihydrouridine synthase DusB	26	34	34	43	28	9	51	9	25	8	5	109	347	28	39	89	9	45	49	41	0	31	1	49	66	106	124	79	59	0	15	7	21	66	69	28
OCPFDLNE_00232	Lysine--tRNA ligase	41	125	82	186	112	33	91	35	93	30	62	129	934	110	99	167	48	215	192	127	0	230	133	134	299	70	189	166	154	25	76	23	67	435	86	135
OCPFDLNE_00248	Transcriptional regulator CtsR	0	0	0	0	0	0	0	0	0	0	0	0	0	0	0	0	0	0	5	0	0	0	0	0	0	0	0	0	0	0	0	0	0	0	0	0
OCPFDLNE_00249	UVR domain-containing protein (Fragment)	0	0	1	0	0	0	0	0	0	0	0	0	0	0	0	0	0	3	0	0	0	0	0	3	0	0	0	0	12	0	0	0	0	0	0	0
OCPFDLNE_00250	Protein-arginine kinase	2	4	0	5	11	0	0	0	0	0	0	12	0	5	0	73	0	5	0	7	0	28	0	0	0	0	0	0	11	0	0	0	0	0	16	58
OCPFDLNE_00251	Negative regulator of genetic competence	6	12	20	50	4	15	33	2	29	6	30	19	197	21	11	109	40	124	119	15	0	61	54	4	57	27	88	9	64	6	8	8	38	67	76	35
OCPFDLNE_00252	DNA repair protein RadA	2	0	0	8	5	0	8	4	0	0	0	0	11	5	17	57	0	9	0	0	1	22	3	0	1	0	1	0	0	0	0	0	3	36	14	14
OCPFDLNE_00253	PIN/TRAM domain-containing protein	0	13	0	0	0	2	4	0	4	0	0	0	27	0	0	4	0	28	6	0	0	3	0	9	0	0	6	0	11	6	2	0	5	0	0	5
OCPFDLNE_00254	2-C-methyl-D-erythritol 4-phosphate cytidylyltransferase	0	0	0	1	0	0	6	0	0	1	0	0	14	0	0	1	0	0	0	11	0	2	3	2	7	0	0	24	0	0	0	0	0	0	0	0
OCPFDLNE_00255	2-C-methyl-D-erythritol 2,4-cyclodiphosphate synthase	1	0	5	0	0	0	0	0	0	0	0	0	0	0	0	0	0	0	0	24	0	0	5	2	0	0	0	0	0	0	0	0	0	0	0	4
OCPFDLNE_00256	Glutamate--tRNA ligase	0	5	8	5	11	0	12	0	0	13	1	8	77	4	3	0	1	19	7	7	0	4	0	1	47	0	63	13	6	0	27	0	7	35	45	6
OCPFDLNE_00257	Serine O-acetyltransferase	1	0	4	0	3	0	1	1	1	0	0	22	63	3	0	5	0	39	14	0	0	0	0	0	0	0	13	0	0	0	0	0	0	19	0	0
OCPFDLNE_00258	Cysteine--tRNA ligase	0	2	0	44	0	0	7	0	0	0	0	0	3	25	0	0	0	16	41	9	0	22	0	0	12	0	1	25	0	0	0	0	6	28	5	0
OCPFDLNE_00259	Mini-ribonuclease 3	0	2	3	0	3	1	0	0	0	0	0	0	0	0	0	0	0	0	1	0	0	0	0	0	0	112	0	0	9	0	0	0	0	0	0	0
OCPFDLNE_00260	23S rRNA (Guanosine-2'-O-)-methyltransferase rlmB	0	5	5	0	0	0	0	0	0	0	0	0	0	0	7	0	0	0	0	0	0	0	0	0	0	0	0	0	0	0	0	0	0	0	9	1
OCPFDLNE_00261	YacP	0	0	0	2	0	0	2	8	4	0	1	2	4	0	0	0	0	0	0	0	0	0	2	4	1	0	0	14	1	0	0	0	1	0	1	0
OCPFDLNE_00262	RNA polymerase sporulation specific sigma factor SigH	0	12	10	22	0	0	0	0	1	0	0	0	18	3	3	8	0	8	0	0	0	0	4	0	0	0	36	0	0	0	0	0	10	6	3	10
OCPFDLNE_00263	Preprotein translocase subunit SecE	2	32	2	67	7	1	13	2	50	0	19	1	298	24	4	80	4	86	95	12	0	222	47	19	19	261	171	13	19	0	0	0	3	124	6	5
OCPFDLNE_00264	Transcription termination/antitermination protein NusG	4	13	16	63	5	1	55	1	34	7	6	3	217	28	20	24	0	63	75	15	0	34	6	7	32	0	110	18	20	2	0	0	17	53	10	15
OCPFDLNE_00265	hypothetical protein	0	0	0	0	0	0	0	0	0	0	0	0	0	0	0	0	0	0	0	0	0	0	0	0	0	0	0	0	0	0	0	0	0	0	0	0
OCPFDLNE_00266	50S ribosomal protein L11	13	56	57	138	64	13	109	26	74	26	96	67	466	74	82	99	56	154	208	51	0	159	35	39	174	69	188	202	102	7	38	9	59	328	90	88
OCPFDLNE_00267	Ribosomal protein (Fragment)	3	5	2	32	19	1	3	0	28	11	28	32	186	9	14	20	20	35	55	0	0	55	28	9	17	0	14	41	14	6	0	0	18	86	16	17
OCPFDLNE_00268	50S ribosomal protein L10	0	11	21	49	15	9	12	3	9	3	5	10	38	33	14	54	22	16	11	0	0	29	26	10	12	155	14	37	13	0	0	0	20	50	1	20
OCPFDLNE_00269	50S ribosomal protein L7/L12	1	0	1	1	0	0	10	2	1	0	2	3	5	1	7	17	0	2	1	7	0	10	5	4	4	0	8	0	10	0	0	0	6	17	1	0
OCPFDLNE_00270	hypothetical protein	0	0	0	0	0	0	0	0	0	0	0	0	0	0	0	0	0	0	0	0	0	0	0	0	0	0	0	0	0	0	0	0	0	0	0	0
OCPFDLNE_00271	16S rRNA methyltransferase	0	3	3	0	0	0	5	0	3	0	0	0	94	0	0	0	0	0	0	0	0	4	0	6	1	0	21	0	8	1	0	6	0	0	0	0
OCPFDLNE_00272	RNA-splicing ligase RtcB, repairs tRNA damage	0	7	7	0	18	0	1	0	6	8	0	8	33	9	5	30	2	29	0	9	0	13	13	3	0	0	13	1	0	0	5	1	1	54	26	2
OCPFDLNE_00273	HTH-type transcriptional regulator DegA	2	7	3	3	16	0	2	0	1	0	0	3	117	0	4	2	0	0	16	0	0	5	2	0	18	22	0	8	2	0	2	0	0	19	14	1
OCPFDLNE_00274	Sugar ABC transporter	0	0	1	0	0	0	0	0	0	0	0	0	0	0	0	0	0	0	0	0	0	0	0	0	0	0	8	0	0	0	0	0	0	0	0	0
OCPFDLNE_00275	Maltose transport system permease protein MalF	0	0	0	0	0	0	0	0	0	0	0	0	0	2	0	0	0	0	0	0	0	0	0	0	0	0	0	0	0	0	0	2	0	27	0	0
OCPFDLNE_00276	Maltose transport system permease protein MalG	0	0	0	0	0	0	0	0	0	0	0	0	0	0	0	6	0	0	0	0	0	0	0	0	0	0	0	0	0	0	0	0	0	0	0	0
OCPFDLNE_00277	Alpha-glucosidase	0	0	0	0	0	0	0	0	0	0	0	0	0	0	0	0	0	0	0	0	0	0	0	0	0	0	0	0	0	0	0	0	0	0	0	0
OCPFDLNE_00278	Sucrose phosphorylase	0	0	0	0	0	0	0	0	0	0	0	0	0	0	0	0	0	0	0	0	0	1	0	0	0	0	0	0	5	0	13	0	0	0	0	0
OCPFDLNE_00279	DNA-directed RNA polymerase subunit beta	922	1569	1078	1874	1553	433	1397	353	1802	483	1065	2297	15923	2462	1323	2641	2147	6877	4352	1058	4	4125	2789	1129	3290	3111	5284	2654	2142	200	837	291	1455	5835	3086	1528
OCPFDLNE_00280	DNA-directed RNA polymerase subunit beta'	982	1473	955	1433	2091	597	1040	368	1234	718	1289	2260	15450	2219	1204	2467	2190	7376	2843	1347	10	4236	2648	1189	3439	2667	3737	3272	2760	156	804	272	1318	5363	4131	1661
OCPFDLNE_00281	Pyrimidine 5'-nucleotidase YjjG	62	56	168	89	62	4	54	2	64	18	27	113	551	133	63	143	6	240	145	20	0	200	122	59	97	274	164	12	16	2	2	4	7	171	81	73
OCPFDLNE_00282	Aryl-phospho-beta-D-glucosidase BglH	25	9	51	37	133	5	218	17	60	13	34	88	443	96	41	152	77	580	105	16	0	350	58	45	117	213	150	218	289	16	14	8	65	202	315	51
OCPFDLNE_00283	Internalin-A	0	0	0	6	0	0	0	0	0	0	0	15	0	0	3	0	0	6	2	0	0	16	0	16	73	0	156	0	0	0	0	0	0	32	9	0
OCPFDLNE_00284	Class 1 internalin InlE	126	74	152	101	128	52	81	27	216	28	78	136	980	173	113	240	79	421	492	79	0	301	75	104	352	272	687	59	293	7	111	14	266	585	347	154
OCPFDLNE_00285	Internalin-A	20	50	51	4	44	33	33	2	36	41	37	84	182	28	70	60	21	113	309	28	0	116	41	33	171	60	123	113	68	18	109	1	133	186	78	44
OCPFDLNE_00286	Class 1 internalin InlE	0	0	0	0	0	1	0	0	0	0	0	0	0	0	6	0	0	0	0	0	0	0	0	0	0	0	0	0	0	0	0	0	0	0	0	0
OCPFDLNE_00287	ArgE/DapE family deacylase	221	348	409	394	284	56	730	80	484	77	222	257	2727	404	529	363	48	1575	2293	276	1	1304	393	136	1149	137	2288	657	564	6	435	62	689	2355	461	291
OCPFDLNE_00288	Putative transcriptional regulators	2	2	21	1	2	2	9	7	7	0	5	0	0	26	17	13	29	21	0	2	0	3	12	3	0	184	0	16	23	2	0	0	8	0	10	6
OCPFDLNE_00289	Ring-cleaving dioxygenase mhqO	4	5	0	1	0	0	0	0	0	0	0	26	123	10	3	67	0	5	18	4	0	10	12	13	0	5	6	11	10	0	0	3	8	12	14	5
OCPFDLNE_00290	Alpha-ribazole phosphatase	40	46	56	23	61	7	87	3	35	3	17	77	363	122	25	64	17	273	88	47	2	61	8	42	99	0	172	64	64	1	22	5	19	207	16	32
OCPFDLNE_00291	ABC transporter permease subunit	0	11	0	1	1	1	5	0	9	0	11	1	28	0	2	6	0	25	6	1	0	1	0	0	0	21	48	47	0	0	32	0	16	36	4	0
OCPFDLNE_00292	SMI1/KNR4 family protein SUKH-1	5	12	9	3	11	8	9	3	13	0	0	4	185	20	0	13	0	18	153	0	0	48	22	0	26	0	48	83	24	2	9	0	2	2	16	29
OCPFDLNE_00293	Aryl-phospho-beta-D-glucosidase BglC	41	89	31	60	73	23	18	11	64	9	21	77	736	55	68	97	51	257	137	47	1	158	68	57	144	136	166	52	126	1	33	26	48	277	81	80
OCPFDLNE_00294	Sugar phosphatase YidA	13	33	7	101	42	1	17	4	13	0	0	41	155	12	68	3	2	20	36	50	0	46	9	33	24	13	6	42	2	7	0	0	1	30	5	23
OCPFDLNE_00295	N-acetyltransferase	0	0	0	0	0	0	0	3	0	1	0	0	0	0	0	0	0	1	0	1	0	3	0	0	0	0	0	24	8	0	0	0	0	0	0	2
OCPFDLNE_00296	Crp/Fnr family transcriptional regulator	7	24	5	28	14	6	21	0	28	6	2	14	128	13	11	15	0	22	51	7	0	72	0	8	55	0	46	1	19	0	6	0	43	51	11	1
OCPFDLNE_00297	ComE operon protein 3	2	20	80	0	10	1	10	0	4	2	0	41	178	5	14	8	25	30	1	8	0	36	3	9	44	0	5	16	13	0	0	1	1	32	5	19
OCPFDLNE_00298	5-amino-6-(5-phospho-D-ribitylamino)uracil phosphatase YitU	4	40	14	0	25	5	16	0	30	2	3	44	187	74	45	31	27	55	55	6	0	53	58	59	21	0	20	71	55	0	16	6	19	57	74	51
OCPFDLNE_00299	Glucose--fructose oxidoreductase	0	10	0	0	0	0	0	0	0	5	0	0	0	14	0	0	0	0	0	0	0	8	1	6	5	0	0	0	0	1	0	0	0	0	6	0
OCPFDLNE_00300	Trehalose import ATP-binding protein SugC	8	12	9	5	9	20	15	10	31	0	21	75	124	27	1	36	98	21	14	20	0	83	51	3	5	1	34	57	11	5	8	0	0	73	176	44
OCPFDLNE_00301	Class III anaerobic ribonucleoside-triphosphate reductase catalytic subunit	9	11	33	14	3	6	25	6	2	15	54	84	113	25	22	38	65	98	23	27	0	133	14	10	48	112	19	26	23	3	10	1	42	43	22	32
OCPFDLNE_00302	Anaerobic ribonucleoside-triphosphate reductase activating protein (Fragment)	4	1	14	11	48	9	30	10	68	20	0	11	109	13	6	67	31	59	48	32	0	20	4	21	40	208	20	23	1	0	3	0	16	3	32	8
OCPFDLNE_00303	cAMP-binding domain-containing regulatory protein	6	2	5	0	3	0	8	7	8	0	9	11	16	8	1	7	0	27	0	0	0	8	1	0	18	0	28	0	0	0	3	2	1	25	0	6
OCPFDLNE_00304	Nitrilase/cyanide hydratase and apolipoprotein N-acyltransferase	0	0	14	7	17	0	0	0	0	0	0	0	0	0	0	0	0	2	0	0	0	0	0	0	0	0	7	0	0	0	2	0	0	0	0	0
OCPFDLNE_00305	Methionine import system permease protein MetP	1	0	1	0	22	0	4	0	0	0	0	0	50	0	0	0	0	0	0	0	0	0	0	0	0	0	0	0	0	0	0	0	0	0	4	3
OCPFDLNE_00306	Methionine import ATP-binding protein MetN	0	0	0	5	0	0	2	0	0	0	0	0	0	18	0	0	0	0	0	1	0	0	7	0	0	0	0	0	0	0	0	0	0	0	0	0
OCPFDLNE_00307	D-methionine-binding lipoprotein MetQ	4	8	3	0	6	0	0	0	0	0	0	8	33	0	0	8	2	0	0	1	0	11	0	1	0	0	0	12	0	0	0	1	0	5	0	2
OCPFDLNE_00308	Glutamine-dependent 2-keto-4-methylthiobutyrate transaminase	0	0	0	0	0	0	3	0	3	0	0	0	0	0	0	0	0	1	0	0	0	0	0	0	0	0	0	0	0	0	0	0	6	0	2	2
OCPFDLNE_00309	PhoP family transcriptional regulator	51	135	23	114	65	22	44	20	123	9	57	180	851	61	46	97	53	131	174	29	0	132	69	54	375	78	187	255	60	14	14	33	34	339	50	46
OCPFDLNE_00310	Sensor histidine kinase WalK	13	24	7	36	21	5	10	1	0	5	22	86	634	38	25	54	1	69	63	39	0	21	29	30	99	31	37	22	29	0	27	25	7	105	13	18
OCPFDLNE_00311	Two-component system WalR/WalK regulatory protein YycH	2	18	0	16	2	3	4	0	8	2	0	30	86	18	0	0	16	12	5	0	0	5	16	1	1	0	29	21	0	0	0	0	17	0	0	9
OCPFDLNE_00312	Two-component system WalR/WalK regulatory protein YycI	16	48	7	39	13	6	11	1	48	1	4	59	282	19	18	51	17	79	39	32	0	46	51	32	67	68	15	3	9	3	19	0	27	78	15	30
OCPFDLNE_00313	MBL fold metallo-hydrolase	9	50	13	48	20	8	23	6	10	4	0	77	235	41	21	52	0	55	40	77	0	22	44	27	26	5	20	73	65	4	14	10	23	129	70	26
OCPFDLNE_00314	Sporulation membrane serine protease	88	243	149	168	126	35	142	24	126	26	47	540	1487	237	130	232	232	481	534	151	1	256	148	85	433	394	415	204	179	18	44	51	140	800	160	170
OCPFDLNE_00315	Ribosomal RNA large subunit methyltransferase H	0	0	0	0	0	0	0	0	0	0	0	0	0	0	0	0	0	0	0	0	0	0	0	0	21	0	0	0	0	0	0	0	0	0	0	0
OCPFDLNE_00316	HTH-type transcriptional regulator GltR	3	13	1	0	0	0	0	5	2	4	0	22	93	12	0	3	9	13	15	0	0	31	8	5	1	0	33	24	1	0	2	0	12	33	0	0
OCPFDLNE_00317	NADPH-dependent flavin reductase	0	0	0	0	0	0	0	0	0	0	0	0	0	0	0	0	0	0	0	0	0	0	0	0	0	0	0	0	0	0	0	0	0	0	0	0
OCPFDLNE_00318	DUF998 domain-containing protein	0	0	0	0	0	0	0	0	0	0	0	0	0	0	0	0	0	0	0	0	0	0	0	0	0	0	0	0	2	0	0	0	0	0	0	0
OCPFDLNE_00319	Putative licABCH operon regulator	138	156	54	41	134	24	84	23	82	25	96	203	1856	187	68	195	139	485	257	54	0	332	222	119	96	134	453	186	195	1	74	33	83	213	136	129
OCPFDLNE_00320	PTS sugar transporter subunit IIC	0	3	0	4	0	1	0	0	1	0	7	0	51	18	0	0	0	21	0	3	0	28	5	10	2	0	0	0	10	0	0	0	0	0	0	9
OCPFDLNE_00321	PTS system cellobiose-specific EIIB component	0	0	0	0	0	0	0	0	0	0	0	0	0	0	0	0	0	0	0	0	0	0	0	0	0	0	0	0	0	0	0	0	0	0	0	0
OCPFDLNE_00322	Aryl-phospho-beta-D-glucosidase BglC	0	1	0	0	0	0	0	0	0	0	0	0	1	0	0	11	0	0	0	0	0	0	4	0	0	0	0	0	0	0	0	0	0	0	1	0
OCPFDLNE_00323	PTS system oligo-beta-mannoside-specific EIIA component	0	0	0	0	0	0	0	0	1	0	0	0	0	0	0	0	0	0	0	0	0	0	0	0	0	0	0	0	0	0	0	0	0	0	0	0
OCPFDLNE_00324	Restriction endonuclease	0	1	0	0	1	0	0	0	0	0	0	0	44	2	3	0	1	0	0	0	0	3	1	3	3	0	1	0	0	5	0	0	1	6	0	0
OCPFDLNE_00325	RecBCD enzyme subunit RecD	0	12	6	0	3	0	0	0	1	0	0	24	11	0	3	6	0	0	5	0	0	1	5	1	2	19	0	9	3	0	0	0	0	0	0	0
OCPFDLNE_00326	hypothetical protein	0	0	0	0	0	0	0	0	0	0	0	0	0	0	0	0	0	0	0	0	0	0	0	0	0	0	0	0	0	0	0	0	0	0	0	0
OCPFDLNE_00327	hypothetical protein	0	0	0	0	0	0	0	0	0	0	0	0	24	0	0	0	0	0	0	5	0	0	0	0	0	0	0	0	0	0	0	0	0	0	0	0
OCPFDLNE_00328	hypothetical protein	0	0	0	0	0	0	0	0	0	0	0	0	0	0	0	0	0	0	0	0	0	0	0	0	0	0	0	1	0	0	0	0	0	0	0	0
OCPFDLNE_00329	hypothetical protein	0	0	0	0	0	0	0	0	0	0	0	0	0	0	0	0	0	0	0	0	0	0	0	0	0	0	0	0	0	0	0	0	0	0	0	0
OCPFDLNE_00330	DUF3578 domain-containing protein (Fragment)	0	0	0	0	0	0	0	0	7	0	0	0	0	0	0	0	0	0	0	1	0	0	8	6	1	0	2	0	0	0	8	5	1	1	0	0
OCPFDLNE_00331	Low specificity L-threonine aldolase	12	0	2	0	0	0	24	0	1	31	0	1	0	0	1	0	0	5	0	0	0	0	0	0	0	0	0	0	29	0	0	0	0	0	15	0
OCPFDLNE_00332	hypothetical protein	0	1	0	0	0	0	0	0	0	0	0	0	0	0	0	0	0	0	0	0	0	0	2	0	0	0	0	0	0	0	0	0	0	0	0	0
OCPFDLNE_00333	Carbohydrate deacetylase	89	63	66	21	21	7	29	0	12	4	29	143	540	26	1	103	57	439	180	81	1	86	32	53	118	112	72	92	84	24	32	22	31	261	11	175
OCPFDLNE_00334	Aminopyrimidine aminohydrolase	0	0	0	0	0	0	0	0	0	0	0	0	0	0	0	0	0	0	0	0	0	0	0	0	0	0	0	0	0	0	0	0	0	0	0	0
OCPFDLNE_00335	Hydroxyethylthiazole kinase	0	0	0	0	0	0	0	0	0	0	0	0	0	0	0	0	0	0	0	0	0	0	0	0	0	0	0	0	0	0	0	0	0	0	0	0
OCPFDLNE_00336	Hydroxymethylpyrimidine phosphate kinase ThiD	2	0	0	0	0	0	0	0	0	0	0	0	0	0	0	0	0	0	0	0	0	1	0	0	0	0	0	0	0	0	0	0	0	0	0	0
OCPFDLNE_00337	Thiamine-phosphate synthase	0	0	0	0	4	0	0	0	0	0	0	0	0	0	0	0	0	0	0	0	0	0	12	0	0	0	0	0	0	0	0	0	0	0	0	0
OCPFDLNE_00338	Aryl-phospho-beta-D-glucosidase BglH	20	28	0	0	6	1	7	5	19	13	12	3	261	5	6	10	0	68	59	17	1	6	16	10	27	0	76	12	26	0	1	0	5	140	9	27
OCPFDLNE_00339	Cell invasion LPXTG protein Vip	0	5	0	0	0	0	0	0	0	0	0	0	64	0	0	0	1	0	0	7	0	0	0	0	0	0	0	0	7	0	0	0	11	61	0	0
OCPFDLNE_00340	Putative peptidoglycan bound protein	0	0	0	0	0	0	0	0	0	0	0	0	33	1	0	0	0	0	0	0	0	0	0	0	14	0	0	0	13	0	0	0	0	0	0	0
OCPFDLNE_00341	PH (Pleckstrin Homology) domain-containing protein	0	0	0	0	0	0	0	0	0	0	0	0	0	0	0	0	0	0	0	0	0	0	0	0	0	0	0	0	0	0	0	0	0	0	0	0
OCPFDLNE_00342	Metal-dependent hydrolase	45	81	40	15	124	25	10	3	47	11	27	106	419	192	29	128	82	427	165	97	0	234	126	49	206	0	411	45	220	11	52	23	39	313	136	128
OCPFDLNE_00343	Superoxide dismutase	0	0	0	0	0	0	0	0	0	0	0	0	0	0	0	0	0	0	0	0	0	0	0	0	0	0	0	0	0	0	0	0	0	0	0	0
OCPFDLNE_00344	Transcriptional regulator	0	0	0	0	0	0	7	0	0	0	0	0	0	2	0	0	0	0	2	0	0	0	0	0	0	0	10	0	0	0	0	0	0	0	0	0
OCPFDLNE_00345	hypothetical protein	0	0	0	0	0	0	0	0	0	0	0	0	0	0	0	0	0	0	0	0	0	0	0	0	0	0	0	0	0	0	0	0	0	0	0	0
OCPFDLNE_00346	Internalin-J	13	4	0	0	0	0	4	0	12	0	0	0	5	29	10	4	0	20	0	0	0	33	8	18	16	14	0	0	18	0	2	0	8	35	1	35
OCPFDLNE_00347	hypothetical protein	0	0	0	0	0	0	0	0	0	0	0	0	0	22	0	0	0	0	3	0	0	0	0	0	0	0	0	0	0	0	0	0	0	0	0	0
OCPFDLNE_00348	Internalin-J	5	13	34	20	4	8	21	0	9	1	0	4	184	26	2	61	10	2	110	6	0	2	62	11	18	0	0	12	6	0	0	0	10	2	0	0
OCPFDLNE_00349	hypothetical protein	9	1	20	0	0	0	0	0	0	0	0	14	40	11	0	0	0	7	2	0	0	0	0	4	0	0	9	0	0	0	0	0	7	0	16	0
OCPFDLNE_00350	Internalin-I	0	2	0	0	10	0	0	0	21	0	0	0	4	0	11	0	1	5	0	1	0	2	6	3	15	0	0	1	0	0	0	8	0	29	11	16
OCPFDLNE_00351	DNA-directed RNA polymerase I	0	2	0	7	3	0	0	0	1	0	3	4	101	0	0	2	0	4	0	15	0	30	0	8	0	0	17	1	1	0	0	0	1	69	0	0
OCPFDLNE_00352	TIGR04197 family type VII secretion effector	0	0	0	0	0	0	0	0	0	0	0	0	0	0	0	0	0	7	0	0	0	0	0	0	0	0	0	0	0	0	0	0	0	0	0	0
OCPFDLNE_00353	Ribonuclease P	0	0	0	0	0	0	0	7	1	0	0	0	0	1	0	1	0	6	0	0	0	0	0	1	0	1	0	0	1	0	0	0	0	0	0	0
OCPFDLNE_00354	hypothetical protein	3	0	1	3	0	0	0	1	1	0	0	0	63	0	0	2	0	0	21	0	0	0	0	0	0	0	0	0	0	0	1	4	2	0	0	0
OCPFDLNE_00355	Glycosyltransferase	0	0	0	0	0	0	0	0	0	0	0	0	0	0	0	0	0	0	0	0	0	0	0	0	0	0	0	0	0	0	0	0	0	0	0	0
OCPFDLNE_00356	hypothetical protein	0	0	0	0	0	0	0	0	0	0	0	0	0	0	0	0	0	0	0	0	0	0	0	0	0	0	0	0	0	0	0	0	0	0	0	0
OCPFDLNE_00357	hypothetical protein	0	0	0	0	0	0	0	0	0	0	0	0	0	0	0	0	0	0	0	0	0	0	0	0	0	0	0	0	0	0	0	0	0	0	0	0
OCPFDLNE_00358	Inorganic pyrophosphatase	0	9	6	0	17	0	0	0	2	1	0	1	418	0	16	0	0	0	39	0	0	1	10	0	9	0	0	28	1	0	0	0	0	0	0	0
OCPFDLNE_00359	Xylan 1,4-beta-xylosidase	0	0	0	0	0	0	0	0	0	0	0	0	1	0	0	0	0	0	0	0	0	0	0	0	0	0	0	0	0	0	0	0	4	0	0	0
OCPFDLNE_00360	Bacteriocin immunity protein	27	60	75	90	123	27	62	1	138	15	48	165	1552	39	80	38	67	289	124	18	0	261	71	40	247	153	258	102	67	3	15	1	103	212	194	20
OCPFDLNE_00361	Transketolase	5876	3067	4122	4134	5084	1899	2862	475	5533	1383	2856	9482	59261	3755	4058	9911	5677	39332	5547	3280	26	17139	7568	5466	12879	9090	11603	5514	5362	640	2006	1173	3485	11264	8789	3858
OCPFDLNE_00362	Probable transaldolase	262	250	361	497	616	61	291	21	356	31	98	488	2426	407	572	382	288	2388	672	167	0	1088	600	308	405	936	1661	479	1156	13	208	23	647	1847	982	202
OCPFDLNE_00363	Dehydrogenases with different specificities	102	76	138	144	184	68	51	18	152	14	54	327	1008	222	153	138	207	667	205	97	1	376	86	94	528	175	475	166	282	22	116	30	231	850	469	139
OCPFDLNE_00364	Ribose 5-phosphate isomerase B	29	28	44	49	59	14	17	16	16	10	7	117	599	10	30	44	52	212	80	40	0	74	77	46	197	28	96	39	118	1	55	18	122	482	85	28
OCPFDLNE_00365	Triosephosphate isomerase	90	70	86	124	125	44	101	22	94	35	137	125	1111	227	115	152	205	492	168	49	0	262	98	68	174	183	258	176	175	1	65	7	201	520	279	116
OCPFDLNE_00366	PEP-dependent dihydroxyacetone kinase, ADP-binding subunit DhaL	174	123	171	268	337	98	63	17	133	35	94	227	856	187	197	200	361	897	315	127	0	333	212	114	275	142	450	264	161	19	84	13	289	647	492	301
OCPFDLNE_00367	D-erythrulose kinase	49	41	44	165	67	26	92	26	40	4	5	90	337	47	48	221	188	396	15	37	0	49	15	22	86	0	197	56	183	13	41	10	183	55	184	52
OCPFDLNE_00368	Putative glycerol transporter	0	1	0	0	0	0	0	0	0	0	0	0	43	0	0	1	0	37	0	0	0	1	54	4	5	0	0	0	14	0	0	0	0	0	0	0
OCPFDLNE_00369	Putative glycerol transporter	9	3	6	0	6	1	15	0	1	0	0	0	476	19	4	8	0	47	0	11	0	72	4	1	3	0	30	77	39	2	0	1	29	54	10	2
OCPFDLNE_00370	Protein-lysine deacetylase	73	276	229	298	185	158	69	11	104	23	38	593	1151	121	342	82	202	115	388	153	0	216	414	225	575	29	812	147	428	120	107	91	357	730	320	463
OCPFDLNE_00371	Glucitol operon repressor	5	3	20	2	23	7	5	7	2	0	1	29	5	0	7	5	39	15	24	15	0	0	4	0	7	0	23	6	9	0	33	1	19	0	17	28
OCPFDLNE_00372	hypothetical protein	0	0	0	4	0	2	0	0	0	0	0	0	0	0	6	0	0	3	6	0	0	0	0	0	0	0	0	0	0	0	8	0	0	0	1	0
OCPFDLNE_00373	AMP-dependent synthetase and ligase	47	146	35	114	71	24	45	24	58	7	72	230	1118	199	73	158	104	272	151	93	0	220	199	100	180	247	204	350	216	1	12	53	23	300	165	161
OCPFDLNE_00374	Fumarate reductase flavoprotein subunit	14	9	8	47	9	0	15	7	23	9	44	43	140	57	32	130	25	138	140	18	0	35	42	8	38	0	57	108	17	0	2	0	21	108	34	2
OCPFDLNE_00375	Oxidoreductase, YhhX	33	121	95	147	130	12	43	32	168	15	65	191	573	125	121	80	63	215	259	57	1	165	132	125	218	189	355	136	203	6	58	3	73	587	144	171
OCPFDLNE_00376	PTS system fructose-specific transporter subunit IIA	0	0	0	0	0	0	0	0	5	0	0	0	0	0	0	0	0	0	0	0	0	0	0	0	0	0	0	0	0	0	0	0	0	0	0	0
OCPFDLNE_00377	PTS system fructose-specific IIA component/PTS system fructose-specific IIB component/PTS system fructose-specific IIC component	0	0	0	0	0	0	0	0	0	0	0	0	0	0	0	0	0	0	0	0	0	0	0	0	0	0	0	0	0	0	0	0	0	0	2	0
OCPFDLNE_00378	Fructose-bisphosphate aldolase	7	56	23	0	4	0	1	0	1	0	0	27	112	10	2	3	2	58	33	12	0	11	2	16	8	0	7	1	11	0	0	0	6	62	15	4
OCPFDLNE_00379	D-beta-hydroxybutyrate permease	3	3	7	0	6	0	4	0	0	0	12	2	89	17	0	5	2	23	9	0	0	2	1	1	6	76	9	0	11	0	0	0	2	22	11	0
OCPFDLNE_00380	hypothetical protein	0	0	0	0	0	0	0	0	0	0	0	0	6	0	0	0	0	0	0	0	0	0	0	0	0	0	0	0	0	0	0	0	0	3	0	0
OCPFDLNE_00381	Sec-independent protein translocase protein TatC	0	0	6	14	0	0	2	1	3	0	0	18	22	0	0	12	0	0	0	1	0	0	1	0	0	0	1	0	0	0	0	0	0	5	0	0
OCPFDLNE_00382	Sec-independent protein translocase protein TatA	0	0	0	0	0	0	0	0	0	0	0	0	0	0	0	0	0	0	0	2	0	0	0	0	0	0	0	0	0	0	0	0	0	0	0	0
OCPFDLNE_00383	Ferrous iron permease EfeU	0	0	0	0	0	0	0	0	0	0	0	0	0	0	0	1	1	0	0	0	0	0	0	0	0	0	0	0	0	0	0	0	0	0	0	0
OCPFDLNE_00384	Iron uptake system component EfeO	0	1	0	0	0	0	0	5	2	0	0	0	2	0	0	0	0	0	1	0	1	0	0	2	0	0	0	0	2	0	0	0	0	1	0	0
OCPFDLNE_00385	Iron-dependent peroxidase	1	0	0	1	0	0	0	2	1	0	1	0	2	0	0	1	0	1	6	0	0	0	0	4	6	0	1	0	27	0	0	0	0	2	0	1
OCPFDLNE_00386	Isopentenyl-diphosphate Delta-isomerase	22	40	19	18	9	7	16	14	14	0	12	42	224	31	20	98	6	57	36	21	0	55	30	3	35	95	21	3	40	1	26	2	21	97	24	63
OCPFDLNE_00387	putative transcriptional regulatory protein	15	22	8	24	41	1	9	1	17	4	5	62	320	24	3	15	10	49	55	23	0	184	4	25	65	32	28	6	52	9	9	28	18	148	27	22
OCPFDLNE_00388	Alkylphosphonate utilization operon protein PhnA	108	195	169	126	250	8	76	28	90	39	4	293	1609	175	133	257	158	387	193	93	1	831	172	138	329	52	561	85	184	5	19	16	105	478	72	131
OCPFDLNE_00389	HTH-type transcriptional regulator GmuR	0	0	0	0	0	0	0	0	0	0	0	9	0	0	0	0	0	0	13	0	0	0	0	0	0	0	0	0	0	0	0	0	0	2	0	0
OCPFDLNE_00390	6-phospho-beta-glucosidase GmuD	0	0	0	0	0	0	4	0	0	0	0	0	35	19	0	0	0	0	23	0	0	0	0	0	0	0	8	0	0	0	0	0	0	0	0	0
OCPFDLNE_00391	PTS cellobiose transporter subunit IIC	0	1	13	0	3	14	5	8	1	0	2	0	0	35	18	4	0	12	0	8	0	4	0	1	0	0	0	30	28	0	0	0	18	0	27	39
OCPFDLNE_00392	PTS system cellobiose-specific EIIB component	0	0	0	0	0	0	0	0	0	0	0	0	0	0	0	0	0	0	0	0	0	0	0	0	0	0	0	0	0	0	0	0	0	0	2	0
OCPFDLNE_00393	hypothetical protein	0	5	2	0	7	1	0	0	0	0	0	5	48	0	0	4	0	0	0	6	0	5	0	1	0	0	22	0	6	0	0	1	0	17	2	0
OCPFDLNE_00394	hypothetical protein	29	113	48	77	96	20	48	4	47	30	73	168	582	241	50	127	72	164	86	81	0	126	87	65	45	109	274	75	152	10	29	1	50	188	151	95
OCPFDLNE_00395	AraC family transcriptional regulator	257	569	408	543	914	137	374	79	514	157	200	1347	4012	695	698	1248	724	3746	1842	346	8	1953	897	567	853	1992	2335	625	861	52	154	64	244	2438	977	456
OCPFDLNE_00396	hypothetical protein	0	0	0	0	0	0	0	0	0	0	0	0	0	0	0	0	0	0	0	0	0	0	0	0	0	0	0	0	0	0	0	0	0	0	0	0
OCPFDLNE_00397	hypothetical protein	0	0	2	2	0	0	0	0	0	0	0	0	2	0	0	0	0	0	0	0	0	0	0	0	0	0	0	0	0	0	0	0	0	0	0	0
OCPFDLNE_00398	hypothetical protein	0	0	0	0	0	0	0	0	0	0	0	0	8	0	0	0	0	0	0	0	0	0	0	0	0	0	0	0	0	0	0	0	0	0	0	0
OCPFDLNE_00399	hypothetical protein	0	0	0	0	0	0	0	0	2	0	0	0	0	0	0	0	0	0	0	0	0	0	0	0	0	0	0	0	0	0	0	0	1	0	0	0
OCPFDLNE_00400	HTH-type transcriptional regulator IolR	0	0	0	0	0	0	0	0	0	0	0	23	7	0	1	7	0	0	0	0	0	0	0	0	19	0	0	0	0	0	1	0	4	0	5	0
OCPFDLNE_00401	Methylmalonate-semialdehyde dehydrogenase	0	0	0	0	23	9	0	0	0	0	0	0	0	0	0	0	0	0	0	0	0	0	0	0	0	0	0	0	0	0	0	0	0	0	0	0
OCPFDLNE_00402	5-deoxy-glucuronate isomerase	0	0	0	0	0	0	0	0	0	0	0	0	0	0	0	0	0	7	0	0	0	0	0	0	0	0	0	0	0	0	0	0	0	0	0	0
OCPFDLNE_00403	5-dehydro-2-deoxygluconokinase	6	0	0	0	0	0	0	0	0	0	0	0	0	0	0	0	0	3	0	0	0	0	0	0	0	0	0	0	0	0	0	0	0	0	0	0
OCPFDLNE_00404	3D-(3,5/4)-trihydroxycyclohexane-1,2-dione hydrolase	202	202	169	144	134	43	142	86	183	44	263	254	2057	373	140	644	258	1583	468	323	0	496	302	195	427	628	249	281	401	6	77	19	84	297	323	186
OCPFDLNE_00405	Intracellular iron chaperone frataxin	0	3	7	8	0	4	1	0	1	0	0	0	0	1	0	8	0	1	1	0	0	0	2	0	19	0	19	25	2	2	0	0	24	23	1	0
OCPFDLNE_00406	hypothetical protein	0	1	1	2	0	0	0	1	3	0	0	2	14	0	0	1	0	1	0	0	0	0	0	3	0	0	0	0	0	0	0	0	0	5	0	0
OCPFDLNE_00407	Bacterial low temperature requirement protein A	0	4	0	0	0	0	0	0	1	0	0	61	0	1	9	0	0	0	0	19	0	0	0	0	1	0	0	0	10	0	0	0	28	0	7	1
OCPFDLNE_00408	Uracil-DNA glycosylase	6	14	0	10	1	0	7	0	0	0	0	31	58	0	3	4	0	0	0	6	0	7	5	1	2	0	7	13	0	0	4	0	0	29	0	15
OCPFDLNE_00409	hypothetical protein	0	0	0	0	0	0	0	0	0	0	0	0	0	0	0	0	0	1	0	0	0	0	0	0	25	0	0	0	0	0	0	0	0	0	0	0
OCPFDLNE_00410	hypothetical protein	83	167	136	98	158	42	125	27	62	35	48	447	1076	232	115	291	81	845	584	111	2	318	106	56	423	503	352	224	213	9	37	7	111	428	220	156
OCPFDLNE_00411	hypothetical protein	606	429	606	480	733	76	483	116	362	300	760	928	10130	1238	481	1257	776	3575	1438	412	1	2856	325	416	3082	3647	1442	713	945	58	126	165	195	2428	724	448
OCPFDLNE_00412	putative endopeptidase p60	0	7	1	7	0	0	0	0	0	8	4	25	7	0	0	0	0	0	14	6	0	24	0	3	15	18	15	0	5	0	4	0	0	23	12	7
OCPFDLNE_00413	Acetyltransferase	0	0	0	0	0	0	0	0	0	0	0	0	0	0	0	0	0	0	0	0	0	0	0	0	0	2	0	0	0	0	0	0	0	0	0	0
OCPFDLNE_00414	Pyrroline-5-carboxylate reductase	12	9	0	0	7	1	0	0	10	0	14	37	32	1	7	18	0	8	9	0	0	2	26	0	15	75	24	0	25	0	8	1	2	3	24	10
OCPFDLNE_00415	ATPase	32	75	56	60	80	4	21	3	38	2	29	141	202	32	15	65	32	187	166	30	0	73	72	33	179	69	96	97	32	3	18	26	32	67	73	92
OCPFDLNE_00416	PTS system mannose-specific EIIBCA component	0	0	0	0	3	0	0	0	0	0	10	0	0	0	0	0	0	4	10	0	0	0	0	0	0	0	15	0	17	0	0	0	0	0	0	3
OCPFDLNE_00417	PTS system fructose-specific transporter subunit IIB	0	0	0	0	0	0	0	0	0	0	0	0	0	0	0	0	0	0	0	0	0	0	0	0	0	0	0	0	0	0	0	0	0	0	0	0
OCPFDLNE_00418	PTS system fructose-specific transporter subunit IIC	9	15	0	0	4	1	24	1	2	0	0	8	70	43	3	28	0	51	41	0	0	5	8	4	60	0	3	44	24	0	0	0	0	15	15	0
OCPFDLNE_00419	Mannosylglycerate hydrolase	79	143	37	49	16	16	90	30	42	32	74	250	1107	274	48	226	199	495	224	102	0	344	79	62	189	723	160	204	97	10	26	22	19	241	125	54
OCPFDLNE_00420	Putative licABCH operon regulator	14	19	5	7	3	7	15	10	16	14	0	32	402	36	3	4	1	52	38	27	0	45	12	30	37	3	21	18	45	4	32	7	4	107	23	23
OCPFDLNE_00421	2'-O-methyl transferase	0	0	0	0	0	0	0	0	0	0	0	0	0	0	0	0	0	0	0	0	0	0	0	0	0	0	0	0	0	0	0	0	0	0	0	0
OCPFDLNE_00422	Peptidase	0	2	0	0	0	0	0	0	0	0	0	9	9	0	0	0	0	0	0	5	0	0	0	3	9	0	0	0	0	0	0	0	9	0	0	1
OCPFDLNE_00423	Low-affinity inorganic phosphate transporter	19	9	11	19	0	4	0	0	2	0	0	47	3	22	0	5	1	152	37	7	0	14	0	8	11	88	0	0	4	2	17	0	1	29	26	0
OCPFDLNE_00424	Glyoxalase/bleomycin resistance/extradiol dioxygenase family protein	0	0	0	0	0	0	0	0	0	0	0	0	0	0	0	0	0	0	0	0	0	0	0	0	1	0	0	0	0	0	0	0	0	25	2	0
OCPFDLNE_00425	DUF1149 domain-containing protein (Fragment)	0	0	0	0	0	0	1	0	0	0	9	0	0	0	0	2	0	0	0	0	0	9	0	5	0	0	15	0	0	0	0	0	0	1	2	0
OCPFDLNE_00426	Cobalamin synthesis protein	37	35	77	17	67	1	70	2	68	22	17	61	1134	138	38	62	24	289	407	27	0	209	31	19	103	89	525	92	91	0	26	1	46	324	53	35
OCPFDLNE_00427	Internalin-A	3	19	20	2	37	12	5	5	19	0	12	20	275	0	3	29	0	61	39	20	0	50	0	25	61	0	30	2	24	2	33	1	26	99	22	7
OCPFDLNE_00428	Prodigiosin synthesizing transferase PigC	15	28	60	60	30	15	40	4	28	31	38	90	433	119	29	134	60	114	57	38	0	116	33	115	94	61	163	68	28	0	34	23	28	199	28	76
OCPFDLNE_00429	hypothetical protein	0	0	0	0	0	0	0	3	0	0	0	0	0	0	0	1	0	1	0	0	0	0	0	0	0	0	0	0	0	0	0	0	0	0	0	0
OCPFDLNE_00430	hypothetical protein	0	0	0	0	0	0	0	0	0	0	0	0	0	0	0	0	0	0	13	0	0	0	0	0	0	0	0	0	1	0	0	0	0	0	4	0
OCPFDLNE_00431	Zinc transporter ZIP11	2	3	3	3	0	1	6	0	7	0	0	0	1	9	0	5	22	5	24	0	0	1	0	0	0	0	4	0	0	0	0	0	11	4	0	6
OCPFDLNE_00432	Peptidoglycan-N-acetylglucosamine deacetylase	149	606	85	145	236	35	153	62	120	65	224	1360	2868	458	174	605	426	1067	299	236	0	495	545	308	825	1110	540	653	498	41	78	58	75	780	300	268
OCPFDLNE_00433	HTH-type transcriptional regulator DdrOP3	0	0	0	0	0	0	0	0	0	0	0	0	0	0	0	0	0	0	0	0	0	0	0	0	0	0	0	0	0	0	0	0	0	0	0	0
OCPFDLNE_00434	2'-O-methyl transferase	0	0	0	0	0	0	0	0	0	0	0	0	0	0	0	0	0	0	0	0	0	0	0	0	0	0	0	0	0	0	0	0	0	0	0	0
OCPFDLNE_00435	Repressor	0	1	0	0	0	0	0	0	0	0	0	0	7	0	0	0	0	0	0	0	0	0	0	0	0	0	0	0	0	0	0	0	0	0	0	0
OCPFDLNE_00436	Potassium channel	0	6	5	0	6	0	8	0	7	0	7	0	3	1	2	0	0	7	0	5	0	3	0	5	9	0	11	4	26	0	0	0	0	20	10	0
OCPFDLNE_00437	Flavine mononucleotide phosphatase YbjI	0	8	0	0	0	0	2	0	0	0	0	0	0	0	0	0	0	0	0	0	0	0	0	0	0	0	0	3	0	0	0	0	0	0	0	0
OCPFDLNE_00438	FtsW/RodA/SpoVE family cell cycle protein	14	22	9	6	5	4	11	6	24	0	47	3	181	50	18	62	14	82	49	21	0	35	5	13	34	125	83	24	134	0	4	0	49	89	17	27
OCPFDLNE_00439	Lineage-specific thermal regulator protein putative transcriptional regulator (PadR family)	0	0	0	0	0	0	0	0	0	0	0	0	0	0	0	3	0	6	0	0	0	0	0	0	9	0	0	0	0	0	0	1	0	0	6	0
OCPFDLNE_00440	ECF RNA polymerase sigma factor SigW	1	0	0	0	0	1	0	0	0	0	0	0	0	4	2	0	0	3	0	0	0	0	0	0	26	0	0	2	0	0	0	0	0	0	0	0
OCPFDLNE_00441	Glucose uptake protein GlcU	0	4	0	0	0	0	0	0	0	0	0	3	0	17	0	0	0	1	0	0	0	0	0	0	0	0	0	0	0	0	0	0	0	0	0	0
OCPFDLNE_00442	PRD/PTS system IIA 2 domain-containing regulatory protein	14	19	0	0	7	0	36	0	1	0	0	0	0	2	3	0	0	10	2	0	0	36	4	5	5	0	18	26	53	0	0	1	4	0	10	2
OCPFDLNE_00443	PTS system fructose-specific transporter subunit IIA	0	0	0	0	0	0	0	0	6	0	0	0	0	0	0	0	0	0	0	0	0	0	0	0	0	0	0	0	0	0	0	0	0	0	0	0
OCPFDLNE_00444	PTS system fructose-specific transporter subunit IIB	0	0	0	0	0	0	0	0	0	0	0	0	0	0	0	0	0	0	0	0	0	0	0	0	0	0	0	0	0	0	0	0	0	0	0	5
OCPFDLNE_00445	PTS system fructose-specific EIIB'BC component	5	0	4	0	6	0	0	0	1	0	0	0	19	0	0	0	0	0	26	4	0	0	13	0	0	0	0	0	0	0	0	0	0	0	0	0
OCPFDLNE_00446	Mannosylglycerate hydrolase	0	4	4	0	14	2	0	0	18	2	14	11	92	17	7	10	0	88	37	9	0	3	12	7	8	0	19	12	7	0	13	12	3	44	40	12
OCPFDLNE_00447	HTH-type transcriptional regulator CynR	0	17	7	13	4	3	3	0	0	5	1	12	65	7	5	1	5	26	7	0	0	16	10	9	14	0	11	2	24	0	0	0	0	3	16	4
OCPFDLNE_00448	Hexapeptide repeat transferase	2	0	0	0	0	0	6	0	0	0	0	0	42	33	4	21	5	3	0	0	0	2	0	15	0	0	0	0	0	1	0	0	0	17	6	3
OCPFDLNE_00449	Short-chain alcohol dehydrogenase	8	10	0	3	0	2	0	0	3	0	1	18	110	0	15	21	2	31	3	11	0	12	9	0	39	0	0	64	28	6	2	0	3	9	4	11
OCPFDLNE_00450	Truncated internalin A	460	241	444	143	880	401	510	161	354	173	1011	787	3632	1222	350	989	1170	6519	1613	425	4	939	1229	826	1142	544	1003	337	1842	84	349	322	556	1326	2127	1213
OCPFDLNE_00451	Internalin B	45	30	66	20	54	15	51	1	32	6	31	46	541	64	49	75	62	283	123	40	0	187	71	59	54	102	125	22	105	2	73	18	47	84	90	28
OCPFDLNE_00452	Putative HTH-type transcriptional regulator YwnA	4	6	7	4	0	0	0	0	1	0	2	6	38	32	1	10	7	13	10	4	0	13	12	3	4	0	4	3	9	0	17	0	10	14	5	6
OCPFDLNE_00453	Quinone oxidoreductase 2	2	9	31	48	15	4	16	0	21	0	6	7	227	18	14	31	0	53	40	2	0	38	9	15	36	0	134	31	23	0	7	4	1	43	15	0
OCPFDLNE_00454	Listeria nuclear targeted protein A	0	0	0	0	0	0	0	0	0	0	0	0	0	0	0	0	0	0	0	0	0	1	0	0	0	0	0	0	0	0	0	0	0	0	0	0
OCPFDLNE_00455	Module of peptide synthetase	0	14	24	20	21	10	1	0	14	15	28	46	81	20	11	39	21	59	23	23	0	53	37	3	26	0	55	46	18	2	16	0	3	146	57	25
OCPFDLNE_00456	DNA-directed RNA polymerase	0	0	0	5	0	0	0	0	4	0	0	6	11	0	0	0	0	17	14	0	0	7	1	6	2	0	3	0	3	6	17	0	0	0	2	4
OCPFDLNE_00457	Penicillin-binding transpeptidase domain-containing protein (Fragment)	55	109	30	60	52	18	40	13	47	44	29	156	593	60	82	71	141	194	83	62	0	217	60	63	160	35	138	171	115	1	50	29	44	191	78	73
OCPFDLNE_00458	hypothetical protein	0	0	0	24	0	2	0	3	0	0	0	0	20	0	0	11	0	0	0	0	0	0	0	6	0	0	0	0	0	0	0	0	0	0	0	0
OCPFDLNE_00459	Transcription regulatory protein MsrR	42	59	70	63	105	18	49	0	123	16	62	206	1079	79	99	60	31	198	85	88	0	326	68	55	203	61	290	152	185	8	74	7	71	243	101	78
OCPFDLNE_00460	ESX secretion system protein YueB	0	3	1	0	0	0	0	4	5	6	0	19	21	0	4	0	0	10	35	3	0	14	1	0	9	0	0	0	6	0	0	1	8	16	6	7
OCPFDLNE_00461	Capsule synthesis positive regulator AcpB	1	0	0	5	0	4	3	0	2	0	2	0	17	0	0	8	1	15	24	0	0	3	0	0	0	3	20	13	5	0	19	0	8	3	5	11
OCPFDLNE_00462	Choloylglycine hydrolase YxeI	0	0	0	0	0	0	0	0	0	0	0	0	0	0	0	9	0	0	2	0	0	0	0	0	2	0	0	0	0	0	0	0	0	18	16	0
OCPFDLNE_00463	Glutamate decarboxylase alpha	0	0	0	0	0	0	0	0	0	0	0	0	0	0	0	0	0	0	0	0	0	0	0	0	0	0	0	0	0	0	0	0	0	0	0	0
OCPFDLNE_00464	Glutamate-gamma-aminobutyrate antiporter	0	0	0	0	0	0	0	0	0	0	0	0	0	0	0	0	0	0	0	0	0	0	0	0	0	0	0	0	0	0	0	0	0	0	0	0
OCPFDLNE_00465	hypothetical protein	0	0	0	8	0	0	0	0	0	0	0	0	0	0	0	0	0	0	0	0	0	0	0	0	0	0	0	0	0	0	0	0	0	0	0	0
OCPFDLNE_00466	hypothetical protein	1	12	0	11	15	0	1	0	0	0	7	20	16	1	3	0	11	9	6	0	0	4	6	18	0	0	0	2	0	0	0	0	14	0	11	0
OCPFDLNE_00467	Predicted membrane protein	0	6	0	0	0	0	4	0	0	0	0	0	14	0	1	1	10	0	0	0	0	0	0	2	0	0	0	0	0	0	0	0	0	0	0	0
OCPFDLNE_00468	hypothetical protein	0	18	6	0	5	1	2	0	9	0	5	20	101	10	22	12	34	12	26	5	0	28	11	14	12	39	73	0	90	0	3	1	26	43	34	15
OCPFDLNE_00469	Transglutaminase	14	35	29	9	17	6	33	0	16	16	10	201	315	20	17	26	14	258	67	36	0	146	30	49	69	1	90	32	26	17	15	3	0	77	94	104
OCPFDLNE_00470	DUF58 domain-containing protein	5	36	13	11	31	4	9	7	24	3	9	57	213	33	34	71	20	79	34	8	0	89	10	48	42	71	30	82	44	4	0	8	20	77	13	22
OCPFDLNE_00471	Regulatory ATPase RavA	22	39	27	18	34	14	9	5	17	5	9	73	123	44	6	30	51	81	27	9	0	46	4	13	94	0	25	17	65	0	0	2	22	130	39	28
OCPFDLNE_00472	Putative CadR family transcriptional regulator	0	10	4	15	8	1	3	0	1	0	1	10	13	0	7	2	0	6	6	7	0	0	2	0	0	16	37	0	0	0	0	0	0	0	8	1
OCPFDLNE_00473	Permease for cytosine/purines uracil thiamine allantoin	0	0	0	0	0	0	0	0	0	0	0	0	0	0	0	0	0	0	0	0	0	0	0	0	0	0	0	0	0	0	0	0	0	0	0	0
OCPFDLNE_00474	DUF917 domain-containing protein	0	0	0	0	0	0	0	0	0	0	0	0	0	0	0	0	0	0	0	0	0	1	0	2	0	0	6	0	0	0	0	0	0	17	0	0
OCPFDLNE_00475	Acetophenone carboxylase alpha subunit	0	1	56	0	11	0	1	0	0	0	0	16	1	0	0	0	18	1	13	0	0	0	0	0	0	0	10	0	9	0	0	0	0	0	0	0
OCPFDLNE_00476	hypothetical protein	2	24	1	13	1	6	10	2	9	0	3	36	112	37	1	20	19	14	20	1	0	11	37	25	74	3	15	23	74	1	3	14	0	8	1	14
OCPFDLNE_00477	hypothetical protein	0	7	0	9	0	0	4	0	0	0	0	0	29	1	2	1	0	17	3	2	0	5	1	4	13	0	25	1	35	0	0	4	0	3	4	2
OCPFDLNE_00478	TetR family dihydroxyacetone kinase regulator	0	41	1	24	56	0	14	1	7	8	40	2	103	36	16	58	12	35	15	31	0	10	16	7	12	0	71	0	18	0	0	4	13	20	27	59
OCPFDLNE_00479	Oleate hydratase	9	21	6	0	0	7	13	0	16	3	28	35	78	11	7	12	0	74	74	16	0	23	86	26	5	1	6	9	11	12	0	6	41	80	75	60
OCPFDLNE_00480	Probable dual-specificity RNA methyltransferase RlmN	26	50	11	61	0	2	31	0	17	9	0	20	154	58	61	7	0	49	41	11	0	125	41	7	2	0	0	34	5	0	1	0	33	11	10	43
OCPFDLNE_00481	Transcription activator, putative	185	251	125	79	108	33	88	5	231	48	49	417	1989	113	144	156	74	371	432	230	0	435	170	166	675	817	557	142	294	22	38	27	74	400	97	185
OCPFDLNE_00482	Antibiotic resistance protein VanZ	3	1	9	3	2	1	6	0	9	0	15	2	31	1	2	0	0	8	9	1	0	18	6	6	1	0	2	0	1	0	0	0	17	14	3	0
OCPFDLNE_00483	Heme-degrading monooxygenase isdG	0	0	0	0	0	0	191	0	0	0	0	37	0	0	0	0	0	0	0	0	0	0	0	0	12	0	0	0	0	0	0	0	0	0	0	7
OCPFDLNE_00484	Nitroreductase	0	0	0	0	0	0	0	0	1	0	0	0	0	0	0	1	0	0	1	0	0	0	1	0	0	0	0	0	0	0	0	0	0	1	0	0
OCPFDLNE_00485	50S ribosomal protein L32	5	41	0	10	4	15	1	0	7	29	18	90	39	0	7	31	0	21	167	20	0	1	51	0	115	0	1	1	47	6	36	10	13	173	66	34
OCPFDLNE_00486	Bifunctional NMN adenylyltransferase/Nudix hydrolase	1	7	0	0	4	0	0	1	0	0	0	0	34	0	0	0	0	0	0	0	0	0	0	0	21	0	0	0	0	0	0	0	0	0	0	0
OCPFDLNE_00487	HTH-type transcriptional regulator YybE	11	27	5	34	27	1	12	7	36	14	32	101	160	24	31	52	42	74	19	29	0	100	86	38	158	1	114	52	47	1	21	11	16	66	40	50
OCPFDLNE_00488	FAD-dependent oxidoreductase	0	3	0	8	0	0	0	0	0	0	0	0	0	0	0	0	0	0	0	0	0	0	0	0	0	0	0	31	0	0	0	0	0	0	0	0
OCPFDLNE_00489	Shikimate dehydrogenase	1	4	4	2	0	0	0	0	0	0	16	0	0	0	1	10	12	8	29	0	0	0	1	0	1	66	0	24	0	0	0	0	6	4	0	0
OCPFDLNE_00490	Type I 3-dehydroquinate dehydratase	0	2	0	0	0	1	3	0	0	0	0	0	0	3	0	45	0	11	1	0	0	0	22	0	1	0	0	0	0	0	0	0	0	3	0	1
OCPFDLNE_00491	HTH-type transcriptional regulator CatM	1	16	0	4	0	0	4	0	2	0	0	29	87	22	3	36	0	36	74	18	0	40	14	22	40	0	7	3	33	0	1	2	0	26	10	5
OCPFDLNE_00492	Predicted acyl esterase	10	11	0	0	1	0	5	9	0	0	7	0	14	18	0	16	12	10	5	0	0	10	0	0	0	1	10	3	0	1	0	1	20	36	7	6
OCPFDLNE_00493	Lipase gdsl active site	2	6	6	7	3	1	5	0	6	5	0	2	116	25	16	11	0	1	13	0	0	6	5	6	9	17	21	12	20	0	0	0	9	22	35	31
OCPFDLNE_00494	DMT family transporter	0	0	0	0	0	0	0	0	0	0	0	0	0	0	0	0	0	6	0	0	0	0	0	0	0	0	0	0	0	0	0	0	0	0	0	0
OCPFDLNE_00495	DUF896 domain-containing protein (Fragment)	2	18	6	2	0	0	12	14	0	3	9	45	51	17	27	23	7	13	43	10	0	14	1	0	37	167	20	22	0	2	10	0	0	68	17	1
OCPFDLNE_00496	Glycosyltransferase	0	9	3	10	1	1	8	0	4	4	14	0	58	1	8	14	0	9	40	13	0	38	7	6	7	52	27	8	27	0	0	0	2	94	20	6
OCPFDLNE_00497	Ribose 5-phosphate isomerase RpiB	0	0	0	0	0	0	0	0	0	0	0	0	0	0	0	0	0	0	0	0	0	0	0	0	2	0	0	0	0	0	0	0	0	0	0	0
OCPFDLNE_00498	Ribulose phosphate epimerase	0	0	0	0	4	0	15	0	0	0	0	0	0	0	0	0	0	12	0	0	0	0	0	0	0	0	1	0	0	0	0	0	0	0	4	0
OCPFDLNE_00499	Transaldolase	0	0	0	0	0	0	0	0	0	0	0	0	10	0	0	0	0	0	38	0	0	0	1	0	16	0	13	0	0	0	0	0	0	0	0	0
OCPFDLNE_00500	Transcriptional regulator MtlR	4	4	2	8	3	0	1	5	1	0	3	1	19	5	9	3	0	32	0	0	0	4	6	0	0	0	8	0	0	0	0	0	0	13	3	3
OCPFDLNE_00501	Phosphosugar isomerase	0	0	0	0	0	0	4	0	0	0	0	0	4	0	0	0	1	2	0	2	0	10	8	0	4	0	0	0	0	0	0	0	2	0	0	0
OCPFDLNE_00502	Putative PTS IIA-like nitrogen-regulatory protein PtsN	0	0	0	0	0	0	0	0	0	0	0	0	0	0	0	0	0	0	0	0	0	0	0	0	1	0	0	0	0	0	0	0	0	0	0	0
OCPFDLNE_00503	hypothetical protein	0	0	4	0	0	0	0	0	0	0	0	0	0	0	13	0	0	0	1	0	0	0	0	0	0	0	0	0	0	0	0	0	0	0	0	0
OCPFDLNE_00504	Ribulose-phosphate 3-epimerase	0	0	0	0	0	0	0	0	0	0	0	0	0	0	1	0	7	56	0	0	0	1	0	0	0	0	0	0	0	0	0	0	0	0	0	0
OCPFDLNE_00505	Zinc-dependent alcohol dehydrogenase	15	3	0	0	0	0	0	0	0	0	0	0	30	0	4	0	0	0	0	0	1	11	3	0	4	0	0	0	0	0	0	0	0	0	0	7
OCPFDLNE_00506	Galactitol-specific phosphotransferase enzyme IIB component	0	1	0	0	0	0	0	0	0	0	20	0	0	0	0	0	0	0	0	0	0	3	0	0	0	0	0	0	0	0	0	0	0	0	0	0
OCPFDLNE_00507	PTS system galactitol-specific transporter subunit IIC	0	0	0	0	0	0	0	0	0	0	0	0	0	0	0	0	0	1	0	0	0	0	0	0	0	0	0	0	0	1	0	0	0	0	0	10
OCPFDLNE_00508	Ribose-phosphate pyrophosphokinase	364	1090	365	885	782	221	252	98	462	294	392	1153	3047	1016	914	597	780	1849	1737	677	1	1269	894	639	2321	1503	1490	1126	825	97	623	229	517	1549	924	1494
OCPFDLNE_00509	hypothetical protein	0	0	0	0	0	0	0	0	0	0	0	0	0	4	0	0	0	6	0	0	0	0	0	0	0	0	0	0	0	5	0	0	0	0	0	0
OCPFDLNE_00510	Class I glutamine amidotransferase	0	0	0	13	0	0	0	7	0	0	0	19	94	10	0	0	0	6	0	0	0	13	0	0	12	0	0	0	7	0	0	0	1	20	0	0
OCPFDLNE_00511	hypothetical protein	17	97	17	77	79	32	20	11	24	0	24	102	273	52	39	8	7	248	178	62	0	57	16	25	33	0	225	13	73	3	23	37	9	104	13	51
OCPFDLNE_00512	Transcriptional regulator	3	35	11	32	21	6	4	4	5	0	0	54	68	10	37	31	0	40	34	35	0	6	44	16	46	0	20	0	46	7	0	3	10	40	31	12
OCPFDLNE_00513	LPXTG cell wall anchor domain	5	5	12	0	0	0	20	11	0	0	0	0	0	0	0	3	0	1	54	0	0	0	0	7	35	0	0	0	19	2	16	0	0	32	0	15
OCPFDLNE_00514	Universal stress protein UspA	52	51	30	104	62	12	74	13	67	13	46	84	233	121	91	54	69	132	206	42	1	67	57	2	45	6	176	100	93	0	28	2	64	242	100	15
OCPFDLNE_00515	Capsule biosynthesis protein CapA	17	42	23	20	39	3	14	2	15	1	9	65	230	19	20	29	46	49	42	34	0	81	52	30	47	83	68	48	26	0	16	6	16	163	28	33
OCPFDLNE_00516	Phosphoglycerate mutase	0	0	0	0	0	0	0	0	0	0	0	0	0	0	0	0	0	0	0	0	0	0	0	0	0	0	0	0	0	0	0	0	0	0	0	0
OCPFDLNE_00517	CRISPR-associated endoribonuclease Cas6	0	0	0	0	0	0	0	0	0	0	0	0	0	0	0	0	0	0	0	0	0	0	0	0	0	0	0	0	0	0	0	0	0	0	0	0
OCPFDLNE_00518	Type I-B CRISPR-associated protein Cas8b1/Cst1	0	0	0	0	0	0	0	0	0	0	0	0	0	0	0	0	0	0	0	0	0	0	0	0	0	0	0	0	0	0	0	0	1	0	0	0
OCPFDLNE_00519	Type I-B CRISPR-associated protein Cas7/Cst2/DevR	0	0	0	0	0	0	0	0	0	0	0	0	0	0	0	0	0	0	0	0	0	0	0	0	0	0	0	0	0	0	0	0	0	0	0	0
OCPFDLNE_00520	CRISPR-associated protein Cas5, Tneap subtype	0	0	6	0	8	0	0	0	0	0	0	0	0	0	0	4	0	4	5	0	0	0	0	0	0	0	0	0	0	0	0	0	0	0	0	0
OCPFDLNE_00521	CRISPR-associated helicase/endonuclease Cas3	0	0	0	0	0	0	0	0	0	0	0	0	0	0	0	0	0	0	0	0	0	0	0	0	0	0	0	0	0	0	0	0	0	0	0	0
OCPFDLNE_00522	CRISPR-associated exonuclease Cas4	0	0	0	0	0	0	0	0	0	0	0	0	0	0	0	0	0	0	0	0	0	0	0	0	0	0	0	0	0	0	0	0	0	0	0	0
OCPFDLNE_00523	CRISPR-associated endonuclease Cas1, subtype I-B/HMARI/TNEAP	0	0	0	0	0	0	0	0	0	0	0	0	0	0	0	0	0	0	0	0	0	0	0	0	0	0	0	0	0	0	0	0	0	0	0	0
OCPFDLNE_00524	CRISPR-associated endoribonuclease Cas2	0	0	0	0	0	0	0	0	0	0	0	0	0	0	0	0	0	0	0	0	0	0	0	0	0	0	0	0	0	0	0	0	0	0	0	0
OCPFDLNE_00525	hypothetical protein	0	0	0	0	0	0	0	0	0	0	0	0	0	0	0	0	0	3	0	0	0	0	0	0	0	0	0	0	0	0	0	0	0	0	12	0
OCPFDLNE_00526	Lincomycin resistance protein LmrB	0	0	0	3	0	0	0	1	2	0	0	0	29	2	20	0	0	6	5	2	0	0	0	0	0	0	1	1	18	0	0	0	0	0	0	1
OCPFDLNE_00527	N-acetylglucosamine repressor	0	0	0	0	0	0	0	0	0	0	0	0	0	0	0	0	0	0	0	0	0	0	0	0	0	0	0	0	0	0	0	0	0	0	0	0
OCPFDLNE_00528	Diacetylchitobiose-6-phosphate hydrolase	325	251	265	229	212	61	218	42	356	48	105	466	2645	311	241	538	452	1095	403	342	8	1083	266	144	879	432	629	434	239	11	97	52	226	908	525	171
OCPFDLNE_00529	Putative HTH-type transcriptional regulator YbbH	0	5	2	18	0	0	5	0	2	7	0	0	110	14	6	1	0	3	0	0	0	8	12	9	0	0	14	0	2	1	0	0	0	31	0	7
OCPFDLNE_00530	hypothetical protein	0	0	0	0	0	0	0	0	8	0	0	0	0	0	0	0	0	14	0	0	0	0	0	0	0	0	0	0	0	0	0	0	0	0	0	0
OCPFDLNE_00531	Sodium-independent anion transporter	13	40	33	26	28	5	55	9	76	13	71	75	231	149	54	61	24	131	122	9	0	215	65	29	47	20	129	56	42	0	68	8	49	90	87	14
OCPFDLNE_00532	ATP synthase subunit alpha	10	49	23	15	11	15	11	1	35	1	18	107	150	152	38	45	49	136	120	51	0	55	25	25	34	87	207	47	64	10	46	14	46	99	47	58
OCPFDLNE_00533	HTH-type transcriptional activator mta	17	24	5	5	5	0	13	0	11	2	3	64	204	23	9	20	18	54	33	17	0	6	13	22	74	138	22	4	9	0	4	1	1	92	16	15
OCPFDLNE_00534	Transmembrane protein (Fragment)	0	0	0	0	0	0	0	0	0	0	0	0	0	0	0	0	0	0	0	0	0	21	0	0	0	0	0	0	0	0	0	0	0	0	0	0
OCPFDLNE_00535	hypothetical protein	0	5	3	0	3	0	0	0	1	0	9	0	86	13	0	12	1	37	42	2	0	23	0	4	1	0	0	34	46	0	0	0	3	4	8	2
OCPFDLNE_00536	Poly-beta-1%2C6-N-acetyl-D-glucosamine synthase	0	0	0	0	1	0	0	0	6	0	0	0	0	0	1	2	8	0	0	0	0	0	0	0	0	0	0	1	4	0	6	0	0	0	0	0
OCPFDLNE_00537	Glycosyltransferase	12	0	0	0	0	0	9	0	9	5	9	0	77	16	0	12	0	28	0	3	0	13	0	0	7	0	1	3	0	0	0	1	3	11	13	17
OCPFDLNE_00538	GGDEF domain	2	17	3	5	20	2	1	0	17	0	0	30	0	10	10	2	14	14	8	3	0	23	4	10	16	0	45	63	8	1	24	0	7	0	4	20
OCPFDLNE_00539	Class I SAM-dependent methyltransferase	0	0	0	0	0	0	0	0	7	0	0	0	0	0	0	0	0	27	25	6	0	0	16	0	0	0	0	0	0	0	0	0	0	0	0	0
OCPFDLNE_00540	hypothetical protein	0	0	0	0	0	0	0	0	0	0	0	0	0	0	0	0	0	0	0	0	0	0	0	0	0	0	0	0	0	0	0	0	0	0	0	0
OCPFDLNE_00541	hypothetical protein	0	2	7	0	1	0	2	0	3	0	0	0	50	0	2	1	0	1	0	0	0	5	0	0	35	27	0	0	0	2	0	0	0	0	3	1
OCPFDLNE_00542	Transcriptional regulator of the ntd operon	8	98	20	19	51	10	17	9	26	5	26	120	158	54	37	42	36	139	57	51	0	104	33	41	71	106	157	90	123	4	22	12	67	280	100	100
OCPFDLNE_00543	Diacetylchitobiose-6-phosphate hydrolase	31	62	36	60	56	26	15	11	53	31	19	98	398	81	43	72	55	88	111	26	0	205	88	27	188	103	213	101	72	15	95	0	96	244	137	72
OCPFDLNE_00544	Hydantoin utilization protein C	4	29	16	12	84	0	11	0	10	6	3	27	75	7	34	15	1	41	45	52	0	77	1	11	52	26	15	6	0	0	0	2	6	30	7	31
OCPFDLNE_00545	Catalyzes the cleavage of p-aminobenzoyl-glutamate to p-aminobenzoate and glutamate, subunit A	206	264	106	43	130	44	103	35	135	27	54	635	2038	316	113	265	311	1592	288	352	7	520	349	298	465	296	188	179	161	18	22	69	122	209	238	332
OCPFDLNE_00546	Tagatose-bisphosphate aldolase	101	233	521	322	252	141	203	35	371	87	252	374	1236	438	378	460	120	763	976	144	0	709	208	205	545	544	1999	370	572	25	441	42	636	830	705	179
OCPFDLNE_00547	Serine-type D-Ala-D-Ala carboxypeptidase	7	34	23	49	12	7	37	4	17	0	2	30	625	54	30	46	4	48	188	92	0	80	37	13	201	39	209	115	65	3	22	19	6	101	22	30
OCPFDLNE_00548	Fe(3+)-citrate-binding protein YfmC	0	1	3	0	0	0	0	0	2	0	0	2	2	1	0	1	0	0	1	1	0	0	0	2	0	0	10	0	0	0	1	0	0	2	0	0
OCPFDLNE_00549	PTS sorbitol transporter subunit IIA	0	0	0	0	0	0	0	0	0	0	0	0	0	0	0	7	0	0	0	0	0	0	0	0	9	0	0	0	0	0	0	0	0	27	0	0
OCPFDLNE_00550	Glucitol/sorbitol-specific phosphotransferase enzyme IIB component	0	0	0	0	0	0	0	0	5	0	0	0	0	0	0	0	0	0	0	0	0	0	0	0	0	0	0	0	0	0	0	1	0	0	0	0
OCPFDLNE_00551	PTS system glucitol/sorbitol-specific transporter subunit IIC	0	0	0	0	0	0	0	0	0	0	0	0	0	0	7	0	0	1	31	0	0	0	3	0	0	0	0	0	0	0	8	0	10	39	1	0
OCPFDLNE_00552	Glucitol operon activator domain-containing protein	0	0	0	9	0	0	0	0	0	0	0	0	0	0	0	0	0	0	0	0	0	0	0	0	0	0	0	0	0	0	0	0	0	7	0	0
OCPFDLNE_00553	Predicted homoserine dehydrogenase, contains C-terminal SAF domain	0	2	10	0	8	0	1	0	1	0	0	1	2	0	0	0	0	6	12	0	0	0	0	0	20	0	22	0	0	0	2	0	0	0	1	2
OCPFDLNE_00554	Sorbitol operon regulator	1	3	0	1	0	2	0	0	1	0	1	6	4	2	3	0	0	13	1	3	0	2	6	19	5	0	14	0	3	0	0	0	0	15	6	2
OCPFDLNE_00555	Crp/Fnr family transcriptional regulator	0	0	0	0	0	0	0	0	0	0	0	0	0	0	0	0	0	0	0	0	0	0	0	0	0	0	0	0	0	0	0	0	0	0	0	0
OCPFDLNE_00556	Internalin B	0	0	0	0	0	0	0	0	0	0	0	0	0	0	0	0	0	0	37	0	0	0	0	0	0	0	0	0	0	0	0	0	0	0	0	0
OCPFDLNE_00557	Pepdidoglycan bound protein (LPXTG motif)	0	0	0	0	0	0	0	0	0	0	0	0	0	0	0	0	0	0	0	0	0	0	0	0	0	0	0	0	0	0	0	0	0	0	0	0
OCPFDLNE_00558	WxL domain-containing protein	0	0	0	0	0	0	0	0	0	0	0	0	13	0	3	0	0	0	0	0	0	53	0	1	0	0	0	0	0	0	0	0	0	1	8	0
OCPFDLNE_00559	Cell surface protein (Fragment)	37	0	0	0	0	0	0	0	0	0	0	0	0	0	0	0	0	16	0	18	0	0	0	0	0	0	0	0	0	0	0	0	0	0	0	1
OCPFDLNE_00560	Predicted signal-transduction protein containing cAMP-binding and CBS domains	293	648	666	796	319	100	548	89	468	101	276	680	4379	831	514	744	284	1066	1221	376	0	1157	441	231	1032	886	2113	1077	564	87	224	145	471	1795	523	292
OCPFDLNE_00561	NADH-dependent butanol dehydrogenase a	2	8	0	0	10	3	9	0	8	5	16	36	1	11	0	7	25	20	25	0	0	0	0	6	2	0	4	10	0	0	13	0	29	62	39	1
OCPFDLNE_00562	Proton-dependent oligopeptide transporter	3	27	31	40	23	4	22	0	21	2	15	41	43	14	11	43	5	53	47	5	0	25	37	16	7	44	80	8	53	0	33	0	22	25	48	0
OCPFDLNE_00563	Phosphoglycerate mutase	0	20	0	10	0	0	0	0	0	0	0	110	16	0	0	12	31	9	1	25	0	0	1	0	16	0	13	0	0	1	0	0	13	0	0	40
OCPFDLNE_00564	Alpha-ribazole phosphatase	0	0	5	0	0	0	0	0	0	0	0	3	0	10	0	1	0	7	0	2	0	0	1	14	0	0	0	0	0	0	0	0	0	21	2	2
OCPFDLNE_00565	6-phosphogluconolactonase	48	98	49	82	150	33	57	17	62	38	101	148	590	152	59	96	121	146	128	49	0	308	151	122	210	46	304	159	200	18	44	15	79	280	145	229
OCPFDLNE_00566	Magnesium and cobalt transport protein CorA	0	0	0	0	0	0	0	0	0	0	0	0	0	0	0	0	0	0	0	0	0	0	1	0	0	0	0	0	1	0	0	0	0	0	0	0
OCPFDLNE_00567	NADP-specific glutamate dehydrogenase	34	74	79	122	121	39	59	2	47	48	79	100	845	137	80	116	146	222	174	117	0	429	47	77	153	437	228	276	153	27	64	73	38	343	139	137
OCPFDLNE_00568	Phosphoribosyl-ATP pyrophosphatase	0	4	0	0	0	4	1	0	8	0	0	0	8	9	0	0	0	12	0	1	0	1	3	0	0	0	0	3	8	0	0	0	0	0	2	9
OCPFDLNE_00569	Phosphoribosyl-AMP cyclohydrolase	0	0	0	15	0	0	0	0	0	0	0	0	0	1	0	0	0	5	0	0	0	0	0	0	0	0	0	0	0	0	0	0	0	0	0	0
OCPFDLNE_00570	Imidazole glycerol phosphate synthase subunit HisF	4	2	0	0	0	0	2	8	0	3	4	76	91	4	0	26	0	36	1	0	0	10	12	18	4	405	0	0	0	0	0	0	10	1	0	0
OCPFDLNE_00571	1-(5-phosphoribosyl)-5-[(5-phosphoribosylamino)methylideneamino] imidazole-4-carboxamide isomerase	10	3	21	7	1	11	0	6	1	0	0	97	20	43	17	39	23	76	12	5	0	24	47	8	17	0	36	0	17	1	2	0	8	53	22	0
OCPFDLNE_00572	Imidazole glycerol phosphate synthase subunit HisH	11	4	15	4	18	2	7	0	0	0	13	2	19	16	0	19	0	72	70	5	0	17	19	4	0	0	17	8	8	0	0	16	0	36	15	11
OCPFDLNE_00573	Imidazoleglycerol-phosphate dehydratase HisB	0	1	0	0	4	0	0	0	0	0	4	11	8	0	1	3	0	12	0	0	0	15	3	0	4	0	13	0	0	0	0	0	3	2	1	1
OCPFDLNE_00574	Histidinol dehydrogenase	8	1	4	10	17	0	11	0	8	0	9	19	268	12	0	19	1	60	25	0	0	0	0	14	34	0	8	1	9	0	0	20	2	0	10	19
OCPFDLNE_00575	ATP phosphoribosyltransferase	8	10	3	0	16	2	6	19	2	0	5	6	49	14	0	5	11	21	1	1	0	4	4	13	0	0	40	0	23	2	4	0	2	0	6	5
OCPFDLNE_00576	ATP phosphoribosyltransferase regulatory subunit	14	49	26	9	91	3	6	0	5	83	30	76	441	12	7	40	93	117	80	25	0	25	50	82	45	0	300	3	26	0	80	43	0	128	48	37
OCPFDLNE_00577	Histidinol-phosphatase HisJ	0	0	0	0	0	0	0	0	0	0	0	0	0	7	0	3	0	11	0	3	0	0	1	13	5	0	0	11	5	0	0	4	0	10	0	0
OCPFDLNE_00578	Methylated-DNA--protein-cysteine methyltransferase	0	10	0	0	0	0	0	0	0	0	0	0	0	0	0	10	0	0	0	1	0	0	1	0	0	0	52	0	0	0	0	0	0	0	0	3
OCPFDLNE_00579	Nucleoid-associated protein	0	6	1	0	0	0	3	0	0	3	0	7	8	0	1	1	0	2	0	0	0	1	0	0	0	0	0	0	4	0	0	0	1	17	0	0
OCPFDLNE_00580	Guanine/hypoxanthine permease PbuG	0	0	0	0	0	0	0	0	4	0	0	0	0	0	0	0	0	0	0	0	0	0	0	0	0	0	0	0	1	0	0	0	0	0	0	0
OCPFDLNE_00581	Mannoside-phospho-beta-d-glucosidase	33	7	56	16	45	3	12	2	7	8	1	3	20	53	25	41	19	142	21	2	0	70	11	0	45	81	23	0	54	5	5	0	14	133	66	36
OCPFDLNE_00582	HTH-type transcriptional regulator GmuR	6	16	2	34	10	0	14	2	5	2	21	12	97	1	3	22	22	63	30	4	0	28	23	8	27	61	102	46	20	0	0	1	29	86	26	3
OCPFDLNE_00583	Internalin-J	0	3	0	0	0	0	0	0	1	0	0	0	0	0	0	0	0	0	30	3	0	0	10	0	9	0	46	0	0	0	0	3	0	0	19	8
OCPFDLNE_00584	Threonine/serine exporter	3	6	11	6	16	1	13	3	2	0	11	36	21	15	2	4	0	31	0	0	0	16	0	0	12	0	13	25	3	0	0	0	0	61	14	1
OCPFDLNE_00585	Inner membrane protein YjjP	0	0	0	0	0	0	3	0	0	0	0	0	0	0	2	2	8	0	0	0	0	18	0	0	1	0	0	0	0	0	0	0	0	0	13	0
OCPFDLNE_00586	Transcriptional coactivator p15 (Pc4)	4	5	0	5	11	0	1	0	12	0	0	2	13	11	0	10	0	13	0	0	0	0	10	1	0	62	82	1	0	7	0	0	81	96	0	0
OCPFDLNE_00587	Phospholipase/carboxylesterase	18	39	40	33	58	4	29	8	38	1	20	31	238	46	22	57	15	85	110	18	0	72	10	31	35	26	152	54	106	1	17	6	24	146	50	63
OCPFDLNE_00588	Ribosomal RNA large subunit methyltransferase I	11	34	15	11	17	6	9	15	19	0	1	73	268	47	30	36	16	65	18	15	0	145	14	23	26	64	84	27	23	2	14	8	13	63	18	35
OCPFDLNE_00589	Invasion associated secreted endopeptidase	648	914	233	178	674	63	438	28	449	89	63	1089	12811	502	299	588	275	1483	1492	789	6	2904	624	998	2523	747	909	484	777	40	60	176	183	3345	513	758
OCPFDLNE_00590	Preprotein translocase subunit SecA	27	67	21	74	41	14	40	10	19	33	92	169	404	94	25	119	99	233	119	51	0	108	48	38	130	128	66	85	70	0	8	26	38	230	93	39
OCPFDLNE_00591	UPF0118 membrane protein yubA	31	30	15	25	41	12	44	0	59	7	24	45	181	102	22	97	63	149	183	21	0	130	59	6	141	61	122	69	144	4	14	1	45	139	132	28
OCPFDLNE_00592	WxL domain surface cell wall-binding	17	31	12	26	1	10	10	1	21	18	52	1	113	25	26	30	0	21	51	0	0	76	18	11	40	0	31	163	19	0	10	13	38	35	13	6
OCPFDLNE_00593	LPXTG-motif protein cell wall anchor domain protein	0	0	0	0	0	0	0	0	0	0	0	0	0	0	0	0	0	0	0	0	0	0	0	0	0	0	0	0	0	0	0	0	0	0	0	0
OCPFDLNE_00594	hypothetical protein	0	2	0	3	5	0	12	0	0	0	0	0	0	0	0	0	0	0	0	0	0	1	0	0	0	0	0	0	0	0	0	0	0	0	0	6
OCPFDLNE_00595	Deoxyribodipyrimidine photo-lyase type I	0	5	0	4	1	0	0	0	0	0	0	11	26	0	1	2	0	0	6	3	0	9	4	2	0	0	0	0	0	0	0	0	0	21	6	10
OCPFDLNE_00596	hypothetical protein	0	0	0	0	0	0	0	0	0	0	0	0	0	0	0	0	0	0	0	0	0	0	0	0	0	0	0	0	0	0	0	0	0	0	0	0
OCPFDLNE_00597	EDD domain protein, DegV family	1	0	5	0	0	0	0	0	11	7	0	0	0	0	2	0	20	9	0	0	0	0	3	0	4	0	0	3	0	0	1	0	2	0	1	0
OCPFDLNE_00598	Steroid 5-alpha reductase	0	0	5	0	0	0	0	0	0	0	12	0	0	0	0	0	0	3	1	0	0	0	0	0	0	0	0	6	1	0	0	0	1	0	0	0
OCPFDLNE_00599	Predicted membrane protein	84	250	62	113	59	32	25	34	45	37	38	313	277	69	139	126	189	569	411	99	1	134	59	83	333	211	291	211	209	15	61	18	84	228	140	192
OCPFDLNE_00600	Formate-nitrite transporter	2	0	19	3	2	1	17	5	0	6	0	56	12	3	18	0	0	30	18	0	0	38	0	0	4	0	3	8	14	0	20	0	38	11	44	0
OCPFDLNE_00601	Homoserine O-acetyltransferase	0	0	0	0	16	4	0	0	4	0	0	0	0	0	0	0	0	0	10	15	0	0	1	0	19	0	0	2	0	0	0	0	0	9	0	0
OCPFDLNE_00602	O-acetylhomoserine aminocarboxypropyltransferase	7	16	7	11	0	0	7	0	6	2	0	0	23	24	0	6	0	22	0	0	0	1	0	1	2	0	8	51	1	0	16	0	3	36	27	2
OCPFDLNE_00603	HdeD family acid-resistance protein (Fragment)	0	0	0	9	0	5	8	0	1	0	0	13	0	0	0	0	0	26	17	0	0	0	0	0	0	0	1	6	0	0	3	0	12	0	15	0
OCPFDLNE_00604	Cell wall anchor	19	12	42	0	24	1	5	0	14	7	3	29	52	18	36	29	0	28	44	1	0	46	16	7	48	0	0	128	0	0	14	0	0	81	17	11
OCPFDLNE_00605	CRP-like cAMP-activated global transcriptional regulator	0	1	0	2	0	0	1	0	4	0	0	0	0	0	0	0	3	7	13	1	0	0	5	0	5	0	16	0	0	0	0	0	5	0	0	5
OCPFDLNE_00606	Biotin transporter BioY	0	0	0	0	0	0	0	2	0	0	0	0	1	1	0	0	0	1	0	0	0	1	0	0	0	0	0	0	0	0	0	0	0	0	0	1
OCPFDLNE_00607	Transcriptional regulator	0	2	0	0	0	0	0	0	0	0	3	0	0	0	0	0	0	0	0	0	0	0	0	0	0	0	0	0	0	0	0	0	0	0	0	0
OCPFDLNE_00608	hypothetical protein	1	1	0	0	0	0	6	0	0	0	0	4	77	14	3	7	19	4	0	0	0	0	9	1	1	0	25	0	0	3	0	9	0	3	0	5
OCPFDLNE_00609	Cell surface protein	0	0	0	0	0	0	0	0	0	0	0	0	0	0	0	0	0	0	2	0	0	0	0	0	0	0	0	17	0	0	0	0	0	0	0	0
OCPFDLNE_00610	Protease synthase and sporulation negative regulatory protein PAI 1	0	1	0	0	0	3	5	0	0	0	0	0	177	0	7	0	0	7	15	0	2	2	1	1	0	0	1	0	23	0	0	0	2	11	2	0
OCPFDLNE_00611	hypothetical protein	6	72	55	60	73	28	35	5	56	0	27	4	428	31	22	29	58	175	261	11	0	120	96	59	34	1	270	18	209	8	9	3	23	100	111	75
OCPFDLNE_00612	hypothetical protein	2	4	9	4	0	0	0	0	0	0	0	0	12	22	5	5	4	10	24	8	0	11	3	5	13	35	2	0	6	0	0	0	0	0	5	8
OCPFDLNE_00613	Putative FMN/FAD exporter YeeO	0	0	4	0	0	0	0	0	4	0	0	0	50	0	0	0	0	2	0	0	0	0	1	0	0	0	0	2	0	0	0	0	0	0	0	0
OCPFDLNE_00614	Transcriptional regulator SlyA	0	10	0	6	0	4	0	0	1	0	0	3	71	0	7	0	0	3	11	5	0	5	0	3	0	0	0	0	2	0	0	12	4	0	0	3
OCPFDLNE_00615	ABC transporter transmembrane region	7	11	1	9	3	1	2	5	7	0	4	11	46	13	1	5	0	21	28	13	0	15	8	4	0	3	41	0	4	0	16	1	16	10	21	12
OCPFDLNE_00616	ABC transporter transmembrane region	9	41	25	74	55	17	22	1	19	1	45	59	119	15	53	63	76	162	143	12	0	232	70	39	103	106	75	103	141	6	14	3	46	510	40	47
OCPFDLNE_00617	Thiosulfate sulfurtransferase GlpE	31	153	45	76	49	17	31	10	39	26	17	303	650	61	53	54	72	143	75	82	0	64	52	45	247	114	235	121	112	27	23	48	79	227	51	149
OCPFDLNE_00618	Class 1 internalin InlK	21	29	46	110	37	49	53	20	35	15	52	80	148	159	56	162	38	227	280	83	0	83	95	31	146	78	152	137	247	64	70	42	76	88	124	112
OCPFDLNE_00619	FMN-dependent NADH-azoreductase	72	327	113	322	101	21	149	28	116	55	37	402	1418	34	153	62	31	118	355	154	0	376	218	177	396	195	332	246	140	3	35	26	72	560	54	214
OCPFDLNE_00620	Organic hydroperoxide resistance transcriptional regulator	0	0	0	3	0	0	5	0	1	0	0	0	0	0	0	0	0	0	0	1	0	0	0	0	0	0	0	0	0	0	0	0	0	0	0	0
OCPFDLNE_00621	Zinc-type alcohol dehydrogenase-like protein	0	0	0	0	0	0	0	0	0	0	2	9	61	1	0	7	0	0	25	0	0	2	7	2	6	1	27	0	5	1	0	1	0	0	0	8
OCPFDLNE_00622	Spermidine N(1)-acetyltransferase	0	7	0	0	5	0	3	0	0	0	0	18	28	6	1	0	0	10	0	0	0	0	0	3	17	0	43	0	1	0	3	0	7	43	1	1
OCPFDLNE_00623	hypothetical protein	5	11	2	0	13	4	15	0	11	0	0	28	124	8	11	0	0	3	21	6	0	1	9	2	3	0	45	38	9	0	0	2	9	7	11	6
OCPFDLNE_00624	Glycerophosphodiester phosphodiesterase	2	6	0	0	2	0	3	0	2	0	29	30	0	4	9	0	0	13	15	8	0	0	0	1	4	0	28	2	29	0	0	0	7	34	0	0
OCPFDLNE_00625	Membrane protein insertase YidC	0	0	0	0	0	0	0	0	0	0	0	0	0	0	0	0	0	0	0	0	0	0	0	0	0	0	0	0	0	0	0	0	0	0	0	0
OCPFDLNE_00626	Serine/threonine-protein kinase PknB	11	102	20	50	79	15	16	9	30	3	19	62	373	82	26	53	4	131	35	50	0	153	158	106	99	51	172	67	76	3	4	43	47	159	42	136
OCPFDLNE_00627	Transcriptional regulator	0	0	0	1	0	0	0	0	0	0	3	26	0	0	0	0	0	0	0	0	0	0	0	0	0	0	0	0	0	0	0	0	0	0	0	0
OCPFDLNE_00628	Phage envelope protein (Fragment)	4	7	0	0	0	0	3	0	10	0	0	0	28	6	0	0	0	14	12	0	0	0	0	0	4	0	0	7	4	0	0	0	7	0	9	0
OCPFDLNE_00629	hypothetical protein	0	0	0	0	0	0	0	0	0	0	0	0	0	0	0	0	0	0	14	0	0	0	0	0	0	0	0	0	0	0	0	0	0	0	0	0
OCPFDLNE_00630	hypothetical protein	0	0	0	0	0	0	0	0	0	0	0	0	2	0	0	0	0	0	0	0	0	0	0	0	1	0	0	0	0	0	0	0	0	0	0	0
OCPFDLNE_00631	hypothetical protein	11	10	0	0	0	0	12	0	0	0	0	41	33	0	1	0	0	5	6	8	0	0	1	0	32	0	5	1	24	1	0	0	3	0	0	10
OCPFDLNE_00632	N-acetyltransferase	67	66	47	58	123	43	69	21	52	40	99	333	883	160	129	159	102	636	264	49	0	163	210	85	193	249	287	85	248	12	110	10	109	334	267	79
OCPFDLNE_00633	Multifunctional acyl-CoA thioesterase I and protease I and lysophospholipase L1	108	162	82	122	286	25	121	65	94	80	240	210	1230	256	103	289	204	1116	597	56	0	595	281	144	313	373	578	227	503	4	69	10	91	571	330	166
OCPFDLNE_00634	YkoS	11	9	27	2	12	2	31	0	9	5	3	1	160	39	21	4	9	62	47	4	0	68	31	1	34	0	114	59	20	1	34	0	20	33	28	18
OCPFDLNE_00635	Cell wall surface anchor family protein (Fragment)	3	1	6	0	2	0	0	1	1	0	0	0	80	3	0	0	0	42	0	14	4	8	5	1	0	0	2	0	0	0	0	0	0	8	11	2
OCPFDLNE_00636	hypothetical protein	0	0	0	0	0	0	0	0	0	0	0	0	0	0	0	0	0	4	0	0	0	0	0	0	0	0	0	0	0	0	0	0	0	0	0	0
OCPFDLNE_00637	Pyrimidine utilization protein B	5	9	2	14	0	0	13	0	4	0	6	14	284	12	22	7	0	10	20	23	0	61	12	10	15	0	11	0	23	11	0	0	13	77	9	1
OCPFDLNE_00638	Transcriptional regulator ManR	0	0	0	0	0	2	0	0	0	0	0	0	0	0	0	0	0	0	0	0	0	0	0	0	0	0	0	0	0	0	0	0	0	0	0	0
OCPFDLNE_00639	PTS system fructose-specific EIIABC component	0	0	0	0	0	0	0	0	0	0	0	0	0	0	0	0	0	0	0	0	0	0	0	0	0	0	0	0	0	0	0	0	0	0	0	0
OCPFDLNE_00640	Phosphotransferase system fructose-specific IIB and IIC subunit	0	0	0	0	0	0	0	0	0	0	0	0	0	0	0	0	0	0	0	0	0	0	0	0	0	0	0	0	0	0	0	0	0	0	0	0
OCPFDLNE_00641	PTS system fructose-specific transporter subunit IIB	0	0	0	0	0	0	0	0	0	0	0	0	0	0	0	0	0	0	0	0	0	0	0	0	0	0	0	0	0	0	0	0	0	0	0	0
OCPFDLNE_00642	Sugar-phosphate kinase	0	0	0	0	0	0	1	0	0	0	0	0	0	0	0	0	0	0	0	0	0	0	0	0	0	0	0	0	0	0	6	0	6	0	0	0
OCPFDLNE_00643	Pyrimidine 5'-nucleotidase YjjG	0	0	0	6	0	0	0	0	2	0	0	0	32	0	0	1	0	1	0	13	0	3	0	0	0	0	2	0	0	0	0	0	0	0	0	0
OCPFDLNE_00644	Putative HTH-type transcriptional regulator	0	0	0	0	0	0	0	0	0	0	0	0	0	0	0	0	0	0	0	8	0	0	0	0	0	0	0	0	0	0	0	0	0	0	0	0
OCPFDLNE_00645	Class I SAM-dependent methyltransferase	0	0	0	0	0	0	0	0	0	0	0	0	0	0	0	0	0	0	0	0	0	0	0	0	0	0	0	0	0	0	0	0	0	0	0	0
OCPFDLNE_00646	Site-specific recombinase XerD	2	3	19	9	15	0	7	4	13	1	4	29	132	4	13	19	8	10	16	3	0	23	2	18	35	11	30	14	7	0	3	0	26	92	1	14
OCPFDLNE_00647	hypothetical protein	0	3	2	0	0	0	1	0	5	0	0	15	79	0	0	0	0	0	15	0	0	7	0	3	0	0	25	0	0	0	0	0	1	0	0	0
OCPFDLNE_00648	hypothetical protein	6	0	0	0	0	0	0	0	0	0	0	0	48	0	0	0	0	0	0	1	0	0	0	0	0	0	0	0	0	0	0	0	0	0	0	0
OCPFDLNE_00649	HTH-type transcriptional regulator ImmR	0	0	0	0	0	0	0	1	1	0	0	14	18	0	0	0	0	1	2	0	0	0	1	7	0	0	0	0	0	0	0	0	0	0	9	0
OCPFDLNE_00650	Transcriptional regulator	0	0	0	0	0	0	0	0	0	0	0	0	0	0	0	0	0	0	0	0	0	0	0	0	0	0	0	0	0	0	0	0	0	0	0	0
OCPFDLNE_00651	DUF771 domain-containing protein	0	0	0	0	0	0	0	0	0	0	0	0	0	0	0	0	0	0	0	0	0	0	0	0	0	0	0	0	0	0	0	0	0	0	0	0
OCPFDLNE_00652	hypothetical protein	0	0	0	0	0	0	0	0	0	0	0	0	0	0	0	0	0	0	0	0	0	0	0	0	0	0	0	0	0	0	0	0	0	0	0	0
OCPFDLNE_00653	Replication protein O	0	0	0	0	0	0	0	0	0	0	0	0	0	0	0	0	0	0	0	0	0	0	0	0	0	0	0	0	0	0	0	0	0	0	0	0
OCPFDLNE_00654	Antigen D	0	0	0	0	0	0	0	0	0	0	0	0	0	0	0	0	0	0	0	0	0	0	0	0	0	0	0	0	0	0	0	0	0	0	0	0
OCPFDLNE_00655	hypothetical protein	0	0	0	0	0	0	0	0	0	0	0	0	0	0	0	0	0	0	0	0	0	0	0	0	0	0	0	0	0	0	0	0	0	0	0	0
OCPFDLNE_00656	hypothetical protein	0	0	0	0	0	0	0	0	0	0	0	0	0	0	0	0	0	0	0	0	0	0	0	0	0	0	0	0	0	0	0	0	0	0	0	0
OCPFDLNE_00657	Cytosine-specific methyltransferase	0	0	0	4	0	0	3	0	0	0	1	0	0	0	0	0	0	4	0	0	0	0	0	0	1	0	0	0	0	0	0	0	0	9	0	0
OCPFDLNE_00658	hypothetical protein	0	0	0	0	0	0	0	0	0	0	0	0	0	0	0	0	0	0	0	0	0	0	0	0	0	0	0	0	0	0	0	0	0	0	0	0
OCPFDLNE_00659	Secreted effector protein PipB	0	0	0	0	0	0	0	0	0	0	0	0	0	0	0	0	0	0	0	0	0	0	0	0	0	0	0	0	0	0	0	0	0	0	0	0
OCPFDLNE_00660	hypothetical protein	0	0	0	0	0	0	0	0	0	0	0	0	0	0	0	0	0	0	0	0	0	0	0	0	0	0	0	0	0	0	0	0	0	0	0	0
OCPFDLNE_00661	hypothetical protein	0	0	0	0	0	0	0	0	0	0	0	0	0	0	0	0	0	0	0	0	0	0	0	0	0	0	0	0	0	0	0	0	0	0	0	0
OCPFDLNE_00662	Preprotein translocase subunit YajC	0	0	0	0	0	0	0	0	0	0	0	0	0	0	0	0	0	0	0	0	0	0	0	0	0	0	0	0	0	0	0	0	0	0	0	0
OCPFDLNE_00663	Elongation factor Ts	0	0	0	0	1	0	0	0	0	0	0	0	0	0	5	0	0	0	0	0	0	0	0	0	0	0	0	0	0	0	0	0	0	0	0	0
OCPFDLNE_00664	hypothetical protein	0	0	0	0	0	0	0	0	0	0	0	0	0	0	0	13	0	12	0	0	0	1	0	0	0	0	0	0	0	0	0	0	0	0	0	0
OCPFDLNE_00665	Single-stranded DNA-binding protein 2	5	0	0	11	0	0	0	0	0	0	0	0	0	0	0	0	0	1	0	2	0	0	0	0	0	0	0	0	0	0	0	0	0	0	2	0
OCPFDLNE_00666	hypothetical protein	0	0	0	0	0	0	0	0	0	0	0	0	0	0	0	0	0	0	0	0	0	0	0	0	0	0	0	0	0	0	0	0	0	0	0	0
OCPFDLNE_00667	RNA polymerase subunit sigma	0	0	0	0	0	0	0	0	0	0	0	0	0	0	0	0	0	0	0	0	0	0	0	0	0	0	0	0	0	0	0	0	0	0	0	0
OCPFDLNE_00668	Phage integrase site specific recombinase	0	0	0	0	0	0	0	0	0	0	0	0	0	0	0	0	0	0	0	0	0	0	0	0	0	0	0	0	0	0	0	0	0	0	0	0
OCPFDLNE_00669	hypothetical protein	0	0	0	0	0	0	0	0	0	0	0	0	0	0	0	0	0	0	0	0	0	0	0	0	0	0	0	0	0	0	0	0	0	3	0	0
OCPFDLNE_00670	Phage terminase small subunit	0	0	0	0	0	0	0	0	0	0	0	0	0	0	0	0	0	1	0	0	0	0	0	0	0	0	0	0	0	0	0	0	0	0	0	0
OCPFDLNE_00671	Bacteriophage terminase large subunit	0	0	0	0	0	0	0	0	0	0	0	0	0	0	0	0	0	0	0	0	0	0	0	0	0	0	0	0	0	0	0	0	0	0	0	0
OCPFDLNE_00672	Phage portal protein, HK97 family	0	0	0	0	0	0	0	0	0	0	0	0	0	0	0	0	0	0	0	0	0	0	0	0	0	0	0	0	0	0	0	0	0	0	0	0
OCPFDLNE_00673	Caudovirus prohead protease	0	0	0	0	0	0	0	0	0	0	0	0	0	0	0	0	0	0	0	0	0	0	12	0	0	0	0	0	0	0	0	0	0	0	0	0
OCPFDLNE_00674	Prophage Lp3 protein 18	0	0	0	0	0	0	0	0	0	0	0	0	0	0	0	0	0	0	0	0	0	0	0	0	0	0	0	0	0	0	0	0	0	0	0	0
OCPFDLNE_00675	Phage gp6-like head-tail connector protein	0	0	0	0	0	0	0	0	0	0	0	0	0	0	0	0	0	0	0	0	0	0	0	0	0	0	0	0	0	0	0	0	0	0	0	0
OCPFDLNE_00676	Head-tail adaptor protein	0	0	0	0	0	0	0	0	0	0	0	0	0	0	0	0	0	0	0	0	0	0	0	0	0	0	0	0	0	0	0	0	0	0	0	0
OCPFDLNE_00677	hypothetical protein	0	0	0	0	0	0	0	0	0	0	0	0	0	0	0	0	0	0	0	0	0	0	0	0	0	0	0	0	0	0	0	0	0	0	0	0
OCPFDLNE_00678	hypothetical protein	0	0	0	0	0	0	0	0	0	0	0	0	0	0	0	0	0	0	0	0	0	0	0	0	0	0	0	0	0	0	0	0	0	0	0	0
OCPFDLNE_00679	Phage major tail protein, phi13 family	0	0	0	0	0	0	0	0	0	0	0	0	0	0	0	0	0	0	0	0	0	0	0	0	0	0	0	0	0	0	0	0	0	0	0	0
OCPFDLNE_00680	hypothetical protein	0	0	0	0	0	0	0	0	0	0	0	0	0	0	0	0	0	0	0	0	0	0	0	0	0	0	0	0	0	0	0	0	0	0	0	0
OCPFDLNE_00681	Tail length tape-measure protein	0	0	0	0	0	0	0	0	0	0	0	0	0	0	0	0	0	0	0	0	0	0	0	0	0	0	0	0	0	0	0	0	0	0	0	0
OCPFDLNE_00682	Minor structural protein GP75	0	1	0	0	0	0	0	0	0	0	0	0	0	0	0	0	0	3	0	0	0	0	0	0	0	0	0	0	11	0	0	0	3	0	0	0
OCPFDLNE_00683	hypothetical protein	0	0	0	0	0	0	0	0	1	0	0	0	153	0	0	0	0	0	0	0	0	0	0	0	0	0	0	0	0	0	0	0	0	1	2	0
OCPFDLNE_00684	Carbohydrate-binding protein CenC	0	0	0	0	0	0	0	0	0	0	0	0	0	0	0	0	0	0	0	0	0	0	0	0	0	0	0	0	0	0	0	0	0	0	0	0
OCPFDLNE_00685	hypothetical protein	0	0	0	0	0	0	0	0	0	0	0	0	0	0	0	0	0	0	0	0	0	0	0	0	0	0	0	0	0	0	0	0	0	0	0	0
OCPFDLNE_00686	hypothetical protein	0	0	0	0	0	0	0	0	0	0	0	0	0	0	0	0	0	0	0	0	0	0	0	0	0	0	0	0	0	0	0	0	0	0	0	0
OCPFDLNE_00687	Holin phage phi LC3 family	0	0	0	0	0	0	0	0	0	0	0	0	0	0	0	0	0	0	0	0	0	0	0	0	0	0	0	0	0	0	0	0	0	0	0	0
OCPFDLNE_00688	hypothetical protein	0	0	0	0	0	0	0	0	0	0	0	0	0	0	0	0	0	0	0	0	0	0	0	0	0	0	0	0	0	0	0	0	0	0	0	0
OCPFDLNE_00689	hypothetical protein	0	0	0	0	0	0	0	0	0	0	0	0	0	0	0	0	0	0	0	3	0	0	0	1	0	0	0	0	2	0	0	0	0	0	0	0
OCPFDLNE_00691	Serine protease	0	0	0	0	0	0	0	0	0	0	0	0	0	0	0	5	0	0	0	0	0	0	0	0	0	0	0	0	0	0	0	0	0	0	0	0
OCPFDLNE_00692	DUF3221 domain-containing protein (Fragment)	0	3	0	0	0	0	0	0	0	0	0	0	0	0	0	9	0	0	0	0	0	0	0	0	0	0	0	0	0	0	0	0	0	1	0	0
OCPFDLNE_00693	Surface antigen negative regulator Par	0	0	0	0	0	0	0	0	0	0	0	0	11	0	0	0	0	0	0	0	0	0	0	0	0	0	0	0	0	0	0	0	0	0	0	0
OCPFDLNE_00694	Aldo/keto reductase	35	59	55	113	136	9	93	8	46	11	84	163	1089	146	60	99	54	305	49	73	0	256	183	143	158	73	160	122	112	5	21	20	61	275	142	134
OCPFDLNE_00695	Heavy metal translocating P-type ATPase	72	152	158	218	223	35	152	35	107	43	95	155	979	263	88	332	308	962	519	118	0	171	171	94	337	192	575	426	277	27	136	59	141	533	330	309
OCPFDLNE_00696	Tetracycline resistance protein	4	2	0	3	0	0	7	0	1	0	3	0	17	0	1	22	0	5	8	0	0	5	0	0	0	0	0	0	0	0	0	0	0	0	3	4
OCPFDLNE_00697	Transaldolase	0	0	0	0	0	1	0	0	0	0	0	0	0	0	0	0	0	0	0	0	0	5	0	0	0	0	0	0	0	0	0	0	0	0	0	0
OCPFDLNE_00698	LTA synthase family protein	49	122	44	148	34	40	45	17	105	22	25	215	830	140	53	109	82	163	108	83	0	182	80	82	259	120	363	94	75	38	64	27	72	280	75	136
OCPFDLNE_00699	Lysine-specific permease	0	0	0	0	0	0	0	0	0	0	0	0	0	0	0	2	0	38	0	3	0	2	13	0	0	0	0	16	0	0	0	0	0	0	0	0
OCPFDLNE_00700	Predicted ring-cleavage extradiol dioxygenase	0	0	0	0	0	0	3	0	0	0	0	0	19	0	3	0	13	9	0	0	0	4	0	1	5	0	13	0	0	0	0	0	2	0	0	0
OCPFDLNE_00701	hypothetical protein	777	1748	1387	1020	2024	95	1747	226	2500	251	1243	2136	8497	1890	863	1041	484	4439	3394	813	1	2869	3862	1658	2904	1960	8394	1933	2392	9	566	38	1309	5184	2119	1024
OCPFDLNE_00702	Magnesium and cobalt transport protein CorA	0	0	3	0	15	0	0	0	0	17	0	0	0	0	0	0	0	0	0	0	0	0	8	0	11	0	0	0	0	0	0	0	4	25	0	0
OCPFDLNE_00703	Putative transcription regulators	0	0	0	5	0	0	0	0	0	0	0	0	0	0	0	0	0	0	2	0	0	2	0	0	0	0	0	0	0	0	0	0	0	0	0	0
OCPFDLNE_00704	ESX secretion system protein YueB	25	2	36	12	44	5	41	4	25	11	12	0	346	7	1	52	1	58	95	30	0	46	3	5	33	0	13	15	12	1	0	2	23	71	5	13
OCPFDLNE_00705	HTH-type transcriptional regulator LutR	21	17	19	55	21	0	33	1	47	14	6	64	451	108	13	77	22	236	113	17	0	88	40	30	56	84	108	40	47	0	9	0	9	67	21	24
OCPFDLNE_00706	N-acetyltransferase	0	0	7	0	0	0	0	0	3	0	0	10	9	1	0	4	0	0	0	0	0	0	0	0	0	0	9	2	0	0	0	0	0	0	1	0
OCPFDLNE_00707	IgA FC receptor	61	196	135	198	185	79	109	19	202	31	113	136	1195	159	84	217	188	396	333	111	0	323	266	101	243	152	465	208	252	73	287	78	230	529	201	198
OCPFDLNE_00708	hypothetical protein	247	550	706	575	646	119	443	127	248	86	156	981	2348	952	688	895	658	1534	2135	497	2	762	552	254	1373	741	1843	694	1086	41	786	178	744	2466	662	509
OCPFDLNE_00709	Serine/threonine protein phosphatase	0	0	3	4	0	0	31	0	0	0	0	0	19	19	0	0	0	1	0	2	0	0	0	0	5	0	0	1	0	0	0	0	18	0	0	0
OCPFDLNE_00710	YozB	6	36	5	14	0	3	6	6	20	1	4	9	259	14	13	18	24	6	12	7	0	12	7	30	32	72	29	13	33	5	0	0	7	64	10	16
OCPFDLNE_00711	hypothetical protein	0	0	14	1	0	0	0	0	0	0	0	28	0	16	18	0	0	10	24	0	0	0	0	0	5	0	0	0	7	0	2	0	0	54	0	0
OCPFDLNE_00712	DNA-3-methyladenine glycosylase III	10	1	3	6	0	0	0	1	0	0	4	1	171	6	11	12	0	11	61	6	0	34	6	0	0	5	0	11	19	0	0	0	15	0	12	0
OCPFDLNE_00713	Transcriptional regulator	0	0	0	0	0	0	0	0	0	0	0	1	17	6	0	0	0	0	0	0	0	0	0	0	2	0	0	10	11	0	0	0	0	0	1	2
OCPFDLNE_00714	Transposase	2	0	0	8	0	1	0	0	2	0	0	0	2	5	0	6	0	2	0	0	0	6	0	0	14	0	15	0	0	0	0	0	0	0	0	0
OCPFDLNE_00715	Carboxymuconolactone decarboxylase	2	5	0	0	0	1	0	9	0	0	0	0	45	0	0	0	76	26	0	0	0	0	0	2	0	0	0	0	5	0	0	0	0	0	0	8
OCPFDLNE_00716	Pyridoxine, pyridoxal, and pyridoxamine kinase	122	341	99	125	147	26	177	19	101	29	36	498	2774	110	137	230	89	506	260	260	0	521	113	178	552	338	341	218	105	27	45	31	86	523	172	123
OCPFDLNE_00717	Phosphatase YwpJ	169	273	88	176	138	19	172	4	91	30	21	187	4146	200	86	174	87	593	318	130	0	513	169	141	376	354	308	129	140	9	18	16	84	664	115	168
OCPFDLNE_00718	Maltose transacetylase (Maltose O-acetyltransferaseacetyltransferase)	17	0	0	10	9	0	0	0	0	0	0	0	0	0	0	0	15	0	0	0	0	0	0	0	0	0	0	0	0	0	0	0	0	0	12	14
OCPFDLNE_00719	hypothetical protein	0	0	0	0	0	0	0	0	0	0	0	2	0	0	0	0	0	0	1	1	0	12	0	0	0	0	0	0	0	0	0	0	0	0	0	0
OCPFDLNE_00720	DUF423 domain-containing protein	0	0	0	0	0	0	0	0	0	0	0	0	0	0	0	0	0	0	0	0	0	0	0	0	0	0	0	0	0	0	0	0	0	0	0	0
OCPFDLNE_00721	Putative transporter subunit	0	12	2	17	28	0	10	1	0	1	3	28	134	12	0	7	0	24	5	0	0	24	14	3	0	0	1	0	0	0	0	0	2	0	2	6
OCPFDLNE_00722	ABC transporter permease	0	29	8	22	2	12	5	0	30	0	0	36	111	10	14	4	3	27	31	6	0	33	41	6	28	0	15	39	51	6	0	3	4	33	21	11
OCPFDLNE_00723	hypothetical protein	0	0	0	0	0	0	0	0	0	0	0	0	0	0	0	0	0	0	0	0	0	0	0	0	0	0	0	0	0	0	0	0	0	0	0	0
OCPFDLNE_00724	putative oxidoreductase YghA	0	0	2	0	0	9	8	0	1	4	0	0	15	5	0	3	0	9	19	0	0	22	0	0	0	0	24	0	26	0	0	0	3	0	5	2
OCPFDLNE_00725	YdaT	0	3	4	0	0	0	5	0	1	0	0	29	95	0	0	5	0	5	3	1	0	0	0	0	9	0	0	1	2	0	0	0	0	0	4	1
OCPFDLNE_00726	hypothetical protein	1	5	7	0	11	0	6	0	0	0	4	14	0	2	0	8	46	4	0	1	0	0	10	18	2	0	0	0	14	0	0	1	17	4	18	2
OCPFDLNE_00727	Inner membrane protein yhaI	0	0	0	0	0	0	0	0	0	0	0	0	0	0	0	0	0	0	0	0	0	0	0	0	0	0	0	0	0	0	0	0	0	0	0	0
OCPFDLNE_00728	hypothetical protein	5	10	3	1	3	0	2	10	6	0	6	17	12	2	17	15	8	22	29	4	0	7	3	9	6	1	14	41	0	0	0	0	12	6	7	11
OCPFDLNE_00729	Motility genes transcriptional repressor MogR	42	19	46	15	27	5	26	0	19	9	6	17	1598	28	14	23	13	86	30	4	1	47	27	16	90	136	112	29	45	1	14	4	10	92	66	18
OCPFDLNE_00730	Flagellar motor switch protein FliN	0	0	0	0	0	0	0	0	0	0	0	0	0	0	0	0	0	0	0	0	0	0	0	0	0	0	0	0	0	0	0	0	0	0	0	0
OCPFDLNE_00731	Flagellar biosynthesis protein flip	0	0	0	0	0	0	3	0	0	0	0	0	0	0	0	0	0	0	0	0	0	0	0	0	0	0	0	0	0	0	0	0	0	0	0	0
OCPFDLNE_00732	Flagellar export apparatus protein FliQ	0	0	0	0	0	0	0	0	0	0	0	0	0	0	0	0	0	0	0	0	0	0	0	0	0	0	0	0	0	0	0	0	0	0	0	0
OCPFDLNE_00733	Type III secretion system inner membrane R protein	0	0	0	0	0	0	0	0	0	0	0	0	0	0	0	0	0	0	0	0	0	0	0	0	0	0	0	0	0	0	0	0	0	0	0	0
OCPFDLNE_00734	Flagellar type III secretion system protein FlhB	0	0	0	0	0	0	0	0	0	0	0	0	0	0	0	0	0	0	0	0	0	5	0	0	0	0	0	0	0	0	0	0	0	0	0	0
OCPFDLNE_00735	Flagellar type III secretion system protein FlhA	0	0	0	0	0	0	0	0	0	0	0	0	0	0	0	0	0	0	0	0	0	0	0	0	0	0	0	0	0	0	0	0	0	0	0	0
OCPFDLNE_00736	Flagellar biosynthesis regulator FlhF	0	0	0	0	0	0	0	0	0	0	6	0	0	0	0	0	0	0	0	0	0	0	0	0	0	0	0	0	0	0	0	0	11	0	0	0
OCPFDLNE_00737	Flagellar basal-body rod protein FlgG	0	0	0	0	0	0	0	0	0	0	0	0	0	0	0	0	0	0	0	0	0	0	0	0	0	0	0	0	0	0	0	0	0	0	0	0
OCPFDLNE_00738	Methyl-accepting chemotaxis protein methyltransferase	0	0	0	0	0	0	0	0	0	0	0	0	0	0	0	0	0	0	0	0	0	0	0	0	0	0	0	0	0	0	0	0	0	0	0	0
OCPFDLNE_00739	hypothetical protein	0	0	0	0	0	0	0	0	0	0	0	0	0	0	0	0	0	0	0	0	0	0	0	0	0	0	0	0	0	0	0	0	0	0	0	0
OCPFDLNE_00740	Flagellar motor rotation protein MotA	0	0	0	0	0	0	0	0	0	0	0	0	0	0	0	0	0	0	0	0	0	0	0	0	0	0	0	0	0	0	0	0	0	0	0	0
OCPFDLNE_00741	Flagellar motor protein MotB	0	0	0	0	0	0	0	0	0	0	0	0	0	0	0	0	0	0	0	0	0	0	0	0	0	0	0	0	0	0	0	0	0	0	0	0
OCPFDLNE_00742	Flagellar motor switch protein FliG	0	0	0	0	4	0	0	0	0	0	0	0	8	1	0	0	0	0	0	0	0	6	0	0	0	0	0	0	1	0	0	0	0	0	0	0
OCPFDLNE_00743	SPBc2 prophage-derived glycosyltransferase SunS	2	0	0	0	0	0	0	0	0	0	0	0	0	0	0	1	0	0	0	0	0	0	0	0	0	0	0	0	0	0	0	0	0	16	0	0
OCPFDLNE_00744	Two-component system chemotaxis response regulator CheV	0	0	0	0	1	0	0	0	0	0	0	0	0	0	0	0	0	8	7	0	0	6	0	0	0	0	0	0	0	0	0	0	0	9	0	4
OCPFDLNE_00745	Flagellin	6	0	0	0	1	1	1	1	0	0	9	0	40	0	1	2	6	0	7	0	0	6	0	0	5	0	25	5	9	8	0	0	5	27	3	1
OCPFDLNE_00746	Chemotaxis regulator-transmits chemoreceptor signals to flagelllar motor components CheY	0	0	0	0	0	0	0	0	0	0	0	0	0	0	0	0	0	0	0	0	0	0	0	0	0	0	0	0	0	0	0	0	0	0	0	0
OCPFDLNE_00747	Two-component sensor histidine kinase CheA	0	0	0	0	0	0	0	0	0	0	0	0	0	0	0	0	0	0	0	0	0	0	0	5	0	0	0	0	0	0	0	1	5	28	0	0
OCPFDLNE_00748	Flagellar motor switch protein FliN	0	0	0	0	0	0	0	0	0	0	0	0	0	0	0	0	0	0	0	0	0	0	0	0	0	0	0	0	0	0	0	0	0	0	0	0
OCPFDLNE_00749	hypothetical protein	0	0	0	0	0	0	0	0	0	0	0	0	0	0	0	0	0	0	0	0	0	0	0	0	0	0	0	0	0	0	0	0	0	0	0	0
OCPFDLNE_00750	Flagellar hook-length control protein FliK	0	0	0	23	0	0	0	4	0	0	0	0	1	0	0	0	0	0	1	0	0	5	0	4	1	0	0	0	2	0	0	0	0	0	0	0
OCPFDLNE_00751	Flagellar basal-body rod modification protein FlgD	0	0	0	0	0	0	0	0	0	0	0	10	0	0	0	17	0	0	0	0	0	0	0	0	0	0	0	0	0	0	0	0	0	0	0	0
OCPFDLNE_00752	Flagellar hook protein FlgE	0	0	0	0	0	0	0	0	1	0	0	0	0	0	0	0	0	5	0	0	0	0	0	0	0	0	0	0	0	0	0	0	0	0	0	0
OCPFDLNE_00753	Flagellar motor switch protein, putative	0	0	0	0	0	0	0	0	0	0	0	0	0	0	0	0	0	0	0	0	0	0	0	0	0	0	0	0	0	0	0	0	0	0	0	0
OCPFDLNE_00754	Flagellar motor switch protein FliM	0	0	0	0	0	0	0	0	0	0	0	0	0	0	0	0	0	0	0	0	0	0	0	0	0	0	0	0	0	0	0	0	0	0	0	0
OCPFDLNE_00755	CheY-P phosphatase CheC	0	23	0	0	0	0	0	0	0	0	0	1	0	0	0	0	0	0	19	0	0	9	0	0	0	0	0	0	0	0	0	0	0	0	0	0
OCPFDLNE_00756	Eukaryotic translation initiation factor 3 subunit E	0	0	0	0	0	0	0	0	0	0	0	0	0	0	0	0	6	0	0	0	0	0	0	0	0	0	0	0	0	0	0	0	0	0	0	0
OCPFDLNE_00757	hypothetical protein	0	0	0	0	0	0	0	0	0	0	0	0	0	0	0	0	0	0	0	0	0	0	0	0	0	0	0	0	0	0	0	0	0	6	0	0
OCPFDLNE_00758	DUF327 domain-containing protein (Fragment)	0	0	0	0	0	0	0	0	0	0	0	0	0	0	0	0	0	0	0	0	0	0	0	0	0	0	0	0	0	0	0	0	0	0	0	0
OCPFDLNE_00759	Myocilin	0	0	0	0	0	0	0	0	0	0	0	0	0	0	0	0	16	0	0	0	0	0	0	0	7	0	0	0	0	0	0	0	0	0	0	0
OCPFDLNE_00760	Flagellar hook-associated protein FlgK	0	2	0	0	3	0	0	0	0	0	0	0	0	0	9	0	0	0	0	0	0	10	0	0	25	0	0	5	0	0	0	0	0	1	0	0
OCPFDLNE_00761	Flagellar hook-associated protein FlgL	0	0	0	0	0	0	0	0	0	0	0	0	0	0	0	0	0	0	0	0	0	0	0	0	0	0	0	0	0	0	0	0	5	0	0	0
OCPFDLNE_00762	B-type flagellar hook-associated protein 2	0	0	0	0	0	0	0	0	0	0	0	0	0	0	0	0	0	3	0	1	0	1	0	0	0	0	0	0	0	0	0	0	0	0	0	0
OCPFDLNE_00763	Flagellar biosynthesis protein fliS	0	0	0	0	0	0	0	0	0	0	0	0	0	0	4	0	0	0	0	0	0	0	0	0	0	0	0	0	0	0	0	0	0	0	0	0
OCPFDLNE_00764	hypothetical protein	0	0	0	0	0	0	0	0	0	0	0	0	0	0	0	0	0	0	0	0	0	0	0	0	0	0	0	0	0	0	0	0	0	0	0	0
OCPFDLNE_00765	Flagellar basal body rod protein FlgB	0	0	0	0	0	0	0	0	0	0	0	0	0	0	0	0	0	0	0	0	0	0	0	0	0	0	0	0	0	0	0	0	6	0	0	0
OCPFDLNE_00766	Flagellar basal-body rod protein FlgC	0	0	0	0	0	0	0	0	0	0	0	0	0	0	0	0	0	16	22	0	0	0	0	0	0	0	0	0	6	0	0	0	0	0	0	0
OCPFDLNE_00767	Flagellar hook-basal body complex protein FliE	0	0	0	0	0	0	0	0	0	0	0	0	0	0	0	0	0	0	0	0	0	0	0	0	0	0	0	0	0	0	0	0	0	0	0	0
OCPFDLNE_00768	Flagellar basal body M-ring protein FliF	0	0	0	0	0	0	0	0	0	0	0	0	0	0	0	0	0	0	0	0	0	7	0	0	0	0	0	0	15	0	0	0	4	0	0	0
OCPFDLNE_00769	Flagellar motor switch protein FliG	0	0	0	0	9	0	0	0	0	0	0	0	0	0	0	0	0	0	0	0	0	0	0	0	0	0	0	0	0	0	0	0	0	0	0	0
OCPFDLNE_00770	Flagellar assembly protein FliH	1	0	7	0	0	0	0	0	0	0	0	0	0	0	0	0	0	4	0	0	0	0	6	0	0	0	0	0	0	0	0	0	0	0	1	0
OCPFDLNE_00771	Flagellar protein export ATPase FliI	0	0	0	0	0	0	2	0	0	0	0	0	0	0	0	0	0	0	0	0	0	0	0	0	0	1	0	0	0	0	0	0	0	0	0	0
OCPFDLNE_00772	Membrane-bound lytic murein transglycosylase D	3	1	0	0	0	0	0	0	18	3	1	0	0	0	4	0	0	1	0	0	0	0	0	0	0	0	73	6	0	0	0	0	0	0	6	0
OCPFDLNE_00773	hypothetical protein	5	0	0	0	0	0	0	0	0	0	0	0	0	0	0	10	0	3	1	0	0	0	0	0	49	0	17	0	0	0	12	0	0	0	0	0
OCPFDLNE_00774	Transcriptional regulator, Acidobacterial, PadR-family	21	33	20	2	12	2	5	0	31	5	2	49	36	0	28	20	0	33	117	66	0	29	39	33	63	0	41	38	6	0	26	0	8	89	74	26
OCPFDLNE_00775	DNA-binding ferritin-like protein (Dps family)	11	18	48	42	18	1	51	7	30	13	1	64	200	25	37	11	11	82	21	6	0	26	26	5	60	79	18	63	27	5	0	3	34	169	15	26
OCPFDLNE_00776	Elongation factor G-binding protein	248	595	275	604	462	118	241	107	349	80	429	1270	4134	658	244	377	360	1183	540	292	0	866	425	462	754	604	1032	685	498	45	75	64	147	826	358	276
OCPFDLNE_00777	Thiamine pyrophosphate-containing protein YdaP	216	187	381	222	332	231	175	109	191	200	435	676	1945	928	262	661	558	1050	856	213	2	709	360	175	833	567	680	347	502	68	245	220	205	972	730	433
OCPFDLNE_00778	Methyl-accepting chemotaxis protein tlpA	9	20	28	9	0	5	6	0	12	0	1	0	163	49	16	15	21	0	40	33	0	19	0	2	26	0	0	7	54	0	3	11	19	2	1	16
OCPFDLNE_00779	Cysteine protease YvpB	4	3	2	13	20	5	12	3	5	6	16	28	16	6	1	23	7	21	35	25	0	5	12	6	17	0	17	0	8	0	0	1	12	1	12	28
OCPFDLNE_00780	Putative peptidoglycan bound protein (LPXTG motif)	4	14	0	0	0	0	9	0	3	1	0	17	1	2	9	0	0	3	2	0	0	19	1	3	5	0	0	0	0	0	0	0	0	18	13	0
OCPFDLNE_00781	hypothetical protein	151	611	258	402	440	73	322	99	251	71	272	888	3567	660	213	459	499	583	567	422	0	544	357	187	1173	1327	781	914	786	30	72	95	411	1572	657	358
OCPFDLNE_00782	Glucosamine--fructose-6-phosphate aminotransferase	2039	3944	1996	2567	3643	2968	1939	980	2703	1605	2017	8365	28834	5350	2515	4105	6437	12670	7959	5374	13	10403	3693	3716	9229	9302	8153	8822	5204	2739	5417	3081	4076	9842	6874	5601
OCPFDLNE_00783	Riboflavin biosynthesis protein RibF	91	317	118	153	153	57	154	38	192	63	112	356	1082	304	189	193	262	527	400	321	2	443	533	213	547	607	508	221	286	22	117	55	353	619	294	383
OCPFDLNE_00784	hypothetical protein	50	181	124	305	168	26	63	6	83	77	27	157	956	59	22	78	250	151	209	110	1	159	204	138	385	41	204	98	174	31	70	82	23	227	58	232
OCPFDLNE_00785	GIY-YIG nuclease family protein	1	14	4	6	4	4	0	0	0	0	19	6	164	0	7	4	1	16	26	7	0	24	5	1	19	5	2	2	5	4	0	15	7	17	16	0
OCPFDLNE_00786	hypothetical protein	0	0	0	0	0	0	4	0	0	0	0	0	0	1	0	0	0	0	20	0	0	0	0	0	0	0	0	0	0	0	0	0	0	0	0	0
OCPFDLNE_00787	Class 1 internalin InlL	0	0	1	36	0	0	0	0	0	7	0	43	8	0	0	0	0	0	0	0	0	10	1	0	9	0	0	0	0	0	0	0	23	53	14	0
OCPFDLNE_00788	hypothetical protein	0	0	0	0	0	0	0	0	0	0	0	0	0	0	0	0	0	0	0	0	0	0	0	0	0	11	0	0	0	0	0	0	0	0	0	0
OCPFDLNE_00789	Transcriptional regulator of D-allose utilization, LacI	24	34	60	25	36	6	30	3	83	1	30	30	607	48	43	19	21	108	141	43	0	56	41	62	60	151	213	60	41	0	17	2	71	319	58	55
OCPFDLNE_00790	Ribulose phosphate epimerase	0	0	0	0	0	4	0	0	0	0	0	0	0	0	0	0	0	0	0	0	0	0	0	0	0	0	0	0	0	0	0	0	3	0	0	0
OCPFDLNE_00791	Sugar-phosphate isomerase	0	0	0	0	0	1	0	0	0	0	0	0	0	0	0	0	0	0	0	0	0	0	0	0	0	0	0	0	0	0	0	0	0	0	0	0
OCPFDLNE_00792	PEP phosphonomutase family protein	0	12	0	0	2	0	0	0	0	0	1	10	4	0	5	0	0	5	6	4	0	1	3	0	1	0	0	4	2	0	0	2	6	65	1	10
OCPFDLNE_00793	Phosphotransferase system beta-glucoside-specific enzyme iibca component	4	5	27	14	17	15	22	10	37	8	31	11	44	13	10	18	1	87	19	5	0	45	17	10	5	0	74	5	19	21	11	0	18	24	22	13
OCPFDLNE_00794	Aryl-phospho-beta-D-glucosidase BglH	23	19	19	33	5	9	13	4	14	12	15	18	29	37	22	36	4	103	57	11	1	83	35	4	30	119	134	13	95	0	7	8	37	44	29	26
OCPFDLNE_00795	Crp/Fnr family transcriptional regulator	0	11	0	0	1	3	0	0	0	0	8	0	146	0	0	13	0	1	0	7	0	19	15	0	5	0	1	15	1	0	0	0	2	0	0	1
OCPFDLNE_00796	HTH-type transcriptional repressor YtrA	0	0	0	0	0	0	0	0	0	0	0	0	0	0	0	0	0	0	0	0	0	0	0	0	0	0	0	0	0	0	0	0	0	0	0	0
OCPFDLNE_00797	Heme ABC exporter	0	0	0	0	0	0	0	0	0	0	0	0	0	0	0	0	0	0	0	0	0	0	0	0	0	0	0	0	0	0	0	0	0	0	0	0
OCPFDLNE_00798	ABC transporter permease	0	0	0	0	0	0	0	0	0	0	0	0	0	0	0	0	0	0	0	0	0	0	0	0	0	0	0	0	0	0	0	0	0	0	0	0
OCPFDLNE_00799	ATP-binding cassette domain-containing protein	0	0	0	1	0	0	0	0	0	0	0	0	37	0	0	0	0	0	6	0	0	0	0	0	0	0	0	0	0	0	0	0	0	0	0	1
OCPFDLNE_00800	hypothetical protein	0	0	0	0	0	0	0	0	0	0	0	0	0	0	0	0	0	0	0	0	0	0	6	0	0	0	0	0	0	0	0	7	0	0	0	0
OCPFDLNE_00801	hypothetical protein	0	0	0	0	0	0	0	0	0	0	0	0	0	0	0	0	0	0	0	0	0	0	0	0	0	0	0	0	0	0	0	0	0	0	0	0
OCPFDLNE_00802	hypothetical protein	0	0	0	0	0	0	0	0	0	0	0	0	0	0	0	0	0	0	0	0	0	0	0	0	0	0	0	0	0	0	0	0	3	0	0	0
OCPFDLNE_00803	hypothetical protein	0	0	0	0	0	0	0	0	0	0	0	0	0	0	2	0	0	0	0	0	0	0	0	0	0	0	0	0	0	0	0	0	0	0	0	0
OCPFDLNE_00804	hypothetical protein	0	0	0	0	0	0	0	0	0	0	0	0	0	0	0	2	0	0	0	0	0	0	0	0	0	0	0	0	0	0	0	0	0	0	0	0
OCPFDLNE_00805	Putative predicted hydrolases or acyltransferases of the alpha/beta hydrolase superfamily haloacetate dehalogenase	9	35	19	25	13	4	5	13	20	6	4	24	182	40	18	32	14	131	135	5	0	51	10	15	149	0	62	0	21	12	63	0	21	29	2	14
OCPFDLNE_00806	Transcriptional activatory protein AadR	0	0	0	0	0	1	1	1	0	0	0	0	28	0	0	0	0	19	0	0	0	7	0	0	8	0	15	0	16	0	0	0	0	47	0	8
OCPFDLNE_00807	Bile acid 7-alpha dehydratase	11	33	25	44	30	14	16	6	42	11	17	55	238	23	40	73	55	130	61	24	0	30	36	16	79	32	71	13	103	3	32	0	19	129	42	18
OCPFDLNE_00808	Spore germination lipase LipC	0	0	0	0	0	0	0	0	0	0	0	0	0	0	0	0	0	0	33	0	0	0	0	0	0	0	0	0	0	0	0	0	0	0	0	0
OCPFDLNE_00809	Bacitracin transport ATP-binding protein BcrA	0	0	0	0	0	0	0	0	0	0	0	15	0	1	0	37	0	16	0	0	0	1	0	0	0	0	0	0	0	0	0	0	1	0	0	0
OCPFDLNE_00810	Bacitracin transport permease protein bcrb	14	1	5	9	10	1	1	0	1	0	19	27	138	0	1	23	21	34	1	0	0	7	14	18	6	0	4	3	1	0	0	0	0	21	1	6
OCPFDLNE_00811	Ring-cleaving dioxygenase mhqO	34	30	40	0	8	4	16	2	17	2	9	27	208	29	27	27	18	110	93	11	0	203	26	15	68	56	48	37	2	1	10	6	8	113	23	26
OCPFDLNE_00812	Ring-cleaving dioxygenase mhqO	1	8	25	25	1	0	1	33	30	3	53	71	43	55	18	3	0	24	7	49	0	30	69	0	61	228	0	3	8	0	11	0	36	73	51	4
OCPFDLNE_00813	Putative hydrolase MhqD	7	8	24	6	6	1	23	0	10	2	22	9	46	7	9	11	0	28	28	0	0	17	6	3	46	0	46	1	17	0	29	0	20	25	20	6
OCPFDLNE_00814	YwrF	0	0	0	1	0	1	6	0	0	0	0	0	31	0	0	1	0	7	1	0	0	3	3	0	7	3	1	0	2	0	0	0	1	6	0	0
OCPFDLNE_00815	GTPase HflX	2	0	13	0	0	0	0	0	0	1	25	0	17	0	0	7	17	0	0	0	0	1	0	0	0	0	0	12	0	0	2	0	0	28	0	0
OCPFDLNE_00816	3',5'-cyclic adenosine monophosphate phosphodiesterase CpdA	4	4	4	4	0	0	1	17	8	0	24	17	93	17	4	20	14	32	21	1	0	24	6	4	13	0	37	2	0	0	0	28	12	1	21	2
OCPFDLNE_00817	Lipoate--protein ligase	5	12	3	0	32	2	12	0	3	0	0	50	21	35	11	0	8	25	16	8	0	11	10	3	64	0	58	11	30	4	0	0	14	0	1	11
OCPFDLNE_00818	Metal-independent alpha-mannosidase	0	0	0	0	0	0	0	0	0	0	0	0	0	0	0	0	0	0	4	0	0	0	0	0	0	0	0	0	0	0	0	0	0	0	0	0
OCPFDLNE_00819	Putative transmembrane permease MsmF	0	0	0	0	0	0	0	0	0	0	0	0	0	0	0	0	0	0	0	0	0	0	0	0	0	0	0	0	0	0	0	0	0	0	0	0
OCPFDLNE_00820	Maltose/maltodextrin ABC transporter permease MalG	0	0	0	0	0	0	0	0	0	0	0	0	0	0	0	0	0	0	0	0	0	0	0	0	0	0	0	0	0	0	0	0	0	0	0	0
OCPFDLNE_00821	sn-glycerol-3-phosphate-binding periplasmic protein UgpB	0	0	0	0	0	0	0	0	0	0	0	0	0	0	0	0	0	0	0	0	0	0	0	0	0	0	0	0	0	0	0	0	0	0	0	0
OCPFDLNE_00822	Predicted glycosyl hydrolase	0	0	0	0	0	0	0	0	0	0	0	0	0	0	0	0	0	0	0	0	0	0	0	0	0	0	0	0	0	0	0	0	0	0	0	0
OCPFDLNE_00823	Transcriptional repressor of the arabinose operon	34	127	68	98	79	26	45	17	86	5	41	211	917	62	26	50	33	132	115	99	0	146	157	86	214	51	388	23	122	4	41	9	144	239	102	53
OCPFDLNE_00824	hypothetical protein	0	0	0	0	0	0	0	0	0	0	0	0	0	0	0	1	0	0	0	0	0	0	0	2	6	0	0	0	0	0	0	0	0	0	1	0
OCPFDLNE_00825	HTH-type transcriptional regulator LutR	0	3	0	0	0	0	0	0	3	0	1	3	2	0	6	0	0	0	0	0	0	1	0	0	0	0	0	0	0	0	0	5	0	0	2	0
OCPFDLNE_00826	Acryloyl-CoA reductase	5	18	11	26	13	1	1	0	5	0	30	24	21	5	46	6	51	20	31	29	0	14	5	4	1	0	0	29	20	0	0	0	8	79	10	6
OCPFDLNE_00827	Diacylglycerol kinase catalytic subunit	1	14	32	33	39	5	31	1	48	0	49	52	236	38	13	39	10	106	107	15	0	21	5	14	30	93	127	1	14	0	39	4	52	181	28	7
OCPFDLNE_00828	hypothetical protein	114	185	189	192	192	62	177	44	228	43	100	206	1630	257	254	250	134	700	787	121	0	494	116	89	340	498	674	183	241	53	317	112	282	649	189	132
OCPFDLNE_00829	Sugar kinase and transcription regulator	7	21	0	3	0	0	0	3	15	0	0	10	0	0	0	0	0	13	16	0	0	3	20	7	7	0	0	22	0	0	0	0	0	39	0	0
OCPFDLNE_00830	hypothetical protein	22	46	0	22	0	1	2	0	0	0	0	130	18	13	31	2	0	1	89	1	0	1	0	0	0	0	31	1	22	4	0	20	5	123	0	3
OCPFDLNE_00831	hypothetical protein	0	0	0	0	0	0	0	0	2	0	0	0	54	0	0	0	0	0	0	0	0	0	0	0	0	0	0	0	0	0	0	0	0	20	0	0
OCPFDLNE_00832	hypothetical protein	28	54	15	45	81	1	14	5	18	0	6	112	194	29	11	33	1	21	25	8	0	37	53	66	29	0	27	9	49	4	0	0	23	122	35	55
OCPFDLNE_00833	hypothetical protein	0	0	0	0	0	0	0	0	0	0	0	0	0	0	0	0	0	0	0	0	0	0	0	0	0	0	0	0	0	0	0	0	0	0	0	0
OCPFDLNE_00834	Mannose-specific phosphotransferasesystem component IID	9	21	44	32	39	16	14	4	34	16	27	70	84	111	0	58	79	70	142	11	0	15	31	21	75	0	273	2	107	0	11	15	19	80	43	11
OCPFDLNE_00835	Mannose-specific phosphotransferasesystem component IIC	9	27	8	15	17	2	12	0	35	0	13	20	27	82	1	102	8	58	1	2	0	1	39	0	36	0	96	42	48	0	7	0	17	0	61	27
OCPFDLNE_00836	Sorbose-specific phosphotransferase enzyme IIB component	16	33	21	54	60	57	39	10	36	42	62	81	353	204	28	265	63	290	192	36	0	112	126	15	120	44	100	10	93	6	115	29	107	146	185	45
OCPFDLNE_00837	PTS system mannose-specific transporter subunit IIA	1	6	6	8	0	1	27	0	14	9	8	33	1	13	2	45	0	33	29	10	0	7	0	3	44	0	28	11	36	0	46	1	61	19	13	24
OCPFDLNE_00838	Transcriptional regulatory protein DagR	34	24	51	104	37	6	35	3	35	5	23	22	443	36	39	51	20	76	95	16	0	138	14	24	76	65	251	109	73	5	28	9	63	140	63	45
OCPFDLNE_00839	FMN-dependent NADH-azoreductase	6	17	12	17	16	0	18	6	17	4	0	45	207	45	20	23	1	36	11	13	0	44	10	2	35	0	86	17	1	0	1	1	15	24	2	9
OCPFDLNE_00840	Amino-acid permease AapA	0	19	0	2	1	0	6	0	10	0	0	0	12	11	0	16	11	45	11	9	0	8	18	12	8	0	0	23	3	0	0	0	4	11	0	12
OCPFDLNE_00841	2-hydroxyisocaproyl-CoA dehydratase activator	42	24	55	19	130	20	89	3	30	12	63	175	759	103	51	159	80	307	214	13	0	80	52	25	296	273	83	33	104	3	1	4	31	141	141	22
OCPFDLNE_00842	Putative isomerase YddE	2	8	7	0	4	1	0	2	3	0	3	33	3	2	5	0	0	44	0	3	0	4	0	4	0	0	13	0	4	1	0	0	0	9	3	12
OCPFDLNE_00843	Cysteinyl-tRNA(Pro) deacylase	0	3	2	15	1	0	0	0	0	0	0	2	0	0	0	0	0	0	0	0	0	10	2	0	0	0	0	0	0	0	0	0	11	0	0	0
OCPFDLNE_00844	hypothetical protein	0	0	0	0	0	0	0	0	0	0	1	3	2	6	0	0	0	0	0	0	0	15	1	0	14	14	0	0	0	0	0	0	0	0	0	0
OCPFDLNE_00845	Nitrilase/cyanide hydratase and apolipoprotein N-acyltransferase	5	11	0	0	0	9	5	2	0	0	0	0	78	22	0	0	0	16	14	13	0	0	10	23	1	5	0	1	0	0	0	0	0	2	1	8
OCPFDLNE_00846	DUF554 domain-containing protein (Fragment)	0	0	0	0	0	0	0	0	0	0	0	0	0	1	0	0	0	0	0	0	0	0	0	0	0	2	0	0	0	0	0	0	0	0	0	0
OCPFDLNE_00847	hypothetical protein	288	699	827	870	714	377	702	165	791	226	863	737	2928	1205	843	1111	749	2186	2040	444	3	1292	1049	315	1811	737	2759	1141	1696	70	595	179	1203	2899	1397	992
OCPFDLNE_00848	Chloramphenicol-sensitive protein RarD	2	7	0	4	5	0	6	0	11	1	4	14	111	7	8	44	14	42	7	13	0	14	27	10	6	0	11	35	13	0	0	0	0	15	0	1
OCPFDLNE_00849	Polyisoprenoid-binding protein YceI	8	8	52	5	3	7	16	8	38	2	31	8	164	23	16	46	1	58	34	11	0	68	21	0	57	2	67	67	18	11	10	0	21	65	28	7
OCPFDLNE_00850	MarR family transcriptional regulator	6	1	1	0	0	0	5	0	8	0	0	23	57	1	2	3	0	12	31	0	0	5	0	9	0	0	0	0	1	0	0	0	7	5	11	0
OCPFDLNE_00851	Gamma-aminobutyrate permease	0	0	0	0	0	0	2	0	0	0	0	0	0	0	2	1	0	0	1	9	0	29	0	0	0	0	0	0	7	0	0	0	0	0	0	0
OCPFDLNE_00852	Oxygen-sensing cyclic-di-GMP phosphodiesterase	0	56	0	11	16	2	22	0	1	7	3	43	120	3	8	26	26	41	69	28	1	32	24	58	15	32	67	16	15	4	9	0	7	83	25	20
OCPFDLNE_00853	hypothetical protein	65	158	115	251	257	17	129	3	198	35	109	420	1328	197	193	255	97	389	284	117	1	323	286	119	395	169	598	320	438	6	102	52	130	580	259	151
OCPFDLNE_00854	GTP pyrophosphokinase YwaC	4	4	0	7	0	0	0	0	0	0	0	4	18	0	0	1	2	0	0	6	0	0	0	0	0	0	12	0	0	0	0	0	3	0	0	0
OCPFDLNE_00855	Sodium:proton antiporter	10	11	7	5	16	0	5	0	1	0	0	43	6	20	5	0	12	7	22	1	0	1	6	0	50	0	0	0	0	0	1	0	16	23	5	0
OCPFDLNE_00856	Isoleucine--tRNA ligase	0	2	5	0	0	0	2	0	0	0	3	2	14	0	0	1	0	0	0	3	0	0	3	6	0	0	27	5	0	0	0	0	0	0	0	9
OCPFDLNE_00857	hypothetical protein	10	0	1	0	3	0	3	1	0	3	0	20	13	9	2	0	0	0	3	1	0	0	1	0	0	0	9	0	5	0	3	17	0	2	0	0
OCPFDLNE_00858	Transcriptional regulator for post-exponential-phase response	1	0	0	0	0	0	0	0	0	0	0	0	22	0	0	0	0	0	0	5	0	0	0	0	3	0	0	0	0	0	0	0	0	0	0	0
OCPFDLNE_00859	Spermidine/putrescine import ATP-binding protein PotA	0	0	11	0	0	0	0	0	0	0	0	0	0	0	0	1	0	0	0	0	0	0	0	0	3	0	0	0	0	0	0	0	0	0	0	0
OCPFDLNE_00860	ABC-type spermidine/putrescine transport system permease subunit I	0	0	0	0	0	0	0	0	3	0	0	0	0	0	0	0	0	0	0	0	0	0	0	0	0	0	0	0	0	0	0	0	0	0	0	0
OCPFDLNE_00861	Inner membrane ABC transporter permease protein YdcV	1	0	0	0	0	0	0	0	1	0	7	0	0	0	0	0	0	0	0	0	0	15	0	0	0	0	1	0	1	0	0	0	0	0	12	0
OCPFDLNE_00862	Putative spermidine/putrescine uptake ABC transporter, substrate binding protein	5	4	0	0	0	0	2	0	0	0	0	0	12	0	0	11	0	0	0	0	0	0	0	0	0	0	0	0	0	0	0	0	0	0	0	0
OCPFDLNE_00863	hypothetical protein	1	0	0	0	0	0	2	0	3	0	0	0	94	0	1	11	0	8	8	0	0	3	1	2	5	0	3	0	0	0	5	0	0	2	1	0
OCPFDLNE_00864	hypothetical protein	28	74	3	3	35	4	13	5	32	0	34	2	269	65	5	16	0	50	106	28	0	63	78	45	53	83	70	83	53	2	1	3	15	121	37	17
OCPFDLNE_00865	ATP-dependent zinc metalloprotease FtsH	0	1	0	0	0	0	0	0	0	0	0	9	0	0	2	0	0	0	0	0	0	0	0	0	0	0	0	0	0	0	0	0	11	0	0	0
OCPFDLNE_00866	Subtilase	4	4	0	0	5	0	8	0	5	0	0	3	32	0	1	1	0	3	13	0	0	5	1	1	15	0	0	0	0	0	0	0	0	0	5	0
OCPFDLNE_00867	RNA-dependent DNA polymerase	0	0	2	0	0	0	0	0	0	0	0	0	0	0	2	0	0	0	0	0	0	0	0	3	0	0	0	0	0	0	0	0	0	0	0	0
OCPFDLNE_00868	Carbonic anhydrase	30	121	92	56	49	2	50	14	22	3	64	209	631	83	44	57	43	86	142	31	0	136	72	87	279	0	244	103	8	0	6	1	52	67	39	38
OCPFDLNE_00869	GTP pyrophosphokinase rsh	1	7	10	11	36	7	16	7	11	0	0	25	133	0	9	2	0	84	106	8	0	36	8	10	10	0	38	0	12	0	37	5	0	9	18	22
OCPFDLNE_00870	ROK fructokinase glucomannan utilization protein E	11	33	52	19	69	10	9	15	11	13	15	15	299	30	61	85	43	262	64	19	0	74	39	12	49	90	53	11	90	0	23	12	5	76	111	17
OCPFDLNE_00871	Enoyl-[acyl-carrier-protein] reductase FabK	2	12	30	0	3	12	11	11	25	12	2	37	212	26	14	29	20	27	0	13	0	31	6	34	13	21	73	12	36	0	21	0	29	74	10	5
OCPFDLNE_00872	Negative regulator of yyaTS - YybA	0	0	0	0	0	0	0	0	0	0	0	0	0	0	0	0	0	0	0	0	0	0	0	0	0	0	0	0	0	0	0	0	0	0	0	0
OCPFDLNE_00873	Spermidine/spermine N(1)-acetyltransferase	0	0	0	0	0	0	0	0	0	0	0	0	0	0	0	0	0	0	0	0	0	0	0	0	0	0	0	0	0	0	0	0	0	0	0	0
OCPFDLNE_00874	Glyoxalase/bleomycin resistance/extradiol dioxygenase family protein	0	11	0	0	0	0	0	0	0	0	0	0	0	0	0	2	13	0	0	0	0	0	0	0	0	0	0	0	0	0	0	0	1	0	0	0
OCPFDLNE_00875	Plasma-membrane calcium-translocating P-type ATPase	8	8	25	12	4	5	9	11	23	10	2	3	10	18	9	0	3	38	0	1	0	16	2	2	73	0	13	15	2	0	1	0	25	107	3	12
OCPFDLNE_00876	hypothetical protein	8	5	1	6	6	4	5	0	16	3	11	0	32	0	36	34	15	29	8	5	0	26	2	21	6	0	39	18	11	11	18	0	1	9	6	10
OCPFDLNE_00877	Predicted acetyltransferase	0	0	0	0	0	0	1	0	0	0	0	0	0	22	0	0	0	0	0	0	0	0	3	2	26	0	0	0	0	0	18	0	4	0	0	0
OCPFDLNE_00878	Secreted protein with hydrophobic anchor, putative	0	0	4	6	0	0	1	0	0	0	0	4	6	0	0	2	0	3	0	0	0	0	0	0	6	0	6	2	0	0	0	0	0	0	5	2
OCPFDLNE_00879	Putative transcriptional regulators	256	335	457	441	321	138	218	29	317	24	100	517	2036	149	247	126	159	377	859	136	0	618	169	219	1058	266	1445	212	297	42	261	108	345	743	339	271
OCPFDLNE_00880	Methylglyoxal reductase (NADPH-dependent)	51	117	10	73	31	18	33	1	15	6	21	340	457	80	28	117	55	250	91	96	0	74	133	52	150	240	66	147	89	24	0	3	21	134	66	74
OCPFDLNE_00881	Winged helix DNA-binding domain-containing protein	0	13	28	21	0	0	0	12	7	0	20	0	29	1	0	9	0	28	25	3	0	0	0	0	0	27	0	1	22	0	0	0	0	13	16	0
OCPFDLNE_00882	Hydroxymethylglutaryl-CoA reductase, degradative	0	9	6	0	7	0	0	0	0	0	0	0	0	0	0	0	0	7	1	0	0	0	0	0	0	0	0	0	0	0	0	0	0	2	0	0
OCPFDLNE_00883	Sodium:phosphate symporter	0	2	9	4	0	1	0	1	11	0	0	10	85	2	14	0	0	25	5	0	0	2	2	9	0	0	7	0	30	0	0	1	7	46	16	6
OCPFDLNE_00884	Pyruvate-flavodoxin oxidoreductase	109	129	103	105	161	39	118	25	145	17	77	336	1332	250	85	187	89	559	341	117	0	332	172	64	231	362	374	143	185	21	50	25	156	549	247	71
OCPFDLNE_00885	Fructose-bisphosphatase class III	142	473	190	322	436	71	324	63	229	83	158	738	2348	594	289	343	451	1558	966	472	2	550	676	607	682	596	810	386	684	65	157	119	114	823	599	592
OCPFDLNE_00886	AEC family malate transporter	1	3	0	4	0	0	4	0	0	0	0	0	39	0	4	1	0	2	11	8	0	2	0	3	0	0	2	0	0	1	0	1	0	9	0	2
OCPFDLNE_00887	Transposase	0	0	0	0	0	0	0	0	0	0	0	0	6	0	0	0	0	0	0	0	0	0	0	0	0	0	0	0	0	0	0	0	0	0	0	0
OCPFDLNE_00888	Putative transcriptional activator	0	0	0	0	0	0	0	0	0	0	0	0	23	0	0	0	0	0	0	0	0	0	0	0	0	0	0	0	0	0	0	0	0	0	0	0
OCPFDLNE_00889	Diguanylate phosphodiesterase	0	0	0	0	0	0	0	0	0	0	0	0	0	0	0	0	0	0	0	0	0	0	0	0	0	0	0	0	0	0	0	0	0	0	0	0
OCPFDLNE_00890	Internalin-J	0	0	0	0	0	0	0	0	0	0	0	0	0	0	0	0	0	0	4	0	0	0	0	0	0	0	0	0	0	0	0	0	0	0	0	0
OCPFDLNE_00891	Phosphate-starvation-inducible protein PsiE	0	2	0	0	1	0	12	2	20	0	6	2	32	9	7	4	0	1	11	3	0	3	3	10	6	0	51	0	15	0	9	0	5	6	12	9
OCPFDLNE_00892	Multidrug export ATP-binding/permease protein SAV1866	0	0	0	0	0	0	0	0	0	0	0	0	0	1	0	0	0	0	87	0	0	0	0	0	14	1	0	0	0	0	2	0	0	31	0	4
OCPFDLNE_00893	Sugar phosphate antiporter	0	0	0	0	0	0	0	0	0	0	0	0	0	0	0	0	0	0	0	0	0	0	0	0	0	0	0	0	0	0	0	0	0	0	0	0
OCPFDLNE_00894	Tetracycline resistance MFS efflux pump	0	0	0	0	0	0	0	0	1	0	0	0	0	0	0	0	0	0	0	0	0	0	0	0	0	0	1	1	0	0	0	0	0	0	0	0
OCPFDLNE_00895	Putative HTH-type transcriptional regulator YvnA	0	0	1	0	0	3	1	0	0	1	2	3	24	4	2	2	0	0	2	0	0	11	0	3	0	0	0	0	0	0	0	0	3	0	0	3
OCPFDLNE_00896	Plasma-membrane calcium-translocating P-type ATPase	49	8	23	47	63	8	8	17	33	14	4	64	405	125	18	160	87	289	134	20	0	108	100	27	138	16	196	39	23	14	0	27	24	84	58	31
OCPFDLNE_00897	Cell wall surface anchor protein	25	16	18	45	24	9	3	1	14	8	33	23	520	0	20	44	14	25	87	9	0	15	14	35	220	325	50	17	37	1	3	0	9	10	12	51
OCPFDLNE_00898	hypothetical protein	0	0	0	0	0	0	0	0	0	0	0	0	0	9	0	0	0	0	0	0	0	0	0	0	0	0	0	0	0	0	0	0	0	49	2	0
OCPFDLNE_00899	Translation initiation inhibitor	3	9	0	17	0	1	1	1	9	0	12	1	36	0	0	0	0	0	9	3	0	9	0	4	18	0	0	18	24	0	0	0	0	0	2	0
OCPFDLNE_00900	Methionine synthase II cobalamin-independent	6	7	2	0	16	0	1	14	5	3	0	37	59	7	6	59	0	80	7	17	0	3	14	0	2	0	0	0	21	0	0	0	0	2	8	11
OCPFDLNE_00901	UvrABC system protein C	0	5	9	12	7	0	2	0	1	0	3	41	216	23	0	7	1	0	23	1	0	12	14	2	5	0	0	9	8	10	0	0	1	6	3	5
OCPFDLNE_00902	Inner membrane amino-acid ABC transporter permease protein yecS	0	0	0	0	0	0	0	0	0	1	0	0	0	0	2	0	0	0	0	0	0	3	0	0	9	0	0	0	0	0	0	0	8	50	0	0
OCPFDLNE_00903	Arginine transport ATP-binding protein ArtM	0	0	2	0	0	0	0	0	0	0	34	0	86	2	0	8	0	17	37	2	0	0	0	9	0	0	19	0	0	0	1	0	0	21	0	1
OCPFDLNE_00904	Amidase	2	8	0	0	4	3	0	0	0	0	5	0	52	1	5	0	13	0	0	0	0	1	4	1	0	58	0	0	6	0	3	0	6	0	0	0
OCPFDLNE_00905	hypothetical protein	0	4	0	12	0	1	0	0	0	0	5	1	21	5	0	0	45	18	6	0	0	0	2	0	0	0	0	0	0	0	0	0	0	15	3	0
OCPFDLNE_00906	hypothetical protein	8	35	29	27	29	0	28	3	24	5	6	53	117	46	56	5	26	14	93	30	0	44	50	41	36	46	127	89	11	10	8	4	11	94	33	15
OCPFDLNE_00907	Biofilm operon icaADBC HTH-type negative transcriptional regulator IcaR	0	2	2	0	0	0	0	0	0	0	0	0	0	9	0	1	0	7	0	0	0	0	0	0	12	0	0	0	0	0	0	0	0	0	3	0
OCPFDLNE_00908	Ligand-binding protein SH3	0	0	0	0	0	0	0	0	0	0	0	0	0	0	0	0	0	0	0	0	0	0	0	0	0	0	0	0	0	0	0	0	0	0	0	0
OCPFDLNE_00909	Supressor protein SugE	0	0	1	0	0	0	0	0	0	0	0	0	0	0	0	1	0	0	0	0	0	0	0	0	1	0	0	0	33	0	0	0	0	0	0	0
OCPFDLNE_00910	D-alanine--D-alanine ligase	0	1	4	9	29	4	6	0	0	0	0	39	59	2	17	12	18	3	34	9	0	7	1	4	10	0	11	0	0	2	0	7	1	0	0	8
OCPFDLNE_00911	UDP-N-acetylmuramoyl-tripeptide--D-alanyl-D-alanine ligase	0	0	0	0	0	0	1	0	0	0	0	0	6	0	1	0	0	19	0	6	1	0	4	0	0	0	0	0	0	0	0	0	0	0	0	0
OCPFDLNE_00912	Thermostable monoacylglycerol lipase	32	160	34	83	49	1	44	2	45	0	21	305	827	94	39	57	66	100	66	48	1	188	71	87	141	116	204	77	89	2	8	19	16	168	74	42
OCPFDLNE_00913	Putative HTH-type transcriptional repressor ExuR	21	25	20	38	8	7	17	0	15	3	8	7	196	18	8	12	8	39	45	1	0	44	5	10	40	61	19	0	10	0	1	1	23	52	69	18
OCPFDLNE_00914	Sugar ABC transporter	0	0	0	0	0	0	0	0	0	0	0	0	0	0	5	0	0	0	0	0	0	0	0	0	0	0	0	0	0	0	0	0	4	0	0	0
OCPFDLNE_00915	Lactose transport system permease protein LacF	0	0	0	0	0	0	0	0	0	0	0	0	0	0	0	0	0	0	0	0	0	0	0	0	0	0	0	0	0	0	0	0	0	0	0	0
OCPFDLNE_00916	L-arabinose transport system permease protein AraQ	0	0	0	0	0	0	0	0	0	0	0	0	0	0	0	0	0	0	1	0	0	0	0	0	0	0	0	0	0	0	0	0	0	0	0	0
OCPFDLNE_00917	O-Glycosyl hydrolase	5	0	0	0	0	0	0	0	0	0	0	0	0	0	0	0	0	0	0	0	0	0	0	0	0	0	0	0	0	0	0	0	0	0	0	0
OCPFDLNE_00918	Maturase K	0	0	0	0	0	0	0	0	0	0	0	0	0	0	0	0	0	0	0	0	0	0	0	0	0	0	0	0	0	0	0	0	0	0	0	0
OCPFDLNE_00919	1,4-beta-mannosyl-N-acetylglucosamine phosphorylase	0	0	0	0	0	0	0	0	0	0	0	0	0	0	0	0	0	0	0	0	0	0	0	0	0	0	0	0	0	0	0	0	0	0	0	0
OCPFDLNE_00920	Alpha-phosphoglucomutase	1	1	0	0	0	0	0	0	0	0	0	0	0	0	0	0	0	0	0	0	0	0	0	0	6	0	0	0	0	0	0	0	0	0	0	0
OCPFDLNE_00921	DEAD-box ATP-dependent RNA helicase CshA	80	65	66	129	71	25	62	15	101	26	70	141	1095	99	144	80	145	233	199	61	1	351	107	77	301	111	367	41	164	24	93	26	82	349	139	80
OCPFDLNE_00922	Queuosine ECF transporter S component QueT	0	7	0	2	1	3	3	0	0	0	0	0	2	2	1	0	0	0	20	3	0	0	2	4	2	0	0	0	0	1	0	12	2	0	2	0
OCPFDLNE_00923	Transcriptional regulator	3	16	0	0	12	2	8	0	26	1	13	6	97	0	9	12	34	39	32	2	0	36	50	49	19	0	46	31	34	0	3	0	2	0	6	9
OCPFDLNE_00924	Antibiotic biosynthesis monooxygenase	0	0	5	0	1	0	0	0	0	0	0	0	0	0	0	0	0	0	2	0	0	5	0	0	0	0	0	0	0	0	0	0	5	0	5	0
OCPFDLNE_00925	hypothetical protein	0	0	0	0	0	0	0	0	0	0	0	0	0	0	0	0	0	0	2	0	0	0	0	0	0	0	0	0	0	0	0	0	0	0	0	0
OCPFDLNE_00926	putative HTH-type transcriptional regulator YtcD	33	46	15	75	34	10	53	1	39	0	6	49	351	20	19	20	29	29	111	38	0	207	50	26	46	20	128	30	75	7	15	4	21	153	36	44
OCPFDLNE_00927	Inner membrane transport protein YdhP	0	0	0	0	0	0	2	0	0	0	0	0	0	0	0	0	0	0	0	0	0	0	0	0	0	0	0	0	0	0	0	0	0	0	0	0
OCPFDLNE_00928	Transcriptional regulator ManR	0	0	0	0	0	0	2	0	0	0	0	0	0	7	0	0	0	11	0	0	0	0	0	0	0	0	0	0	0	0	0	0	0	0	0	0
OCPFDLNE_00929	PTS system lactose-specific EIIA component	0	0	0	0	0	0	0	0	0	0	0	0	0	0	0	0	0	0	8	0	0	0	0	0	0	0	0	0	0	0	0	0	0	0	0	0
OCPFDLNE_00930	PTS system cellobiose-specific EIIB component	0	0	0	0	0	0	0	0	0	0	0	0	0	0	0	0	0	0	0	0	0	0	0	0	0	0	0	0	0	0	0	0	0	0	0	0
OCPFDLNE_00931	PTS sugar transporter subunit IIC	0	0	0	0	0	0	0	0	0	0	0	0	0	0	0	0	0	0	0	0	0	0	0	0	0	0	0	0	0	0	0	0	0	0	0	0
OCPFDLNE_00932	Galactosamine-6-phosphate isomerase/glucosamine-6-phosphate deaminase	0	0	0	0	0	0	0	0	0	0	0	0	0	0	0	0	0	0	0	0	0	0	0	0	0	0	0	0	0	0	0	0	0	0	0	0
OCPFDLNE_00933	Oxidoreductase, aldo/keto reductase	0	0	0	0	0	0	0	0	0	0	0	0	0	0	0	0	0	0	0	0	0	0	0	0	0	0	0	0	0	0	0	0	0	0	0	0
OCPFDLNE_00934	Sugar phosphate isomerase	0	0	0	0	0	0	0	0	0	0	0	0	0	0	0	0	0	0	0	0	0	0	0	0	0	0	0	0	0	0	0	0	0	0	0	0
OCPFDLNE_00935	LysM domain protein (LPXTG motif)	18	27	61	46	16	2	52	0	40	20	33	23	293	32	16	27	6	62	44	6	0	61	23	24	58	0	139	12	8	1	38	43	58	78	42	72
OCPFDLNE_00936	hypothetical protein	1	4	8	0	0	3	4	0	7	1	0	24	42	1	1	0	0	4	1	1	0	0	0	0	0	0	0	0	0	11	2	0	15	31	6	0
OCPFDLNE_00937	UPF0699 transmembrane protein ydbS	8	18	0	6	16	0	3	0	0	0	0	43	119	25	3	6	17	8	4	7	0	5	9	5	16	0	0	0	10	0	0	15	4	4	1	0
OCPFDLNE_00938	Bacterial membrane flanked domain	6	51	3	0	3	8	2	8	9	0	0	49	175	20	9	30	50	15	23	16	0	65	9	16	51	4	69	29	16	1	0	2	5	92	10	18
OCPFDLNE_00939	Protoporphyrinogen oxidase	0	0	0	0	0	4	6	1	0	3	7	1	39	24	0	10	36	2	1	7	0	8	5	4	0	57	0	11	0	0	0	0	0	12	12	23
OCPFDLNE_00940	Holo-ACP synthase	5	4	14	0	2	5	0	0	17	0	0	26	36	17	3	6	2	7	5	6	0	20	15	1	1	0	0	40	20	2	0	20	10	18	0	18
OCPFDLNE_00941	Alanine racemase	39	11	15	0	12	3	13	3	29	13	12	104	279	2	5	148	6	220	3	4	0	60	11	15	22	268	57	86	41	1	3	0	0	30	40	20
OCPFDLNE_00942	EndoA inhibitor	6	31	2	26	5	0	8	0	0	0	11	190	8	0	0	36	0	24	111	4	0	0	0	1	0	0	0	87	0	10	0	0	0	54	0	38
OCPFDLNE_00943	mRNA interferase	8	13	3	16	12	2	10	1	8	1	2	17	6	56	70	15	5	38	31	18	0	28	40	13	4	0	35	12	43	5	0	0	23	67	44	12
OCPFDLNE_00944	RsbT co-antagonist protein RsbRA	42	52	25	53	12	5	47	1	25	4	14	101	450	53	26	53	20	64	135	68	0	100	51	71	58	91	81	52	40	6	31	4	61	127	47	37
OCPFDLNE_00945	RsbT antagonist protein RsbS	0	0	0	0	0	3	4	0	0	0	0	0	42	0	0	0	1	0	12	0	0	0	0	0	1	0	2	0	30	0	0	0	0	42	0	1
OCPFDLNE_00946	Anti-sigma B factor RsbT	0	0	3	5	0	0	0	0	0	0	1	0	30	0	0	2	0	3	0	0	0	0	0	0	7	0	0	0	0	0	0	0	0	2	0	0
OCPFDLNE_00947	Phosphoserine phosphatase RsbU (Sigma factor sigBregulation protein rsbU)	0	15	6	12	4	1	1	1	10	1	9	11	17	16	1	46	11	42	29	22	0	36	1	0	28	1	6	23	11	0	3	2	24	2	23	7
OCPFDLNE_00948	Anti-sigma-B factor antagonist	0	0	0	0	0	1	0	0	0	0	0	0	0	0	0	0	3	0	2	0	0	0	0	0	0	0	0	0	0	0	0	0	8	13	12	4
OCPFDLNE_00949	Serine-protein kinase RsbW	6	3	39	10	7	0	1	0	0	0	0	7	16	0	0	15	0	15	0	3	0	8	0	4	0	36	4	10	0	0	0	0	0	2	1	6
OCPFDLNE_00950	RNA polymerase sigma factor SigB	15	12	82	0	1	1	10	0	11	1	5	46	188	42	5	77	0	40	17	9	0	7	14	9	43	35	2	17	4	0	17	0	5	299	20	7
OCPFDLNE_00951	Indirect negative regulation of sigma B dependent gene expression	0	0	0	0	1	1	0	16	0	0	8	0	123	14	0	0	0	6	0	0	0	6	14	0	5	0	0	0	6	0	0	0	12	25	0	0
OCPFDLNE_00952	C4-dicarboxylic acid transporter DauA	0	0	0	0	0	0	0	0	0	0	0	0	0	0	0	0	1	0	0	0	0	0	0	2	1	0	0	5	3	0	1	0	3	0	2	0
OCPFDLNE_00953	Transcription accessory protein (S1 RNA-binding domain)	19	50	15	24	15	3	20	4	18	10	12	41	202	10	52	28	38	54	56	25	0	51	53	32	67	50	117	37	22	6	5	1	2	144	59	40
OCPFDLNE_00954	Protein SprT-like protein	3	9	22	14	36	6	6	0	7	1	11	72	54	11	8	4	18	13	10	9	0	29	3	11	8	0	6	0	4	1	8	0	15	13	18	2
OCPFDLNE_00957	Swarming motility protein YbiA	0	0	0	0	0	0	0	0	0	0	0	0	0	0	0	0	0	0	0	0	0	0	0	0	0	0	0	0	0	0	0	0	0	0	0	0
OCPFDLNE_00958	hypothetical protein	0	0	0	0	0	0	0	0	0	0	0	0	0	0	0	0	0	0	0	0	0	0	0	0	0	0	0	0	0	0	0	0	0	0	0	0
OCPFDLNE_00959	Iron chaperone	12	12	11	17	14	0	17	0	27	0	3	20	679	18	21	13	17	35	40	0	0	143	38	16	42	0	39	0	35	0	3	0	5	36	1	10
OCPFDLNE_00960	PTS cellobiose transporter subunit IIC	0	0	0	0	0	0	1	0	0	0	0	0	9	10	0	0	0	4	0	0	0	48	0	0	0	0	0	0	0	0	1	0	0	0	7	0
OCPFDLNE_00961	HTH-type transcriptional regulator GmuR	16	32	66	14	97	8	51	8	85	2	33	94	318	59	63	18	35	119	62	19	0	114	74	11	159	144	143	90	111	5	45	7	91	327	71	38
OCPFDLNE_00964	OsmC family peroxiredoxin	0	3	0	0	0	0	0	0	0	0	0	0	0	0	0	0	0	0	0	0	0	0	0	0	0	0	0	0	0	0	0	0	0	0	0	0
OCPFDLNE_00965	Laac	28	38	31	7	21	2	29	8	26	8	4	56	256	19	11	15	28	60	48	20	0	42	11	19	24	145	95	22	78	1	13	0	8	41	0	40
OCPFDLNE_00966	hypothetical protein	13	8	1	19	0	5	0	0	11	4	0	13	133	10	13	35	0	29	1	21	0	36	30	4	5	0	12	9	8	0	0	0	6	10	32	7
OCPFDLNE_00967	Glutathione-disulfide reductase	15	19	62	27	27	8	28	1	34	2	8	16	158	65	34	23	58	55	31	35	0	69	33	2	90	0	79	55	41	1	18	3	6	192	61	6
OCPFDLNE_00968	Adenosylcobalamin/alpha-ribazole phosphatase	57	112	36	124	80	10	17	8	70	45	45	142	491	92	62	173	102	196	45	93	0	279	156	54	142	106	243	138	114	5	33	1	79	274	51	51
OCPFDLNE_00969	AI-2 transport protein TqsA	4	43	5	11	34	1	16	8	18	4	17	23	59	22	0	28	26	33	87	2	0	5	67	5	31	0	10	0	5	0	0	1	23	49	16	7
OCPFDLNE_00970	HTH-type transcriptional repressor YtrA	0	0	0	0	0	0	1	0	0	0	0	0	23	14	1	0	0	12	0	0	0	9	0	0	1	0	0	2	0	0	0	0	0	0	11	0
OCPFDLNE_00971	Clp protease ClpA	34	66	26	45	68	19	32	22	31	1	5	29	295	151	39	70	52	263	197	60	0	98	60	15	78	76	253	150	123	5	38	8	152	232	114	50
OCPFDLNE_00972	Transcription activator	24	9	49	59	22	9	26	4	55	0	2	36	236	35	39	4	34	119	126	9	0	169	30	20	47	29	195	39	27	0	22	4	93	273	54	14
OCPFDLNE_00973	Formate-nitrite transporter	6	27	13	25	18	1	15	0	20	4	12	15	86	7	30	6	27	99	19	1	0	44	65	6	34	0	93	48	47	1	4	1	27	198	58	21
OCPFDLNE_00974	NAD-dependent succinate-semialdehyde dehydrogenase	158	197	239	214	567	258	340	71	312	109	1249	314	2182	1862	240	2237	553	2914	1642	175	4	819	616	206	361	267	1202	431	1733	67	269	31	356	1532	1510	441
OCPFDLNE_00975	Phosphotransferase system lactose cellobiose-specific IIB subunit	0	0	0	0	0	0	4	0	0	0	1	0	0	5	2	0	0	0	0	7	0	0	0	4	0	0	0	5	0	0	0	0	0	0	8	3
OCPFDLNE_00976	PTS cellobiose transporter subunit IIC	3	7	16	7	7	3	4	0	6	10	10	6	78	43	10	3	17	101	25	1	0	11	14	6	41	0	0	39	14	6	0	11	1	27	14	25
OCPFDLNE_00977	Oligo-beta-mannoside-specific phosphotransferase enzyme IIA component	1	1	0	0	0	0	0	0	0	0	0	0	0	0	0	0	0	1	0	0	0	5	0	4	0	0	0	0	9	0	0	0	0	0	0	0
OCPFDLNE_00978	Aryl-phospho-beta-D-glucosidase BglH	6	3	5	11	0	1	1	8	1	6	3	18	100	4	0	9	0	48	73	5	0	19	29	17	20	0	35	0	5	1	2	0	12	33	5	0
OCPFDLNE_00979	PRD domain-containing protein	3	11	7	10	18	0	12	0	0	0	5	0	134	2	0	24	0	9	18	5	0	7	12	13	12	0	0	11	1	0	0	14	48	6	15	18
OCPFDLNE_00980	Lincomycin resistance ABC-F type ribosomal protection protein	176	276	168	163	207	28	119	20	183	47	130	341	4649	562	138	562	137	1399	376	300	0	861	227	237	475	431	507	337	326	12	35	71	91	969	208	179
OCPFDLNE_00981	Putative two-component membrane permease complex subunit	4	16	4	7	11	1	4	0	4	0	3	9	104	15	16	9	7	6	22	18	0	10	23	10	19	0	92	43	28	0	0	0	0	37	10	3
OCPFDLNE_00982	UPF0703 protein ycgQ	8	26	0	7	0	0	14	2	0	0	6	31	5	5	1	11	14	2	0	9	0	27	3	2	13	2	31	9	11	8	1	0	7	2	0	10
OCPFDLNE_00983	Type I pantothenate kinase	23	122	53	197	70	11	132	14	65	7	51	307	1153	107	122	113	36	213	157	42	1	346	101	134	196	179	174	144	93	17	11	6	36	247	80	111
OCPFDLNE_00984	putative multidrug ABC transporter ATP-binding protein YbhF	2	4	0	0	9	1	8	0	0	0	0	30	3	1	4	0	26	88	31	0	0	28	0	0	12	0	4	8	2	0	0	0	12	12	0	5
OCPFDLNE_00985	putative multidrug ABC transporter permease YbhS	8	64	21	9	59	9	9	10	18	3	33	122	336	65	12	30	6	157	101	18	0	93	24	34	20	0	97	69	51	1	24	16	47	155	78	28
OCPFDLNE_00986	Putative HTH-type transcriptional regulator YvkB	1	0	0	0	0	0	0	0	2	0	0	20	12	0	0	0	0	6	0	0	0	16	0	0	0	0	0	0	0	15	0	0	0	17	0	0
OCPFDLNE_00987	Glycerol phosphate lipoteichoic acid synthase	170	235	218	260	286	62	216	49	237	58	185	577	3282	318	221	312	226	519	599	162	0	710	289	229	503	956	839	378	359	50	77	41	266	713	237	215
OCPFDLNE_00988	DNA-3-methyladenine glycosylase	7	2	0	0	0	0	2	0	0	0	14	0	18	0	27	17	0	5	11	6	0	12	19	9	6	0	22	20	0	0	0	0	0	2	21	0
OCPFDLNE_00989	Putative cysteine protease ywpE	0	3	9	5	2	0	0	5	6	0	17	30	7	1	8	11	17	4	0	9	0	16	15	2	0	0	0	0	10	0	1	0	10	58	2	0
OCPFDLNE_00990	putative protein	29	86	31	60	62	12	31	9	38	8	12	131	233	40	21	30	15	186	56	47	0	42	57	28	42	9	93	31	16	0	47	5	25	165	53	42
OCPFDLNE_00991	Lipoate--protein ligase	1	10	12	7	12	12	28	0	8	0	21	45	17	8	5	29	33	105	29	0	0	10	5	10	29	113	49	11	86	0	19	11	7	115	41	7
OCPFDLNE_00992	TVP38/TMEM64 family inner membrane protein YdjZ	26	55	17	43	15	2	26	1	39	1	14	53	293	47	37	11	4	86	74	30	0	42	55	40	37	69	114	53	24	9	11	0	17	94	28	27
OCPFDLNE_00993	Dolichyl-phosphate beta-D-mannosyltransferase	33	178	44	156	36	9	43	20	67	11	50	193	610	122	191	76	25	223	285	89	0	254	153	89	208	77	347	202	115	3	60	11	114	650	90	54
OCPFDLNE_00995	Epoxyqueuosine reductase	27	126	37	83	57	21	66	17	19	10	26	45	553	226	54	133	74	188	244	112	4	135	53	53	173	21	59	61	100	2	15	48	37	357	67	66
OCPFDLNE_00996	tRNA methyltransferase	12	19	0	5	9	0	7	2	5	1	7	12	50	18	0	8	0	104	1	2	0	16	1	4	42	0	10	40	1	0	18	4	0	58	2	29
OCPFDLNE_00997	Fmn-containing nadph-linked nitro flavin reductase	24	56	27	52	54	16	63	11	42	24	51	85	329	102	71	92	13	130	119	63	0	304	57	52	213	136	126	78	71	17	13	1	37	67	53	54
OCPFDLNE_00998	Lmo0937 family membrane protein (Fragment)	0	0	0	0	0	0	0	0	0	1	0	0	8	0	0	0	0	0	1	0	0	0	0	0	3	17	0	0	11	0	0	0	0	21	0	0
OCPFDLNE_00999	Low molecular weight phosphotyrosine protein phosphatase	0	7	0	3	0	0	5	0	1	0	0	5	67	4	0	2	0	10	8	0	0	12	3	0	4	0	18	4	10	0	0	0	2	58	0	10
OCPFDLNE_01000	hypothetical protein	0	2	8	0	10	8	1	0	0	0	0	5	0	12	15	2	0	0	0	10	0	1	0	1	7	0	6	0	0	0	0	0	16	12	3	5
OCPFDLNE_01001	Tetratricopeptide repeat protein	2	9	7	12	0	0	2	0	0	0	0	1	0	11	2	0	0	18	6	0	0	12	0	0	23	0	13	23	1	0	0	1	5	11	1	6
OCPFDLNE_01002	Molecular chaperone HtpG	5	27	0	10	2	5	11	0	11	0	19	60	30	25	13	10	0	43	2	5	0	20	13	11	25	69	69	35	17	0	0	6	28	24	2	11
OCPFDLNE_01003	DNA protection during starvation protein 2	792	2924	1843	3024	716	189	874	127	1451	159	300	3792	17874	1273	2348	1436	1066	1771	2507	1322	3	4469	1499	1109	5529	2285	5949	2072	1758	193	422	426	1985	8338	1098	1581
OCPFDLNE_01004	Iron-sulphur cluster biosynthesis	114	356	179	346	174	24	188	30	236	52	128	264	1668	393	181	315	165	366	553	129	1	397	346	231	618	245	989	368	265	19	148	16	264	620	287	197
OCPFDLNE_01005	ComE operon protein 3	0	3	1	8	6	0	11	0	0	0	9	14	187	11	0	9	2	16	17	2	0	28	10	2	9	29	0	0	6	0	0	0	6	38	9	0
OCPFDLNE_01006	hypothetical protein	0	0	0	1	0	0	11	0	0	0	0	0	0	0	0	0	0	1	0	3	0	0	0	0	0	0	0	0	0	0	0	0	0	0	0	0
OCPFDLNE_01007	Putative transporter YycB	3	9	10	8	21	0	0	0	7	0	15	1	38	5	0	12	0	13	7	0	0	0	4	5	12	0	0	0	7	0	1	10	0	6	17	5
OCPFDLNE_01008	Pyruvate dehydrogenase complex repressor	0	6	11	0	0	0	8	0	0	0	0	0	1	7	25	0	0	4	23	3	0	9	0	33	0	0	0	0	0	0	0	0	0	6	0	1
OCPFDLNE_01009	Membrane protein YdbI	3	22	6	4	5	0	1	3	6	3	0	0	141	3	0	14	20	8	6	9	0	0	19	0	28	0	39	15	11	0	0	1	7	2	11	3
OCPFDLNE_01010	Alpha/beta fold hydrolase	4	37	9	12	23	0	19	0	10	2	40	42	94	28	10	7	7	56	10	21	0	29	14	20	25	0	37	4	57	4	22	0	8	57	31	28
OCPFDLNE_01011	Alpha/beta hydrolase	0	0	0	9	1	1	5	0	0	0	0	0	0	7	3	0	0	0	0	0	0	0	8	0	1	0	20	0	2	0	0	0	6	8	14	27
OCPFDLNE_01012	hypothetical protein	0	3	0	0	0	0	2	4	1	0	0	23	8	0	1	1	28	7	0	1	1	1	1	0	0	5	0	0	0	0	0	0	0	2	8	0
OCPFDLNE_01013	hypothetical protein	237	388	633	719	288	62	546	190	264	99	95	313	1171	585	691	476	322	654	2281	518	0	485	183	36	1495	490	1061	560	507	95	601	130	1259	3095	532	309
OCPFDLNE_01014	hypothetical protein	1	8	5	5	0	0	12	1	4	0	10	21	171	25	0	11	0	5	0	14	0	34	16	0	8	11	17	15	14	0	0	0	4	50	2	0
OCPFDLNE_01015	Protein LiaH	86	104	140	129	36	14	83	12	52	3	71	392	2750	149	74	283	182	120	168	111	0	166	51	37	272	642	90	124	107	17	28	58	14	357	20	68
OCPFDLNE_01016	N-acetylglucosamine-6-phosphate deacetylase	28	20	79	89	41	47	45	12	49	30	83	85	322	75	76	74	124	209	178	52	0	172	91	39	113	100	182	41	120	7	47	24	111	337	162	35
OCPFDLNE_01017	Glucosamine-6-phosphate deaminase	19	11	40	36	31	17	45	12	14	2	17	47	198	43	3	27	134	132	129	18	0	241	18	14	218	87	128	76	60	1	35	15	70	290	44	61
OCPFDLNE_01018	HTH-type transcriptional repressor YvoA	22	18	44	45	31	6	34	9	52	2	23	62	237	68	29	105	48	103	125	29	0	95	11	3	116	1	162	15	155	10	0	0	71	210	49	25
OCPFDLNE_01019	Undecaprenyl-phosphate alpha-N-acetylglucosaminyltransferase	0	18	0	0	0	8	14	0	16	0	2	0	142	22	6	2	0	15	45	6	0	22	2	3	13	0	29	0	2	0	3	0	7	25	12	8
OCPFDLNE_01020	Putative protease yrrN	0	4	0	7	9	0	1	6	0	7	0	0	4	0	0	0	14	7	8	1	0	0	0	5	5	0	0	11	0	0	0	0	0	34	0	0
OCPFDLNE_01021	Protease	0	1	0	0	0	0	1	0	11	0	0	0	23	12	0	6	0	13	0	0	0	0	1	0	0	0	0	0	0	0	11	0	0	0	0	4
OCPFDLNE_01022	Listeria epitope LemA	8	1	0	1	14	0	3	11	3	0	1	4	70	4	7	0	0	1	8	9	0	47	4	2	0	0	4	61	0	0	1	0	3	13	10	0
OCPFDLNE_01023	Protease HtpX homolog	1	6	7	28	2	3	25	8	6	5	6	7	42	39	7	7	0	25	43	3	0	20	2	0	14	0	4	17	20	10	8	0	38	144	22	16
OCPFDLNE_01024	Predicted dithiol-disulfide isomerase	1640	3831	2441	3798	3026	393	2235	301	3833	485	2032	3065	44305	3839	3755	3162	1516	7221	8196	2090	14	14261	3780	3499	6400	4089	16901	4050	5786	170	1008	457	2032	18176	3227	2941
OCPFDLNE_01025	Putative triphosphatase YjbK	41	74	46	30	55	8	49	2	44	5	43	45	341	36	33	44	8	104	101	41	0	95	72	34	106	98	252	37	49	0	0	12	10	309	42	45
OCPFDLNE_01026	Tetratricopeptide repeat protein	11	36	3	8	3	7	13	0	16	3	1	24	149	21	7	3	1	9	73	9	0	32	14	7	50	5	106	10	0	0	0	13	27	81	9	12
OCPFDLNE_01027	GTP pyrophosphokinase yjbM	0	12	8	5	1	0	8	1	18	0	0	0	63	4	5	10	13	18	0	5	0	52	3	10	16	1	5	8	0	0	0	0	7	76	3	2
OCPFDLNE_01028	NAD kinase	1	10	0	0	5	1	6	0	0	0	1	15	92	1	9	1	12	30	4	3	0	35	5	2	22	0	0	5	0	0	0	1	7	33	10	3
OCPFDLNE_01029	RNA pseudouridine synthase	7	33	8	39	2	5	15	7	10	15	0	80	148	0	9	28	22	59	45	8	0	48	8	17	43	0	89	10	3	0	28	16	0	31	34	40
OCPFDLNE_01030	Enoyl-ACP reductase	0	4	3	13	37	0	0	0	0	0	5	4	25	0	7	0	1	0	3	1	0	0	0	1	10	43	6	0	7	0	0	0	1	49	1	23
OCPFDLNE_01031	D-alanine esterification of lipoteichoic acid and wall teichoic acid	88	209	65	195	97	21	131	8	109	53	98	259	3006	259	123	342	118	373	241	124	0	789	134	118	270	623	345	381	177	12	72	6	52	728	82	106
OCPFDLNE_01032	D-alanyl carrier protein	0	0	0	0	0	0	0	0	0	0	0	12	0	0	5	1	0	6	0	1	0	0	0	0	7	0	0	0	0	0	0	0	0	0	0	0
OCPFDLNE_01033	DltB protein for D-alanine esterification of lipoteichoic acid and wall teichoic acid	9	16	17	23	4	0	15	1	5	0	36	12	217	68	7	33	28	67	79	20	0	86	18	7	3	111	31	26	9	0	2	2	7	45	9	0
OCPFDLNE_01034	D-alanine--D-alanyl carrier protein ligase	45	251	77	208	71	29	94	52	157	37	47	317	1822	351	123	334	145	456	382	161	0	493	286	133	275	365	472	293	182	7	30	45	79	449	141	196
OCPFDLNE_01035	Teichoic acid D-Ala incorporation-associated protein DltX	0	0	0	0	0	0	0	0	0	0	0	0	0	0	0	0	0	0	0	0	0	0	0	0	0	0	0	0	0	12	0	0	0	0	0	0
OCPFDLNE_01036	Ribose-5-phosphate isomerase A	0	0	0	0	0	0	0	0	0	0	0	0	0	0	0	0	0	0	0	0	0	0	0	0	0	0	0	0	0	0	0	0	0	0	0	0
OCPFDLNE_01037	Predicted acyltransferase	9	39	17	23	46	11	35	1	23	0	29	109	207	71	36	31	16	102	47	29	1	46	66	37	25	42	45	68	40	7	0	16	16	29	62	82
OCPFDLNE_01038	Putative acetyl esterase YjcH	35	38	32	17	65	1	34	6	32	5	48	32	591	43	21	31	42	82	97	20	0	67	34	55	27	41	116	55	45	0	0	2	8	83	57	48
OCPFDLNE_01039	Branched-chain-amino-acid aminotransferase	4	97	25	80	70	19	50	15	34	20	15	150	313	61	34	62	19	175	142	59	0	132	150	20	73	49	127	17	62	5	48	1	45	236	70	62
OCPFDLNE_01040	Putative drug efflux ABC transporter, ATP-binding protein	0	0	0	0	0	0	0	0	3	0	0	0	0	0	0	0	3	0	0	0	0	0	0	0	0	0	0	0	0	0	0	0	0	0	2	0
OCPFDLNE_01041	ABC transporter permease	0	0	0	0	1	0	0	0	0	0	0	0	0	0	0	4	0	9	35	0	0	0	0	0	2	0	1	13	0	0	23	0	12	0	12	0
OCPFDLNE_01042	Putative efflux transporter	1	14	0	1	13	3	7	3	1	1	38	0	54	64	7	4	17	18	6	1	0	24	15	0	0	0	13	26	39	4	0	0	14	50	4	0
OCPFDLNE_01043	Aminopeptidase ysdC	119	294	167	231	97	14	309	24	168	9	88	261	1624	163	219	79	65	408	416	136	0	509	96	124	476	59	597	149	213	54	31	11	58	545	66	157
OCPFDLNE_01044	Glutathione peroxidase	9	50	57	123	22	3	61	9	57	2	17	78	597	36	85	34	15	57	66	43	0	87	35	29	84	139	164	102	48	8	10	0	20	288	45	18
OCPFDLNE_01045	Transcriptional regulatory protein YpdB	0	10	4	7	2	0	0	0	10	0	0	0	0	17	0	0	0	0	0	0	0	0	0	0	14	0	5	4	0	0	0	0	0	0	0	0
OCPFDLNE_01046	hypothetical protein	0	0	0	0	0	0	0	0	0	0	0	0	0	0	0	0	0	0	0	0	0	0	0	0	0	0	0	0	0	0	0	0	0	0	0	0
OCPFDLNE_01047	Putative antibiotic transport system ATP-binding protein	0	0	1	0	0	0	0	0	0	0	0	0	0	0	0	7	0	17	0	0	0	0	0	0	0	0	0	0	0	0	0	0	0	0	0	0
OCPFDLNE_01048	hypothetical protein	0	0	0	0	0	0	0	0	0	0	0	0	0	0	0	0	0	0	0	5	0	0	0	0	0	0	0	0	0	0	0	0	0	0	0	0
OCPFDLNE_01049	Peptide chain release factor 3	1	30	7	18	0	0	3	1	11	2	7	26	147	28	2	0	0	38	2	10	0	35	23	5	5	0	0	0	0	0	0	0	0	3	1	12
OCPFDLNE_01050	Transcriptional activatory protein BadR	1	12	0	6	1	0	7	0	1	0	1	0	19	0	13	12	0	4	0	7	0	0	1	6	59	0	0	0	0	0	0	0	0	0	0	10
OCPFDLNE_01051	Predicted cation efflux pump	0	0	0	0	0	0	0	0	0	0	0	0	0	0	0	0	0	0	0	0	0	0	0	0	0	0	0	0	0	0	0	0	0	0	0	0
OCPFDLNE_01052	Integral membrane protein, YkoY family	4	0	1	0	0	0	0	0	0	0	0	0	0	1	0	0	0	1	0	0	0	0	0	0	0	0	0	0	1	0	0	0	0	4	0	0
OCPFDLNE_01053	Membrane protein, TerC family	0	0	0	0	0	0	15	5	0	0	0	0	1	3	0	0	0	2	0	0	0	3	0	1	0	0	0	0	11	0	0	0	0	1	0	0
OCPFDLNE_01054	Ktr system potassium uptake protein B	0	9	1	7	0	0	0	0	0	0	2	0	86	2	1	1	0	12	0	8	0	1	0	0	0	0	14	12	154	0	0	0	3	0	0	3
OCPFDLNE_01055	hypothetical protein	21	25	83	14	65	4	53	17	109	8	79	18	88	65	38	52	41	119	147	7	0	39	67	24	110	0	147	22	84	2	38	4	80	193	100	25
OCPFDLNE_01056	Acyltransferases family protein (Fragment)	0	0	0	0	2	0	0	0	0	0	0	4	23	0	0	4	0	3	0	2	0	0	0	0	9	0	0	0	0	0	0	0	1	0	1	0
OCPFDLNE_01057	Methylated-DNA--protein-cysteine methyltransferase	0	9	0	0	0	0	0	0	0	0	0	0	0	0	0	0	0	0	0	0	0	0	0	0	0	0	0	1	0	0	0	0	0	0	0	0
OCPFDLNE_01058	ATP-dependent Clp protease ATP-binding subunit ClpE	4014	6452	5126	6164	6060	1947	4749	1943	4999	3732	5775	10102	47688	9912	5387	10688	10709	22645	14236	4244	15	16855	7391	3969	18618	16526	14664	9564	9423	623	4595	1583	5916	26499	9985	6883
OCPFDLNE_01059	CAAX amino terminal protease self- immunity	0	30	8	2	9	3	0	0	6	0	0	0	168	5	18	9	15	19	3	1	0	19	9	23	58	0	140	14	11	10	21	11	34	27	12	5
OCPFDLNE_01060	DUF422 domain-containing protein (Fragment)	0	4	1	1	0	0	12	0	0	0	0	0	9	6	1	0	0	1	11	0	0	13	0	0	0	0	0	0	0	0	0	0	0	0	0	0
OCPFDLNE_01061	Zeta-carotene-forming phytoene desaturase	0	2	0	2	3	0	0	0	0	5	0	1	41	1	0	0	1	0	9	0	0	7	36	12	8	0	67	0	0	0	0	0	6	11	0	1
OCPFDLNE_01062	hypothetical protein	3	5	8	6	5	0	3	0	1	0	0	10	26	0	7	1	0	5	5	6	0	5	10	1	48	0	49	11	40	0	0	0	7	9	6	16
OCPFDLNE_01063	PTS HPr component phosphorylation site	112	214	132	122	89	4	112	18	103	59	27	200	1235	157	99	113	62	233	237	98	0	380	97	127	233	160	281	136	201	12	34	52	77	484	149	45
OCPFDLNE_01064	Phosphoenolpyruvate--protein phosphotransferase	62	264	140	330	100	21	182	58	193	69	48	375	2281	88	186	89	155	401	271	137	1	522	145	156	623	257	666	215	233	31	45	34	282	593	243	124
OCPFDLNE_01065	ISBsu1 transposase, ORFB	4	0	3	4	14	0	7	0	0	0	0	0	2	0	0	0	0	10	0	3	0	5	8	0	29	0	0	0	10	0	0	6	0	25	0	0
OCPFDLNE_01066	Transposase for ISSau4	0	0	0	0	0	0	0	0	0	0	0	0	0	0	0	0	0	0	0	0	0	0	0	0	0	0	0	0	0	0	0	0	0	0	0	0
OCPFDLNE_01067	hypothetical protein	0	0	0	0	0	0	0	0	0	0	0	0	0	0	0	0	0	0	0	0	0	0	0	0	0	0	0	0	0	0	0	0	7	0	0	0
OCPFDLNE_01068	Oxidoreductase	0	0	0	0	0	0	0	0	0	0	0	0	0	0	0	0	0	0	0	0	0	0	0	0	0	0	0	0	0	0	0	0	0	0	0	0
OCPFDLNE_01069	Aminotransferase class I/II-fold pyridoxal phosphate-dependent enzyme	248	651	209	287	236	61	172	18	275	40	220	608	5425	548	309	565	110	1059	1059	613	1	1320	778	481	941	548	819	832	578	27	197	71	143	2115	410	526
OCPFDLNE_01070	hypothetical protein	0	0	0	0	0	0	0	5	0	0	1	0	0	1	0	0	0	0	0	0	0	0	0	2	1	0	0	0	1	0	0	0	0	0	0	0
OCPFDLNE_01071	YkuJ	0	20	15	0	0	0	1	0	7	0	3	0	314	8	0	26	24	6	21	30	0	4	3	9	26	0	15	6	1	0	0	2	1	107	0	40
OCPFDLNE_01072	CBS domain-containing protein YkuL	7	19	3	20	0	3	10	0	7	0	1	0	12	4	2	0	20	3	23	18	0	9	22	0	11	35	25	0	4	0	0	0	9	13	6	2
OCPFDLNE_01073	Putative transcription regulator (LysR family)	4	19	14	24	7	4	17	0	9	9	21	24	118	6	19	15	8	12	70	21	0	49	7	4	23	0	67	3	0	2	3	11	9	61	2	39
OCPFDLNE_01074	2,3,4,5-tetrahydropyridine-2,6-dicarboxylate N-acetyltransferase	3	114	61	87	117	9	21	29	75	3	178	7	708	103	176	104	12	314	228	110	0	438	145	84	98	0	212	304	98	19	5	2	91	92	84	22
OCPFDLNE_01075	N-acetyldiaminopimelate deacetylase	0	4	22	46	28	6	4	0	3	0	5	40	39	4	4	25	8	26	0	16	0	8	9	3	5	37	0	0	4	0	4	0	0	215	9	0
OCPFDLNE_01076	Putative MscS family protein YkuT	71	336	106	105	218	56	83	36	96	80	131	280	1044	213	94	177	294	583	378	115	0	267	280	106	401	45	591	144	338	23	82	57	169	528	314	226
OCPFDLNE_01077	Glycine betaine carnitine ABC transporter ATP-binding subunit	3	6	0	0	0	2	7	0	1	0	0	18	10	8	4	4	10	7	2	0	0	37	1	7	12	14	0	0	2	1	0	0	0	39	10	0
OCPFDLNE_01078	Glycine betaine/carnitine transport permease protein GbuB	0	3	0	0	0	0	0	0	8	0	0	0	95	2	0	8	0	0	0	3	0	0	1	0	0	106	0	0	1	0	0	0	0	0	0	5
OCPFDLNE_01079	Glycine betaine/carnitine transport binding protein GbuC	8	1	4	0	0	2	2	0	3	7	0	9	13	0	0	4	0	20	16	11	0	0	1	0	0	0	0	30	2	0	0	0	17	44	1	4
OCPFDLNE_01080	Glucose-specific phosphotransferase enzyme IIA component	3	0	3	1	8	0	0	0	0	0	0	4	67	23	1	0	2	0	4	2	0	0	9	4	0	0	0	0	0	0	0	0	9	2	1	0
OCPFDLNE_01081	Copper homeostasis protein CutC	0	9	0	0	9	0	3	0	0	0	0	26	33	0	0	0	0	4	1	16	0	0	0	0	36	16	0	0	0	0	0	0	0	48	6	19
OCPFDLNE_01082	Conserved virulence factor B	0	9	0	0	0	0	0	2	0	0	0	13	4	0	0	0	0	0	0	1	0	3	0	0	0	0	0	0	9	0	0	0	0	2	7	2
OCPFDLNE_01083	Predicted membrane protein	2	48	10	10	21	6	6	3	18	2	7	22	56	22	5	39	0	31	2	3	0	42	17	5	35	0	3	14	17	0	0	13	9	58	0	20
OCPFDLNE_01084	Sensor histidine kinase	1	11	2	17	0	0	4	0	1	0	27	68	136	27	11	16	12	44	52	21	0	35	7	12	27	10	0	25	35	8	0	6	0	209	55	23
OCPFDLNE_01085	Two-component response regulator (YvqE) responding to cell wall stress	18	11	13	2	0	0	10	3	9	1	21	7	92	10	6	15	36	112	76	114	0	39	12	21	5	0	0	49	48	18	0	2	0	10	31	16
OCPFDLNE_01086	Trk system potassium uptake protein TrkA	5	27	24	13	31	8	10	1	30	0	53	106	283	9	9	5	45	95	70	44	0	14	27	28	58	0	15	29	30	19	6	0	46	46	71	37
OCPFDLNE_01087	hypothetical protein	0	19	16	8	0	0	1	0	0	0	0	31	0	6	4	1	3	10	0	2	0	22	3	2	3	0	7	0	0	0	5	6	6	22	3	2
OCPFDLNE_01088	FUSC family protein (Fragment)	0	3	0	0	1	0	7	0	2	0	0	0	13	1	11	3	0	0	0	2	0	4	3	0	0	0	12	0	0	0	0	0	0	17	0	0
OCPFDLNE_01089	Polyisoprenyl-teichoic acid--peptidoglycan teichoic acid transferase TagU	127	466	115	92	221	24	155	15	182	46	106	358	1704	313	179	255	94	457	469	107	1	443	361	341	497	51	458	283	293	13	54	19	178	856	125	361
OCPFDLNE_01090	Ribonuclease J	108	224	140	185	85	40	105	50	171	69	51	281	2227	103	196	208	148	376	295	163	0	632	215	135	408	448	740	182	103	9	154	35	105	1154	177	220
OCPFDLNE_01091	Putative transcriptional regulator (Fragment)	17	37	24	25	6	1	18	5	38	5	10	12	1166	22	44	19	5	79	33	26	0	148	25	15	168	52	82	2	45	4	2	2	24	119	8	33
OCPFDLNE_01092	Putative phosphatase YkrA	0	0	4	16	2	0	3	5	4	0	0	5	0	0	0	1	0	0	6	1	0	6	6	0	0	0	12	0	0	0	0	1	6	43	13	12
OCPFDLNE_01093	HTH-type transcriptional repressor PurR	5	16	10	17	8	0	18	7	20	0	0	5	215	6	7	9	9	18	23	5	0	54	20	15	16	39	114	11	17	0	12	0	18	44	7	7
OCPFDLNE_01094	L-arabinose isomerase	0	3	0	0	0	0	0	0	0	0	0	0	28	0	0	0	0	0	0	0	0	0	0	0	0	0	0	0	0	0	0	0	0	0	6	0
OCPFDLNE_01095	Transketolase subunit A	0	0	0	0	0	0	0	0	0	0	0	0	0	0	0	0	0	0	0	0	0	0	0	0	0	0	0	0	0	0	0	0	0	0	0	0
OCPFDLNE_01096	Transketolase C-terminal section 1	1	0	0	0	0	0	1	0	3	0	0	0	0	3	0	0	3	0	0	0	0	0	0	0	0	0	0	0	0	0	0	0	6	0	0	0
OCPFDLNE_01097	Glycerol kinase	0	0	5	0	0	0	0	0	0	0	0	0	1	2	0	0	0	4	0	0	0	0	0	0	0	0	0	0	0	0	0	0	0	0	0	0
OCPFDLNE_01098	PTS system beta-glucoside-specific transporter subunit IIBCA	0	0	0	0	0	0	0	4	0	0	0	0	0	4	1	0	0	0	0	0	0	0	0	1	11	0	7	0	7	0	0	0	14	0	31	0
OCPFDLNE_01099	Beta-glucosidase	0	4	0	1	0	2	0	0	1	0	13	0	22	0	0	0	0	4	4	0	0	0	0	0	1	0	0	0	0	0	0	0	0	0	1	3
OCPFDLNE_01100	DUF817 domain-containing protein (Fragment)	0	0	0	0	0	0	0	0	0	0	0	0	38	2	0	0	0	0	5	0	0	9	0	0	0	0	13	0	0	0	0	0	0	0	0	0
OCPFDLNE_01101	Molybdenum cofactor guanylyltransferase	1	22	3	44	1	1	10	0	9	3	14	27	60	30	4	17	9	91	23	12	0	16	8	19	25	0	8	33	16	0	3	13	13	20	56	7
OCPFDLNE_01102	Putative molybdate uptake ABC transporter, ATP binding protein	3	0	6	0	2	1	5	0	18	0	0	8	9	0	0	0	0	10	0	0	0	28	0	0	5	0	0	0	0	0	1	0	11	23	0	3
OCPFDLNE_01103	Molybdate ABC transporter permease subunit	2	0	0	0	0	0	0	0	0	0	0	0	0	0	1	0	0	8	0	0	0	0	0	0	0	0	0	0	5	0	0	0	0	0	0	0
OCPFDLNE_01104	Molybdate-binding periplasmic protein	0	17	0	0	0	1	0	0	5	0	0	0	0	7	0	3	1	24	28	0	0	0	13	0	0	0	0	0	21	0	0	0	0	64	0	0
OCPFDLNE_01105	Molybdopterin molybdenumtransferase MoeA	4	38	4	0	25	0	2	0	4	0	0	0	75	2	3	0	5	0	115	0	0	3	0	7	29	0	2	0	5	0	0	0	5	0	0	16
OCPFDLNE_01106	Molybdopterin guanine dinucleotide biosynthesis accessory protein MobB	2	9	11	0	0	0	2	0	10	0	0	0	1	0	0	16	0	23	51	1	0	0	9	0	14	0	34	11	4	12	0	0	0	79	9	6
OCPFDLNE_01107	Molybdenum cofactor biosynthesis protein MoaE	0	6	0	4	0	0	5	0	11	0	0	0	20	8	0	8	0	38	3	0	0	18	5	4	2	0	0	6	0	0	0	0	0	0	4	1
OCPFDLNE_01108	Molybdopterin synthase catalytic subunit/molybdopterin synthase sulfur carrier subunit	0	0	0	0	0	0	0	0	0	0	0	0	0	0	0	0	0	0	0	0	0	0	0	0	0	0	0	0	0	0	0	0	0	0	0	0
OCPFDLNE_01109	Cyclic pyranopterin monophosphate synthase MoaC	7	4	10	11	5	14	5	2	64	4	29	14	100	54	6	34	14	5	20	94	0	91	7	30	47	4	16	11	6	81	22	3	11	40	2	4
OCPFDLNE_01110	GTP 3',8-cyclase	7	17	1	8	2	6	1	1	7	0	22	17	150	7	4	8	1	7	12	1	0	2	7	0	27	0	14	31	36	1	0	0	18	21	6	1
OCPFDLNE_01111	Molybdenum cofactor biosynthesis protein MoaB	1	9	8	2	13	4	4	0	14	0	1	0	125	15	13	0	7	7	36	1	0	24	11	0	15	44	17	0	2	7	2	0	0	86	10	0
OCPFDLNE_01112	Sulfur carrier protein ThiS adenylyltransferase	89	140	52	121	174	44	23	15	55	6	2	198	287	83	134	97	135	283	346	75	0	116	32	40	273	38	439	140	101	13	120	29	223	561	192	231
OCPFDLNE_01113	Flavin reductase family protein	1	0	0	0	0	0	0	0	0	0	0	0	0	0	0	0	0	0	0	4	0	0	0	0	0	0	0	0	0	0	0	0	0	0	0	0
OCPFDLNE_01114	Peptide deformylase	79	219	187	123	214	85	81	29	144	12	155	377	719	92	102	149	85	264	388	95	0	480	469	173	447	5	585	232	248	39	142	29	223	512	272	277
OCPFDLNE_01115	Pyruvate dehydrogenase alpha subunit	102	70	173	93	187	89	57	24	77	33	93	330	672	180	86	119	95	289	213	40	0	144	197	94	376	106	519	93	150	14	168	14	378	779	330	176
OCPFDLNE_01116	Alpha-ketoacid dehydrogenase subunit beta	72	66	82	59	233	131	85	30	82	4	74	252	463	141	117	127	151	494	149	40	0	192	190	54	435	401	483	222	192	27	127	13	263	643	412	171
OCPFDLNE_01117	Dihydrolipoyllysine-residue acetyltransferase component of pyruvate dehydrogenase complex	344	146	465	198	491	151	198	36	459	90	246	482	2867	245	242	392	463	1626	543	146	0	852	494	286	749	822	934	307	448	56	235	91	295	793	878	381
OCPFDLNE_01118	Dihydrolipoyl dehydrogenase	239	235	300	346	1001	316	226	57	365	142	444	487	1780	331	284	263	640	2087	746	72	2	748	911	429	1084	341	1927	194	830	79	202	51	508	746	1613	619
OCPFDLNE_01119	hypothetical protein	1	0	0	11	0	0	0	0	3	0	1	2	34	0	0	0	0	0	0	0	0	0	0	1	0	0	0	0	0	0	0	0	0	6	0	0
OCPFDLNE_01120	L-lactate dehydrogenase	129	314	279	373	259	50	194	49	223	62	66	708	2217	224	300	194	256	522	583	153	0	399	259	244	736	285	996	414	346	10	66	24	416	1381	423	271
OCPFDLNE_01121	hypothetical protein	88	77	84	109	103	7	47	2	64	24	21	231	1305	53	55	55	51	240	113	70	0	205	49	59	163	89	372	31	33	12	16	6	54	326	80	87
OCPFDLNE_01122	Bifunctional disulfide isomerase/thiol-disulfide oxidase	220	256	622	536	379	82	392	56	457	43	148	483	5292	280	315	440	296	1264	918	225	0	1532	210	280	634	1308	1383	429	473	20	79	47	425	2000	470	282
OCPFDLNE_01123	Putative alkaline phosphatase synthesis transcriptional regulatory protein PhoP	0	0	8	0	0	0	0	0	0	0	0	12	0	0	0	0	0	0	0	0	0	0	0	0	35	87	34	0	0	0	1	7	0	0	0	0
OCPFDLNE_01124	Sensor histidine kinase CssS	0	4	17	3	2	0	4	1	0	0	0	3	55	2	6	11	2	1	7	0	0	5	0	2	3	144	7	0	5	1	0	6	7	4	19	1
OCPFDLNE_01125	hypothetical protein	0	0	0	0	0	0	0	0	0	0	0	0	0	0	0	0	0	0	0	0	0	0	0	0	0	0	1	0	0	0	0	0	0	0	0	0
OCPFDLNE_01126	Lysophospholipase L1 biosynthesis ABC transporter ATPase	0	0	0	0	0	0	0	0	0	0	0	0	0	0	0	0	0	0	0	0	0	0	0	0	0	0	0	0	0	0	0	0	0	0	0	0
OCPFDLNE_01127	Magnesium and cobalt transport transmembrane protein CorA	9	5	19	38	15	2	1	1	8	9	0	68	123	40	17	27	11	33	8	12	0	20	19	17	5	0	52	10	2	0	13	0	0	39	1	9
OCPFDLNE_01128	hypothetical protein	0	1	4	0	12	0	0	0	0	3	0	4	66	0	1	1	0	3	1	5	0	11	3	0	23	0	9	0	1	1	0	0	0	29	0	8
OCPFDLNE_01129	Inositol monophosphatase	14	6	0	18	1	3	11	0	1	1	0	0	1	0	2	9	0	37	2	16	0	10	18	0	6	19	35	6	2	0	1	1	19	38	13	3
OCPFDLNE_01130	Translational GTPase TypA	100	279	85	208	145	32	137	25	143	18	56	174	2406	153	190	107	150	350	211	186	0	560	349	214	624	366	270	182	219	23	36	50	62	866	94	181
OCPFDLNE_01131	hypothetical protein	4000	3745	6019	2849	1809	378	5077	318	4569	579	2081	3480	91820	5608	3700	5357	1596	14181	22319	3155	9	13354	2669	2838	13462	4991	16102	4307	5458	190	2196	804	2892	16161	2428	2356
OCPFDLNE_01132	hypothetical protein	21	59	15	46	19	0	40	0	37	3	26	78	264	40	47	10	17	13	28	37	0	39	31	18	108	11	80	44	11	0	16	1	18	141	28	25
OCPFDLNE_01133	hypothetical protein	229	1103	258	685	424	138	306	69	321	83	67	2430	2953	403	422	313	439	481	799	606	0	419	790	521	1258	342	1082	523	818	127	207	315	394	1550	556	1009
OCPFDLNE_01134	Cell cycle protein FtsW	8	15	11	2	2	6	19	0	7	0	15	10	163	60	3	13	0	10	14	1	0	26	15	10	2	3	3	35	24	0	16	0	8	10	27	7
OCPFDLNE_01135	Pyruvate carboxylase	34	99	40	69	62	25	82	38	51	41	85	326	769	192	77	117	184	393	156	81	1	154	98	138	177	626	128	114	54	26	12	1	53	336	131	89
OCPFDLNE_01136	Vitamin B12 ABC transporter B12-binding component BtuF	0	0	0	0	0	0	2	0	0	0	0	0	0	0	0	0	0	0	0	0	0	0	0	0	0	0	0	0	0	0	0	0	0	0	0	0
OCPFDLNE_01137	Teichoic acid translocation permease protein tagG	0	2	0	0	0	0	0	0	0	0	0	0	11	61	5	0	0	0	0	0	0	0	0	0	0	0	0	0	0	0	0	0	0	0	0	1
OCPFDLNE_01138	Teichoic acids export ABC transporter ATP-binding subunit TagH	0	9	5	0	0	0	3	0	11	0	0	24	22	0	0	1	8	0	33	0	0	8	0	0	3	0	0	5	0	0	0	0	0	11	0	0
OCPFDLNE_01139	Autolysin	10	119	26	26	9	13	55	5	22	2	34	113	744	47	35	48	23	101	77	96	0	169	71	62	277	132	73	51	91	14	1	1	28	192	7	73
OCPFDLNE_01140	Polyribitolphosphotransferase	4	33	11	23	1	3	7	1	10	4	6	23	205	9	4	13	0	36	7	9	0	103	5	11	3	44	21	0	14	1	14	2	1	73	2	5
OCPFDLNE_01141	UTP--glucose-1-phosphate uridylyltransferase	2	39	15	16	6	0	10	0	17	0	1	21	177	22	15	19	5	29	34	15	1	88	4	20	55	50	57	19	16	0	0	10	4	165	11	11
OCPFDLNE_01142	hypothetical protein	1	1	9	0	0	0	1	5	4	0	0	10	12	0	13	0	12	14	1	1	0	0	0	7	0	285	62	9	0	0	0	0	3	12	3	0
OCPFDLNE_01143	Teichoic acid biosynthesis protein (Fragment)	3	15	0	11	14	0	4	0	1	2	1	16	172	1	0	3	14	49	9	9	0	9	8	2	25	0	7	1	36	0	21	1	0	10	22	4
OCPFDLNE_01144	Glucose-1-phosphate thymidylyltransferase	0	21	20	33	10	1	9	5	8	9	7	66	191	37	18	14	31	35	9	8	0	39	21	5	9	56	9	16	10	0	0	2	16	47	9	14
OCPFDLNE_01145	dTDP-4-dehydrorhamnose 3,5-epimerase	3	24	6	17	0	1	3	0	13	0	0	39	90	5	11	0	0	26	0	2	0	23	0	0	21	8	0	0	1	0	0	0	5	15	2	7
OCPFDLNE_01146	dTDP-glucose 4,6-dehydratase	26	46	8	39	15	6	28	5	21	0	1	48	174	13	17	26	18	100	43	27	0	54	28	14	38	98	8	34	49	1	0	1	11	150	20	15
OCPFDLNE_01147	dTDP-4-dehydrorhamnose reductase	4	21	0	10	24	5	2	0	10	0	10	41	171	3	6	5	0	21	0	26	0	47	17	6	26	51	4	10	11	1	11	3	4	45	4	25
OCPFDLNE_01148	Teichoic acid poly(ribitol-phosphate) polymerase	5	26	18	25	14	3	19	1	32	4	7	81	364	43	18	52	15	60	41	17	0	68	26	20	34	47	58	11	12	2	5	18	0	56	9	11
OCPFDLNE_01149	Ribitol-5-phosphate cytidylyltransferase	15	61	27	119	10	9	37	0	27	4	24	89	256	40	15	3	37	52	165	39	0	121	104	84	63	40	93	29	96	1	24	2	19	49	32	67
OCPFDLNE_01150	Ribitol-5-phosphate dehydrogenase	5	76	19	151	44	9	57	2	39	2	49	111	688	35	75	107	26	51	71	49	0	193	82	51	130	12	137	61	57	5	10	3	61	196	39	20
OCPFDLNE_01151	Teichoic acid glycerol-phosphate primase	3	12	0	27	0	0	0	0	0	1	0	11	51	9	3	3	0	5	4	8	0	12	1	2	0	32	2	15	0	0	0	4	0	35	0	0
OCPFDLNE_01152	Glycerol-3-phosphate cytidylyltransferase	0	0	0	0	0	0	0	0	0	0	0	0	0	0	0	0	0	0	0	0	0	0	0	1	0	0	0	0	0	0	0	0	0	0	0	0
OCPFDLNE_01153	putative glycosyltransferase EpsJ	0	1	5	0	0	0	0	0	1	0	0	0	5	1	5	9	0	0	0	2	0	0	0	2	0	0	0	0	0	0	0	0	0	0	0	0
OCPFDLNE_01154	putative glycosyltransferase EpsJ	0	10	0	5	0	0	2	0	0	0	0	6	0	0	0	0	0	1	0	0	0	0	1	0	0	0	0	0	0	3	0	0	0	0	0	0
OCPFDLNE_01155	Nicotinate phosphoribosyltransferase	11	30	6	11	2	1	41	0	16	0	29	47	69	0	1	3	31	18	42	13	0	28	22	21	82	0	7	39	55	0	0	7	10	14	5	10
OCPFDLNE_01156	NAD synthetase	0	13	0	0	2	1	0	0	14	1	8	49	56	0	34	12	51	11	15	6	0	11	21	3	5	144	2	29	0	4	0	4	0	48	8	7
OCPFDLNE_01157	Antibiotic biosynthesis monooxygenase	10	33	14	17	22	0	18	1	35	7	3	57	76	13	1	4	19	63	21	23	0	0	15	22	23	88	39	29	13	0	0	8	5	98	5	17
OCPFDLNE_01158	Cellobiose phosphotransferase system IIB component	1	5	8	16	0	2	0	5	4	0	0	0	1	2	2	0	0	0	4	2	0	0	1	0	0	0	0	0	11	3	5	0	0	4	0	0
OCPFDLNE_01159	Glutamine-hydrolyzing GMP synthase	56	70	45	96	10	7	59	21	17	8	7	46	311	133	23	81	154	267	74	66	0	177	117	53	326	73	224	217	10	0	6	3	17	115	25	75
OCPFDLNE_01160	hypothetical protein	13	40	6	23	18	3	12	3	20	4	15	33	368	47	26	34	0	40	21	8	0	69	41	23	52	108	81	12	44	0	11	1	40	68	14	0
OCPFDLNE_01161	hypothetical protein	0	0	0	0	0	0	0	0	0	0	0	0	0	0	0	0	0	0	0	0	0	0	0	0	0	0	0	0	0	0	0	0	0	0	0	0
OCPFDLNE_01162	hypothetical protein	0	0	0	0	0	0	0	0	0	0	0	0	0	0	0	0	0	0	0	0	0	0	0	0	0	0	0	0	0	0	0	0	0	0	0	0
OCPFDLNE_01163	Site-specific tyrosine recombinase XerC	0	0	0	0	0	0	0	0	0	0	0	0	0	0	0	0	0	0	0	0	0	0	0	0	0	0	0	0	0	0	0	0	0	0	0	0
OCPFDLNE_01164	hypothetical protein	0	0	0	0	0	0	0	0	0	0	0	0	0	0	0	0	0	0	0	0	0	0	0	0	0	0	0	0	0	0	0	0	0	0	0	0
OCPFDLNE_01165	hypothetical protein	0	0	0	0	0	0	0	0	0	0	0	0	0	0	0	0	0	0	0	0	0	0	0	0	0	0	0	0	0	0	0	0	0	0	0	0
OCPFDLNE_01166	hypothetical protein	0	0	0	0	0	0	0	0	0	0	0	0	0	0	0	0	0	0	0	6	0	0	0	0	0	0	0	0	0	0	0	0	0	0	0	0
OCPFDLNE_01167	hypothetical protein	3	1	4	0	0	0	0	0	1	0	0	0	32	0	0	0	0	0	8	2	0	0	0	2	0	0	0	0	0	0	0	0	0	0	0	9
OCPFDLNE_01168	hypothetical protein	0	0	0	0	0	0	0	0	0	0	0	0	0	0	0	0	0	0	0	0	0	0	0	8	0	0	0	0	0	0	0	0	0	0	0	0
OCPFDLNE_01169	hypothetical protein	0	0	0	0	0	0	0	0	0	0	0	0	0	0	0	0	0	9	0	0	0	0	0	1	0	0	0	0	0	0	0	0	0	0	0	0
OCPFDLNE_01170	putative N-acetyltransferase YjaB	0	0	0	0	0	0	0	0	0	0	0	0	0	0	0	0	0	0	0	0	0	0	0	0	9	0	0	0	0	0	0	0	0	0	0	0
OCPFDLNE_01171	hypothetical protein	0	1	0	0	0	0	0	0	0	0	0	0	0	0	0	0	0	0	0	0	0	0	0	0	0	0	0	0	0	0	0	0	0	0	0	0
OCPFDLNE_01172	Alpha/beta hydrolase	18	18	7	0	15	4	10	0	4	19	29	23	309	27	15	86	3	81	27	2	0	24	0	14	40	0	47	1	3	0	50	22	48	49	38	1
OCPFDLNE_01173	Mycothiol acetyltransferase	6	7	8	0	0	0	0	0	0	0	0	3	1	0	0	0	0	0	0	0	0	0	3	0	0	0	9	0	0	0	0	0	0	0	0	0
OCPFDLNE_01174	HTH-type transcriptional activator TipA	4	1	0	1	0	0	0	0	0	0	0	0	20	5	3	0	0	6	5	0	0	2	0	2	0	0	0	0	0	0	0	0	0	7	0	0
OCPFDLNE_01175	ATP-binding/permease protein CydD	0	0	0	0	0	0	0	2	0	0	0	0	0	0	1	0	0	0	0	0	0	0	0	4	0	0	0	0	0	0	0	0	0	0	0	2
OCPFDLNE_01176	Putative glutathione/cysteine uptake ABC transporter, fused permease/ATP-binding protein	0	0	0	0	0	0	0	13	0	0	0	0	37	6	0	0	0	0	1	0	0	1	0	0	0	0	0	0	9	1	0	0	0	0	0	0
OCPFDLNE_01177	Antibiotic biosynthesis monooxygenase	0	0	0	0	0	0	0	0	0	0	0	0	0	0	0	0	0	0	0	0	0	0	0	0	0	0	0	0	0	0	0	0	0	0	0	0
OCPFDLNE_01178	HTH-type transcriptional regulator AdhR	0	0	0	0	0	0	0	0	0	0	1	0	0	0	0	0	0	0	0	0	0	0	0	0	0	0	0	0	0	0	0	0	0	6	0	0
OCPFDLNE_01179	HTH-type transcriptional regulator AdhR	8	0	0	0	0	1	4	0	0	0	0	0	4	0	2	0	0	5	3	0	0	0	0	0	0	0	7	0	0	0	0	0	0	0	0	0
OCPFDLNE_01180	Internalin-A	1	41	1	46	7	1	11	0	6	0	3	94	217	6	9	41	0	25	19	11	0	23	6	18	17	27	44	4	6	0	25	0	11	4	0	1
OCPFDLNE_01181	hypothetical protein	0	1	2	0	0	0	0	0	0	0	4	0	20	0	0	0	0	0	1	0	0	0	9	3	2	0	0	0	0	0	0	0	0	0	0	23
OCPFDLNE_01182	ATP-dependent Clp protease proteolytic subunit	16	35	29	56	5	2	26	2	47	7	46	3	111	8	20	12	25	50	66	1	0	46	29	21	48	112	111	23	20	0	35	1	23	120	11	60
OCPFDLNE_01183	hypothetical protein	2	11	1	11	4	0	4	1	3	0	7	0	24	34	10	5	0	36	16	3	0	16	7	3	14	16	15	4	9	0	0	0	4	28	2	6
OCPFDLNE_01184	hypothetical protein	136	159	136	301	260	121	91	37	252	29	103	204	941	340	456	313	299	951	744	137	1	684	416	164	370	1	1178	154	593	46	188	32	285	1357	687	262
OCPFDLNE_01185	Uroporphyrin-III C-methyltransferase	0	0	0	0	0	0	0	0	0	0	0	0	0	0	0	0	0	0	0	0	0	0	0	0	0	0	0	0	0	0	0	0	0	0	0	0
OCPFDLNE_01186	Electron transport complex subunit RsxC	0	0	0	0	12	2	0	2	11	10	0	0	0	0	0	1	5	12	0	1	0	0	0	0	3	0	0	0	20	0	0	0	5	4	4	1
OCPFDLNE_01187	Polyhedral organelle shell protein PduT, putative	0	0	0	0	0	0	0	0	0	0	0	0	3	0	0	0	0	0	0	0	0	0	0	0	0	0	0	0	0	0	0	0	0	0	0	2
OCPFDLNE_01188	Propanediol utilization microcompartment protein PduU	0	0	0	0	0	0	0	0	0	0	0	0	0	0	0	0	0	0	0	0	0	0	0	0	0	0	0	0	0	0	0	0	0	0	0	0
OCPFDLNE_01189	Ethanolamine utilization protein EutP	0	0	0	0	0	0	0	0	0	0	0	0	0	0	0	0	0	0	0	0	0	0	0	0	1	0	0	0	0	0	0	0	0	0	0	0
OCPFDLNE_01190	Alpha-ribazole-5-phosphate synthase CblS	0	0	0	0	0	0	0	0	0	0	0	0	1	0	0	0	0	0	0	0	0	0	5	0	0	0	0	0	0	0	0	0	0	0	0	0
OCPFDLNE_01191	Bifunctional adenosylcobinamide kinase/adenosylcobinamide-phosphate guanylyltransferase	0	0	0	0	0	0	0	0	0	0	0	0	0	0	0	0	0	0	0	0	0	0	0	0	0	0	0	0	0	0	0	0	0	0	0	0
OCPFDLNE_01192	Adenosylcobinamide-GDP ribazoletransferase	0	0	0	0	0	0	0	0	0	0	0	0	0	0	0	0	0	0	0	0	0	0	0	0	0	0	0	0	0	0	0	0	0	0	0	0
OCPFDLNE_01193	Adenosylcobalamin/alpha-ribazole phosphatase	0	0	0	0	0	0	0	0	0	0	0	0	0	0	0	0	0	0	0	0	0	0	0	0	0	0	0	0	0	0	0	0	0	0	0	0
OCPFDLNE_01194	Transcriptional regulator PocR	14	70	41	42	13	13	15	8	37	0	15	44	143	59	35	24	18	73	117	32	0	82	36	43	99	28	139	100	18	0	4	1	11	96	20	80
OCPFDLNE_01195	Propanediol utilization microcompartment protein PduA	0	0	0	0	0	0	0	0	0	0	0	0	0	0	0	0	0	0	0	0	0	0	0	0	0	0	0	0	0	0	0	0	0	0	0	0
OCPFDLNE_01196	Propanediol utilization microcompartment protein PduB	0	0	0	0	0	0	0	0	0	0	0	0	0	0	0	0	0	0	0	0	0	0	0	0	0	0	0	0	0	0	0	0	0	0	0	0
OCPFDLNE_01197	Propanediol dehydratase large subunit PduC	0	0	0	0	0	0	0	0	0	0	0	0	0	0	0	0	0	8	0	0	0	0	0	0	0	0	0	4	0	0	0	0	0	0	0	0
OCPFDLNE_01198	Propanediol dehydratase medium subunit PduD	0	0	0	0	0	0	0	0	0	0	0	0	0	0	0	0	0	0	0	0	0	0	0	0	0	0	0	0	0	0	0	0	0	0	0	0
OCPFDLNE_01199	Propanediol dehydratase small subunit PduE	0	0	0	0	0	0	0	0	0	0	0	0	0	0	0	0	0	0	0	0	0	0	0	0	0	0	0	0	0	0	0	0	0	0	0	0
OCPFDLNE_01200	Propanediol dehydratase reactivation factor large subunit	0	1	0	0	0	0	0	0	0	0	0	0	0	9	0	0	0	0	0	0	0	0	0	0	5	0	0	0	0	0	0	0	0	0	0	0
OCPFDLNE_01201	Propanediol utilization diol dehydratase-reactivating factor small chain	0	0	0	0	0	3	0	0	0	0	0	0	0	0	0	0	0	0	0	0	0	0	0	0	0	0	0	0	0	0	0	0	0	0	0	0
OCPFDLNE_01202	Carbon dioxide-concentrating mechanism protein CcmK	0	0	0	0	0	0	0	0	0	0	0	0	0	0	0	0	0	0	0	0	0	0	0	0	0	0	0	0	0	0	0	0	0	0	0	0
OCPFDLNE_01203	Propanediol utilization microcompartment protein PduA	0	0	0	0	0	0	0	0	0	0	0	0	0	0	0	0	0	0	0	0	0	0	0	0	0	0	0	0	0	0	0	0	0	0	0	0
OCPFDLNE_01204	Phosphate propanoyltransferase	0	0	0	0	0	0	0	0	0	0	0	0	0	0	0	0	0	0	0	0	0	0	0	0	1	0	0	0	0	0	0	0	0	0	0	0
OCPFDLNE_01205	Ethanolamine utilization protein EutJ	0	0	0	0	0	3	0	0	0	0	0	0	0	0	0	1	0	0	0	0	0	0	0	0	0	0	0	0	1	0	0	0	0	0	0	0
OCPFDLNE_01206	Propanediol utilization protein PduM	0	0	0	0	0	0	0	0	0	0	0	0	0	0	0	0	0	0	0	0	0	0	0	0	0	0	0	0	0	0	3	0	0	0	0	0
OCPFDLNE_01207	Carbon dioxide concentrating mechanism protein CcmL	0	0	0	0	0	0	0	0	0	0	0	0	0	0	0	0	0	0	0	0	0	0	0	0	0	0	0	0	0	0	0	0	0	0	0	0
OCPFDLNE_01208	ATP/cobalamin adenosyltransferase	0	0	0	0	0	0	0	0	0	0	0	0	0	0	0	0	0	0	0	0	0	0	0	0	0	0	0	0	0	0	0	0	0	0	0	0
OCPFDLNE_01209	CoA-dependent propionaldehyde dehydrogenase	0	0	0	0	0	0	0	0	0	0	2	0	0	0	0	0	0	0	0	0	0	0	0	0	0	0	0	0	0	0	0	0	0	0	1	0
OCPFDLNE_01210	Propanol dehydrogenase PduQ	0	0	0	0	0	0	0	0	0	1	0	0	0	0	0	0	0	0	0	0	0	0	0	0	0	0	0	0	0	0	0	0	0	0	29	0
OCPFDLNE_01211	Glycerol uptake facilitator	0	0	0	0	0	0	0	0	0	0	0	0	0	0	0	0	0	0	0	0	0	1	7	0	0	0	2	0	0	0	0	0	0	0	0	0
OCPFDLNE_01212	Probable propionate kinase	0	9	5	22	0	0	2	0	0	0	7	33	171	7	18	35	0	10	0	24	0	12	1	3	34	0	21	0	35	0	0	25	1	37	0	0
OCPFDLNE_01213	Threonine-phosphate decarboxylase	0	2	13	0	0	0	0	0	4	0	0	0	24	2	0	20	0	0	0	12	0	3	0	0	0	0	0	0	9	0	0	0	0	0	0	1
OCPFDLNE_01214	Propanediol utilization protein PduX	0	0	4	0	0	0	0	0	0	0	0	0	0	0	1	3	0	0	0	0	0	1	0	0	0	0	0	0	0	0	0	0	0	0	0	0
OCPFDLNE_01215	NADPH-dependent butanol dehydrogenase Adh	0	0	0	0	0	0	0	0	0	0	0	0	0	0	0	0	0	0	0	0	0	0	0	0	0	0	0	0	0	0	0	0	0	0	0	0
OCPFDLNE_01216	Probable transcriptional regulatory protein pdtaR	5	2	0	5	4	0	4	0	1	0	0	12	538	19	0	40	0	35	19	28	0	20	0	14	39	0	51	0	0	0	0	1	12	37	4	0
OCPFDLNE_01217	Ethanolamine two-component sensor kinase	29	59	22	56	23	10	17	0	16	0	13	102	587	40	29	57	108	57	124	55	1	164	66	38	78	50	152	123	17	8	9	90	2	124	57	85
OCPFDLNE_01218	Reactivating factor of Adenosylcobalamin-dependent ethanolamine ammonia lyase	0	0	0	0	0	0	0	0	0	0	0	0	0	0	0	0	0	3	0	0	0	0	0	0	0	0	0	0	0	0	0	0	0	0	0	0
OCPFDLNE_01219	Ethanolamine ammonia-lyase heavy chain EutB	0	0	0	0	0	0	0	0	0	0	0	0	0	0	0	0	0	0	0	0	0	0	0	0	0	0	0	0	0	0	0	0	0	0	0	0
OCPFDLNE_01220	Ethanolamine ammonia-lyase light chain	0	0	0	0	0	0	0	0	0	0	0	0	0	0	0	0	0	0	0	8	0	0	0	0	2	0	0	0	0	0	0	0	0	0	0	0
OCPFDLNE_01221	Ethanolamine utilization microcompartment protein EutL	0	0	0	0	0	0	0	0	0	0	0	0	0	0	0	0	0	0	0	0	0	12	0	0	0	0	0	0	0	0	0	0	0	0	0	0
OCPFDLNE_01222	Microcompartment protein family	0	0	0	0	0	0	0	0	0	0	0	0	0	0	0	0	0	0	0	0	0	0	0	0	0	0	0	0	0	0	0	0	0	0	0	0
OCPFDLNE_01223	Aldehyde-alcohol dehydrogenase AdhE	0	0	0	0	0	0	0	0	0	0	0	0	0	0	0	0	0	0	0	0	0	0	0	0	0	0	0	0	0	0	0	0	0	0	0	0
OCPFDLNE_01224	Carboxysome structural protein EutM	0	0	0	0	0	0	0	0	0	0	0	0	0	0	0	0	0	0	0	0	0	0	0	0	0	0	0	0	0	0	0	0	0	0	0	0
OCPFDLNE_01225	Ethanolamine utilization cobalamin adenosyltransferase	0	0	0	0	0	0	6	0	0	0	0	0	0	0	0	0	0	0	0	0	0	0	0	0	0	0	0	0	1	0	0	0	0	0	0	0
OCPFDLNE_01226	Phosphate propanoyltransferase	0	0	0	0	0	0	0	0	0	0	0	0	0	0	0	0	0	0	0	0	0	0	0	0	0	0	0	0	0	0	0	0	0	0	0	0
OCPFDLNE_01227	Ethanolamine utilization protein	0	0	0	0	0	0	0	0	0	0	0	0	0	0	0	0	0	0	0	0	0	0	0	0	0	0	0	0	0	0	0	0	0	0	0	0
OCPFDLNE_01228	Ethanolamine utilization protein EutN/carboxysome structural protein Ccml	0	0	0	0	0	0	0	0	0	0	0	0	0	0	0	0	0	0	0	0	0	0	0	0	0	0	0	0	0	0	0	0	0	0	0	0
OCPFDLNE_01229	Ethanolamine utilization protein PduT	0	0	0	0	0	0	0	0	0	0	0	0	0	0	0	0	0	0	0	0	0	0	0	0	0	0	0	0	0	0	0	0	0	0	0	0
OCPFDLNE_01230	Ethanolamine utilization protein EutH	0	0	0	0	0	0	0	0	0	0	0	0	0	0	0	0	0	0	0	0	0	0	0	0	0	0	0	0	0	0	0	0	0	0	0	0
OCPFDLNE_01231	Ethanolamine utilization protein EutQ	0	0	0	0	0	0	0	0	0	0	0	0	0	0	0	0	0	0	0	0	0	0	0	0	0	0	0	0	0	0	0	0	0	0	0	0
OCPFDLNE_01232	Major teichoic acid biosynthesis protein C	3	5	0	24	0	0	12	0	1	0	0	74	182	4	20	7	20	8	61	0	0	10	6	3	49	0	7	0	17	0	0	0	5	10	18	12
OCPFDLNE_01233	Arabinose operon regulatory protein	439	776	873	546	363	125	486	64	566	74	175	873	11841	653	466	573	423	964	1174	523	4	2049	518	568	2115	671	1785	575	501	64	238	199	550	1842	418	488
OCPFDLNE_01234	ECF transporter S component	0	4	1	1	1	0	12	0	7	1	0	0	0	3	0	2	0	11	0	0	0	3	0	0	33	0	18	0	14	0	0	0	0	0	0	0
OCPFDLNE_01235	Cobyrinate a,c-diamide synthase	0	0	0	0	0	0	0	0	0	0	0	0	0	4	0	0	0	1	0	0	0	0	0	0	0	0	0	0	0	0	0	0	0	0	0	0
OCPFDLNE_01236	Cobalamin biosynthesis protein CobD	0	0	0	0	0	0	0	0	0	0	0	0	0	0	0	0	0	0	0	0	0	0	0	0	0	0	0	0	0	0	0	0	0	0	0	0
OCPFDLNE_01237	Cobalt-precorrin-8 methylmutase	0	0	0	0	0	0	0	0	0	0	0	0	0	0	0	0	0	0	0	0	0	0	0	0	0	0	0	0	0	0	0	0	0	0	0	0
OCPFDLNE_01238	Cobalamin biosynthesis protein CbiD (Fragment)	0	0	0	0	0	0	0	0	0	0	0	0	0	0	0	0	0	0	0	0	0	0	0	0	0	0	0	0	0	0	0	0	0	0	0	0
OCPFDLNE_01239	Synthesis of vitamin b12 adenosyl cobalamide	0	0	0	0	0	0	0	0	0	0	0	0	0	0	0	0	0	0	0	0	0	0	0	0	0	0	0	0	0	0	0	0	0	0	0	0
OCPFDLNE_01240	Precorrin-8W decarboxylase CbiT	0	0	0	0	0	0	0	0	0	0	0	0	0	0	0	0	0	0	0	0	0	0	0	0	0	0	0	0	0	0	0	0	0	0	0	0
OCPFDLNE_01241	Cobalt-precorrin-4 methyltransferase	0	0	0	0	0	0	0	0	0	0	0	0	0	0	0	0	0	0	0	0	0	0	0	0	0	0	0	0	0	0	0	0	0	0	0	0
OCPFDLNE_01242	Cobalamin biosynthesis protein CbiG	0	0	0	0	0	0	0	0	0	0	0	0	0	0	0	0	0	0	0	0	0	0	0	0	0	0	0	0	0	0	0	0	0	0	0	0
OCPFDLNE_01243	Precorrin methylase	0	0	0	0	0	0	0	0	0	0	0	0	0	0	0	0	0	0	0	0	0	0	0	0	0	0	0	0	0	0	0	0	0	0	0	0
OCPFDLNE_01244	Cobalt-precorrin-6A reductase CbiJ	0	0	0	0	0	0	0	0	0	0	0	0	0	0	0	0	0	0	0	0	0	0	0	0	0	0	0	3	0	0	0	0	0	0	0	0
OCPFDLNE_01245	Uroporphyrinogen-III C-methyltransferase	0	0	0	0	0	0	0	0	0	0	0	0	0	0	0	0	0	0	0	0	0	59	0	0	0	0	0	0	0	0	0	0	1	0	0	0
OCPFDLNE_01246	Sirohydrochlorin cobaltochelatase CbiK	0	0	0	0	0	0	5	0	0	0	0	0	0	0	0	0	0	0	0	0	0	0	0	0	0	0	0	0	0	0	0	0	0	0	0	0
OCPFDLNE_01247	Cobalt-precorrin-2 C-methyltransferase	0	0	0	0	0	4	0	0	0	0	0	0	0	0	0	0	0	0	0	0	0	0	0	0	0	0	0	0	0	0	0	0	0	0	0	0
OCPFDLNE_01248	Cobalamin biosynthesis protein CbiM	0	0	0	0	0	0	0	0	0	0	0	0	0	0	0	0	0	0	0	0	0	0	0	0	0	0	0	0	0	0	0	0	0	0	0	0
OCPFDLNE_01249	Cobalt ABC transporter substrate-binding protein CbiN	0	0	0	0	0	0	0	0	0	0	0	0	0	0	0	0	0	0	0	0	0	0	0	0	0	0	0	2	0	0	0	0	0	0	0	0
OCPFDLNE_01250	Energy-coupling factor ABC transporter transmembrane protein	0	0	0	0	0	0	0	0	0	0	0	0	3	0	0	0	0	0	0	0	0	0	0	0	0	0	0	0	0	0	0	0	0	0	0	0
OCPFDLNE_01251	Cobalt import ATP-binding protein CbiO	1	0	0	15	0	0	5	0	0	0	0	6	0	1	0	5	0	0	6	0	0	1	5	0	1	0	0	0	0	2	1	0	0	23	0	0
OCPFDLNE_01252	Cobyric acid synthase CobQ	42	43	8	25	65	8	3	16	42	0	0	41	405	36	13	16	27	207	183	75	0	172	69	36	78	1	172	54	43	0	17	2	24	130	52	62
OCPFDLNE_01253	ATP-binding cobalamin adenosyltransferase	17	35	20	21	22	21	10	6	27	3	22	60	141	23	2	29	36	113	44	13	0	56	51	49	45	0	91	0	37	19	30	1	24	211	35	6
OCPFDLNE_01254	hypothetical protein	1	0	0	0	0	0	0	0	0	0	0	3	0	0	0	1	0	0	0	0	0	13	0	0	0	0	0	0	0	0	0	0	0	0	0	0
OCPFDLNE_01255	hypothetical protein	0	0	0	0	0	0	0	0	0	0	0	0	0	0	0	0	0	0	0	0	0	0	0	0	0	0	0	0	0	0	0	0	0	0	0	0
OCPFDLNE_01256	DNA topology modulation protein FlaR	0	7	6	0	0	0	9	0	3	0	0	0	0	1	0	0	0	1	0	0	0	0	6	4	3	0	0	0	0	0	0	0	7	0	0	0
OCPFDLNE_01257	Transcriptional regulator YqjI	0	6	0	6	6	0	4	2	5	0	0	10	0	0	5	0	0	7	9	0	0	0	4	1	1	23	30	0	21	0	0	0	0	9	0	15
OCPFDLNE_01258	DUF2812 domain-containing protein (Fragment)	2	10	0	4	0	0	0	0	0	0	0	45	18	5	0	2	0	11	8	8	0	0	5	0	1	21	0	0	3	0	0	0	0	0	7	16
OCPFDLNE_01259	Exo-glucosaminidase LytG	13	18	21	23	0	0	9	0	2	0	0	18	198	10	9	10	9	9	1	9	0	9	8	6	11	0	2	2	32	1	0	1	0	39	5	8
OCPFDLNE_01260	Mannosyl-glycoprotein endo-beta-N-acetylglucosaminidase	7	2	0	0	0	0	2	4	1	0	4	12	160	0	1	13	0	28	76	0	0	0	13	3	111	0	0	0	1	0	0	0	0	23	12	7
OCPFDLNE_01261	Glutamyl aminopeptidase	12	18	5	21	40	5	14	7	28	13	0	71	122	18	4	56	78	56	19	7	0	35	16	24	87	97	95	70	31	7	24	0	29	56	54	30
OCPFDLNE_01262	RNA methyltransferase	6	8	20	31	42	6	16	8	29	2	3	33	101	18	21	49	0	119	102	22	1	39	3	6	1	47	81	1	9	6	36	0	24	37	71	6
OCPFDLNE_01263	hypothetical protein	5	7	7	24	0	0	18	0	23	0	0	41	100	24	10	0	0	21	18	13	0	9	4	2	28	0	21	39	1	0	6	5	25	32	13	8
OCPFDLNE_01264	HTH-type transcriptional regulator YodB	955	2200	2216	2958	2217	325	1862	599	1293	782	1428	2939	8159	4467	2877	4752	2183	8812	5340	1397	4	3877	2474	831	5070	2075	6654	6817	3116	41	918	273	1714	8982	2744	1841
OCPFDLNE_01265	Phenylalanine--tRNA ligase alpha subunit	41	13	27	41	22	10	31	7	18	0	4	87	161	10	9	75	105	56	71	31	0	133	47	13	65	55	57	15	29	0	12	6	15	88	13	42
OCPFDLNE_01266	Phenylalanine--tRNA ligase beta subunit	17	16	45	7	38	1	24	2	20	16	3	73	359	37	27	72	114	173	59	23	0	141	29	12	91	7	50	3	75	2	1	11	29	106	39	13
OCPFDLNE_01267	Putative ABC transporter ATP-binding protein MG065 homolog	1	6	10	0	0	1	6	0	8	0	17	17	67	4	0	0	15	20	0	4	0	0	5	6	16	11	12	9	7	0	0	0	0	0	2	4
OCPFDLNE_01268	ABC transporter permease	13	51	46	24	31	8	14	12	35	13	6	60	525	11	30	42	103	186	90	12	0	62	41	56	201	230	71	30	31	14	5	0	29	250	84	19
OCPFDLNE_01269	Multiple antibiotic resistance protein MarR	0	0	0	0	3	2	4	0	0	0	0	0	0	0	0	0	0	0	0	0	0	0	0	8	6	0	16	0	16	0	0	0	0	0	0	0
OCPFDLNE_01270	Putative transporte	32	33	93	61	109	24	52	5	129	23	39	68	679	73	60	130	69	313	176	59	0	192	48	57	89	162	324	144	74	0	52	59	61	179	143	59
OCPFDLNE_01271	Uracil-DNA glycosylase	5	12	3	2	10	1	16	0	1	17	32	33	118	0	21	15	26	30	40	4	0	13	5	16	50	27	39	1	7	2	9	2	0	103	16	17
OCPFDLNE_01272	Ribonuclease HIII	7	5	0	0	5	5	11	3	3	16	0	78	221	7	4	11	1	4	71	14	0	37	5	19	17	111	31	1	1	0	0	0	2	7	1	27
OCPFDLNE_01273	Cell division protein ZapA	13	60	0	28	1	3	2	1	0	0	1	30	248	13	24	1	15	112	59	48	0	29	33	29	144	0	56	16	80	4	0	0	16	200	4	83
OCPFDLNE_01274	CvpA family membrane protein	4	54	13	54	21	8	38	8	36	18	18	81	566	132	35	110	22	47	30	48	0	97	41	29	59	35	115	55	102	6	17	16	53	235	96	112
OCPFDLNE_01275	DNA polymerase/3'-5' exonuclease PolX	28	54	18	13	82	0	13	1	10	3	0	15	3	16	8	7	54	175	14	28	0	3	2	31	47	102	24	5	31	0	24	0	0	27	25	23
OCPFDLNE_01276	Endonuclease MutS2	50	53	47	45	47	9	31	30	26	11	28	71	589	26	45	156	80	286	135	51	0	160	61	52	351	199	342	60	94	1	2	8	0	277	75	107
OCPFDLNE_01277	Thioredoxin	98	227	214	466	76	26	203	15	162	53	122	426	1422	277	209	152	316	181	308	158	3	274	160	117	421	351	405	190	255	31	51	35	274	708	230	245
OCPFDLNE_01278	UvrABC system protein C	219	300	222	249	247	64	295	39	230	79	96	437	3667	324	167	548	254	859	468	272	0	784	408	265	646	498	774	505	284	5	45	77	103	834	342	292
OCPFDLNE_01279	Aspartokinase	4	8	1	21	0	2	4	0	1	0	0	40	105	0	0	21	0	20	10	2	0	86	6	3	36	0	2	0	4	0	0	0	0	11	5	20
OCPFDLNE_01280	Conserved protein YslB	12	9	8	0	0	0	5	0	5	1	6	39	30	2	8	1	7	17	13	2	0	4	5	5	33	0	0	0	8	0	0	0	11	4	23	0
OCPFDLNE_01281	Glutamate racemase	25	64	45	50	19	8	29	9	23	6	21	85	527	37	23	53	23	118	42	25	0	99	21	70	95	9	67	11	44	3	33	7	43	43	55	38
OCPFDLNE_01282	Ribonuclease PH	0	11	0	10	0	2	8	0	0	0	15	0	10	11	15	0	6	1	17	0	0	27	0	1	10	26	0	0	1	0	0	0	0	28	0	8
OCPFDLNE_01283	dITP/XTP pyrophosphatase	0	13	6	54	11	2	7	0	6	0	9	4	15	16	0	13	0	15	0	7	0	0	2	0	32	79	33	0	2	0	0	0	0	0	3	6
OCPFDLNE_01284	Phosphoesterase	746	1862	257	343	527	145	196	30	252	206	206	1680	4213	1064	442	1543	650	2753	1827	1313	2	1555	1452	639	1610	1468	1287	1012	1048	45	315	530	218	1432	907	1725
OCPFDLNE_01286	hypothetical protein	46	34	55	74	51	46	55	22	98	44	299	192	292	327	76	217	53	255	335	38	0	85	127	28	214	132	237	44	245	8	100	6	134	171	228	68
OCPFDLNE_01287	YdeI	9	70	56	43	42	14	47	0	53	5	17	155	422	52	37	40	40	71	68	52	0	73	42	28	101	98	127	36	86	0	6	3	51	29	52	40
OCPFDLNE_01288	hypothetical protein	0	12	12	0	0	0	2	0	4	0	0	0	47	4	0	0	0	9	25	11	1	0	0	0	0	0	21	0	0	0	0	0	0	1	0	0
OCPFDLNE_01289	Glucosyl-3-phosphoglycerate phosphatase	3	10	28	20	14	2	14	3	19	4	1	7	124	4	7	8	0	36	1	30	0	58	23	10	8	0	124	41	7	3	18	0	3	23	7	4
OCPFDLNE_01290	hypothetical protein	517	2153	372	1483	469	146	957	113	439	149	126	3546	11712	560	912	473	874	1177	2721	1907	3	1291	1284	1610	4324	456	1696	645	1642	281	102	630	198	2639	504	1779
OCPFDLNE_01291	ATP-dependent RNA helicase DbpA	44	190	77	120	62	16	104	10	90	19	20	312	1314	146	109	80	39	173	164	140	0	241	96	104	422	8	214	139	136	11	45	14	106	475	59	90
OCPFDLNE_01292	hypothetical protein	1	4	11	15	7	0	7	1	1	0	0	24	132	8	10	9	0	6	12	0	0	57	2	10	19	40	20	6	2	0	4	0	11	7	1	0
OCPFDLNE_01293	DNA mismatch repair protein MutT	1	3	0	2	0	2	8	0	0	0	0	1	5	0	0	1	4	11	0	0	0	7	0	3	7	0	0	0	0	0	0	0	3	0	0	1
OCPFDLNE_01294	hypothetical protein	0	5	0	9	8	0	0	0	1	3	2	6	2	4	1	0	0	4	0	0	0	21	2	0	0	103	0	2	0	0	0	24	0	4	0	0
OCPFDLNE_01295	Multidrug resistance protein MdtG	3	19	2	43	28	1	30	3	5	0	0	159	250	39	33	20	26	74	45	30	0	54	45	24	26	0	3	91	15	0	1	0	6	39	4	12
OCPFDLNE_01296	Listeriolysin regulatory protein	0	5	1	6	0	0	3	0	10	0	0	39	104	0	0	0	0	18	0	1	0	0	6	7	8	0	23	13	16	0	0	0	3	0	4	0
OCPFDLNE_01297	hypothetical protein	0	0	0	0	0	0	0	0	0	0	0	0	2	2	0	0	0	0	0	0	0	0	0	0	0	0	0	0	0	0	0	0	0	0	0	0
OCPFDLNE_01298	UPF0750 membrane protein yxkD	0	4	0	1	26	0	4	0	0	0	0	21	0	0	6	0	27	13	2	0	0	7	2	5	0	0	10	0	3	7	0	3	13	0	15	0
OCPFDLNE_01299	hypothetical protein	55	125	54	134	48	8	45	3	50	10	66	131	712	64	82	71	42	167	124	73	0	151	91	66	161	2	206	75	88	18	34	16	68	307	127	86
OCPFDLNE_01300	Trehalose operon transcriptional repressor	9	77	26	49	48	14	48	5	18	11	16	123	111	59	41	96	8	120	66	29	2	35	37	23	50	46	212	20	64	13	21	9	56	45	21	90
OCPFDLNE_01301	Alpha-phosphotrehalase	113	284	138	222	319	177	74	61	145	64	172	317	1128	476	111	210	235	625	521	149	0	416	312	155	496	133	668	337	337	39	190	28	235	617	446	337
OCPFDLNE_01302	PTS system trehalose-specific EIIBC component	35	106	90	81	111	26	25	45	54	39	106	171	1033	223	54	111	85	246	161	17	0	162	129	69	143	164	313	152	270	7	29	24	107	263	154	70
OCPFDLNE_01303	NUDIX hydrolase	0	0	0	6	0	1	22	0	8	0	5	10	15	0	14	0	0	29	2	1	0	2	0	6	10	0	11	0	0	0	6	0	23	4	0	1
OCPFDLNE_01304	hypothetical protein	0	12	1	25	61	40	30	34	16	6	35	77	18	41	0	34	39	192	104	1	0	7	16	53	52	98	0	89	40	1	34	0	0	82	74	45
OCPFDLNE_01305	Monoacylglycerol lipase	8	30	35	34	34	7	40	0	28	0	12	39	205	37	31	14	1	65	26	2	0	35	44	9	70	165	84	37	81	3	1	1	29	71	32	20
OCPFDLNE_01306	Gamma-glutamyl phosphate reductase	4	12	11	18	2	1	15	12	0	0	9	62	2	22	10	15	28	22	27	1	0	14	16	10	4	0	6	19	11	0	1	2	0	9	13	4
OCPFDLNE_01307	Glutamate 5-kinase	23	13	0	1	12	0	25	0	3	0	2	0	0	19	3	0	0	10	46	0	0	15	16	27	19	0	23	28	73	0	0	0	2	0	10	1
OCPFDLNE_01308	PrsW family intramembrane metalloprotease	8	14	18	4	39	5	10	22	40	3	15	0	95	47	13	25	42	92	112	8	0	60	11	1	63	0	130	53	21	0	34	0	69	17	39	42
OCPFDLNE_01309	HTH-type transcriptional regulator ImmR	0	0	0	0	0	0	2	0	6	4	0	0	55	4	4	2	0	5	1	1	0	1	4	1	13	0	2	0	0	0	0	0	2	0	1	0
OCPFDLNE_01310	hypothetical protein	0	0	0	0	0	0	0	0	0	0	0	0	0	0	0	0	0	0	0	0	0	0	0	0	0	0	0	0	0	0	0	0	0	0	0	0
OCPFDLNE_01311	Putative oligopeptide ABC transporter AppA (Binding protein)	0	0	0	0	0	0	0	0	0	0	0	0	0	0	0	0	0	0	0	0	0	0	0	0	0	0	0	0	0	0	0	0	0	0	0	0
OCPFDLNE_01312	Putative oligopeptide ABC transporter AppA (Binding protein)	0	0	0	0	0	0	0	0	0	0	0	23	27	0	0	0	0	0	0	0	0	0	0	4	0	0	0	0	0	0	0	0	0	1	0	0
OCPFDLNE_01313	TPR repeat-containing protein ysoA	0	0	0	3	0	2	8	0	1	0	0	0	40	0	10	0	0	4	0	3	0	22	1	0	2	0	0	0	3	0	0	0	19	0	1	0
OCPFDLNE_01314	Trigger factor	33	46	45	40	51	1	59	12	7	4	12	125	661	66	77	26	16	62	72	19	0	126	18	13	103	142	145	149	29	25	14	1	47	97	28	26
OCPFDLNE_01315	ATP-dependent Clp protease ATP-binding subunit ClpX	60	283	252	399	173	51	214	36	202	48	265	927	1746	321	195	225	192	790	395	136	0	545	188	206	503	517	662	354	300	32	111	67	217	714	310	199
OCPFDLNE_01316	Signal peptidase I	4	12	3	8	11	1	6	0	6	0	0	13	69	4	9	0	0	39	67	5	0	30	33	6	10	94	75	28	9	0	4	1	7	29	8	7
OCPFDLNE_01317	Signal peptidase I	4	6	11	7	5	0	2	0	1	2	6	0	39	0	6	2	25	10	8	16	0	0	19	9	2	0	1	1	11	0	0	28	0	6	7	1
OCPFDLNE_01318	Signal peptidase I	4	7	5	7	0	0	6	0	0	0	0	17	19	0	0	6	1	2	0	3	0	0	1	1	10	0	20	0	0	0	0	0	7	6	0	13
OCPFDLNE_01319	Ribosome biogenesis GTPase YlqF	19	33	11	11	8	2	7	0	15	0	5	47	169	9	8	24	14	29	64	44	0	18	9	30	54	0	47	26	32	15	18	0	14	123	8	33
OCPFDLNE_01320	Ribonuclease HII	0	11	1	18	0	0	4	0	3	1	0	22	180	0	17	0	0	6	1	0	0	42	0	0	0	0	12	31	0	0	0	2	0	6	0	4
OCPFDLNE_01321	DNA processing protein DprA	0	0	0	0	0	0	0	0	0	0	0	0	0	0	0	4	13	0	0	0	0	0	0	0	0	0	0	0	0	0	0	0	0	0	0	0
OCPFDLNE_01322	Type I DNA topoisomerase	150	250	113	134	181	14	111	29	126	41	95	287	2404	222	157	152	152	344	387	209	0	471	141	147	405	448	534	310	207	28	71	37	107	708	154	226
OCPFDLNE_01323	Methylenetetrahydrofolate--tRNA-(uracil-5-)-methyltransferase TrmFO	40	29	36	11	34	3	38	3	18	2	9	34	370	43	23	65	5	159	28	31	0	72	35	8	71	229	113	25	57	0	9	8	29	159	79	1
OCPFDLNE_01324	Tyrosine recombinase XerC	24	25	4	32	10	9	26	8	9	3	17	239	143	38	17	21	14	95	115	23	0	31	44	11	69	93	27	64	18	3	8	9	24	35	8	56
OCPFDLNE_01325	ATP-dependent protease subunit HslV	0	0	0	0	0	0	1	0	2	0	0	13	114	1	1	0	4	8	92	0	0	0	0	1	0	0	0	0	0	0	0	1	1	17	6	2
OCPFDLNE_01326	ATP-dependent protease ATPase subunit HslU	21	29	50	11	0	5	46	0	14	0	15	2	167	50	21	38	6	41	31	32	0	30	1	2	36	21	58	39	19	0	1	0	14	8	31	8
OCPFDLNE_01327	GTP-sensing transcriptional pleiotropic repressor CodY	0	4	5	0	0	0	2	0	0	4	15	6	14	12	1	6	22	11	3	5	0	11	10	0	20	0	0	14	0	0	0	0	2	0	8	0
OCPFDLNE_01328	Putative acyl-CoA thioesterase YneP	0	0	0	6	0	0	0	0	0	0	0	0	0	0	0	0	0	8	1	0	0	0	0	0	21	20	0	0	0	0	0	0	0	8	0	0
OCPFDLNE_01329	YneQ	0	6	8	4	8	0	1	0	7	0	8	0	52	6	0	5	0	18	24	0	0	4	17	0	2	0	6	5	3	0	0	7	4	15	8	9
OCPFDLNE_01330	Protein lacX, chromosomal	4	8	3	0	7	0	8	0	14	0	0	11	0	7	2	3	4	28	29	15	0	8	5	0	2	34	36	12	1	0	0	0	19	16	28	6
OCPFDLNE_01331	Glycerol-3-phosphate acyltransferase	1	16	10	37	26	0	0	0	0	0	2	15	3	6	18	1	15	10	0	8	0	33	19	0	57	0	49	77	9	0	0	0	6	48	61	1
OCPFDLNE_01332	CoA-binding domain-containing protein	9	62	12	34	17	2	8	12	40	7	13	149	210	51	36	54	11	62	94	10	0	125	12	33	71	89	113	39	34	6	14	0	22	265	21	9
OCPFDLNE_01333	DNA topoisomerase IV subunit B	8	13	14	7	8	0	10	1	15	5	0	33	260	28	4	3	22	40	27	6	0	26	6	16	37	81	24	7	18	0	3	0	7	67	20	0
OCPFDLNE_01334	DNA topoisomerase IV subunit A	26	62	14	59	5	5	16	19	28	34	10	44	501	87	35	65	40	68	110	10	2	67	127	39	127	121	40	134	37	5	32	8	26	131	28	23
OCPFDLNE_01335	S-ribosylhomocysteine lyase	51	31	49	20	1	18	14	8	38	8	0	92	165	14	28	21	0	55	50	29	0	51	8	13	66	144	76	23	48	0	26	1	71	146	59	55
OCPFDLNE_01336	Internalin like protein (LPXTG motif)	51	61	39	46	59	36	24	5	22	35	39	116	513	49	48	77	72	199	190	85	0	210	95	115	236	23	221	144	153	34	60	16	74	262	49	104
OCPFDLNE_01337	Class 1 internalin InlK	0	19	4	3	2	2	2	0	9	1	7	73	94	1	3	70	32	17	19	17	0	73	20	28	35	23	0	44	55	22	0	72	2	2	16	30
OCPFDLNE_01338	Peptidoglycan-N-acetylmuramate O-acetyltransferase	1396	2345	2010	1160	819	102	1155	123	1648	258	427	1627	36440	1691	1824	1814	471	3712	5626	2316	5	9062	1148	1770	5600	3386	7927	1121	2135	35	299	141	650	8683	1003	1183
OCPFDLNE_01339	Glycerophosphodiesterase	10	80	41	25	22	0	20	6	11	0	1	77	159	32	21	74	41	42	22	34	1	25	103	18	9	64	76	55	29	9	25	0	31	117	25	55
OCPFDLNE_01340	Glycerol-3-phosphate dehydrogenase	78	81	197	60	162	43	165	16	141	16	124	30	427	171	81	188	112	493	489	18	0	101	123	35	159	61	498	79	325	18	76	0	216	350	235	226
OCPFDLNE_01341	tRNA dimethylallyltransferase	3	60	2	28	11	1	29	0	16	1	0	71	269	9	15	5	0	12	63	34	0	58	17	8	10	164	58	43	41	4	1	8	7	72	6	42
OCPFDLNE_01342	RNA-binding protein Hfq	2	34	12	5	0	0	4	2	13	0	21	16	136	17	13	4	5	18	47	5	0	16	4	6	14	13	31	2	1	0	2	10	25	38	13	2
OCPFDLNE_01343	GTPase HflX	3	1	0	0	0	0	1	0	5	0	0	20	82	0	0	2	31	6	5	0	0	0	0	1	0	0	0	0	0	0	0	14	0	0	0	0
OCPFDLNE_01344	Cystathionine beta-lyase family protein involved in aluminum resistance	0	0	1	0	1	0	1	0	11	0	0	0	61	2	0	0	0	27	4	3	0	2	37	1	1	0	0	12	0	0	6	0	1	15	1	2
OCPFDLNE_01345	HTH-type transcriptional regulator GlnR	4	1	0	0	8	0	0	1	1	0	0	0	1	8	3	0	1	18	6	2	0	0	10	10	0	1	0	25	1	0	13	14	30	29	2	5
OCPFDLNE_01346	Glutamine synthetase type I	10	13	26	2	35	9	19	10	18	1	2	60	107	33	8	42	111	23	86	7	0	29	8	15	26	0	56	14	37	0	1	0	17	76	17	13
OCPFDLNE_01347	Arsenical efflux pump membrane protein ArsB	0	0	0	0	5	0	19	0	4	0	0	0	0	0	0	0	0	22	11	2	0	52	0	4	3	0	11	0	0	0	0	0	0	0	0	3
OCPFDLNE_01348	hypothetical protein	576	1719	840	1397	1165	475	782	208	1236	288	1046	2769	20821	2639	903	1917	1396	4623	2611	793	6	4169	2075	1519	2759	2385	4039	1911	1809	179	572	328	568	3183	1528	1084
OCPFDLNE_01349	Transcriptional repressor LexA	337	841	591	617	534	147	466	64	639	114	343	1363	7176	691	474	720	492	1344	1016	627	2	1898	908	711	1306	1394	2521	670	988	158	189	242	337	1966	466	617
OCPFDLNE_01350	Cell division suppressor protein YneA	0	3	0	0	0	0	0	0	0	0	0	1	0	0	0	0	0	0	0	0	0	0	0	0	0	0	0	0	0	0	0	0	0	28	1	0
OCPFDLNE_01351	Conserved domain protein (Fragment)	2	11	11	0	1	0	5	0	3	0	0	2	89	17	1	5	0	20	3	7	0	43	7	9	9	0	7	5	28	2	9	0	0	12	2	1
OCPFDLNE_01352	Transketolase	45	220	157	317	118	67	71	78	110	74	65	627	779	270	168	216	210	557	355	126	0	286	258	191	327	487	644	441	308	71	106	95	183	353	308	105
OCPFDLNE_01353	Conserved domain protein (Fragment)	59	108	88	60	0	3	0	1	3	0	56	167	791	29	60	174	149	108	160	156	0	249	26	17	277	193	77	64	102	8	4	14	0	304	51	16
OCPFDLNE_01354	DUF2785 domain-containing protein (Fragment)	2	9	0	15	2	0	6	0	3	1	1	7	143	11	2	14	1	26	24	9	0	40	17	1	20	37	27	4	5	0	1	1	1	10	20	6
OCPFDLNE_01355	Malonyl-[acyl-carrier protein] O-methyltransferase	8	17	32	15	16	9	8	0	0	20	6	22	240	17	9	24	34	36	88	42	0	102	57	5	43	58	85	25	26	4	14	6	9	242	12	64
OCPFDLNE_01356	ParB domain protein nuclease	2	5	0	3	0	0	7	0	7	1	9	23	142	0	0	1	0	25	0	11	0	17	3	2	4	0	17	5	0	0	0	0	0	20	0	0
OCPFDLNE_01357	Predicted phosphoadenosine phosphosulfate sulfurtransferase, contains C-terminal DUF3440 domain	3	1	0	0	7	0	0	0	0	0	0	0	29	0	0	0	0	0	6	0	0	7	2	1	0	0	2	0	1	0	0	0	0	0	0	0
OCPFDLNE_01358	ATP-dependent helicase	1	7	5	1	2	0	2	0	1	0	0	8	120	3	0	0	0	5	0	9	0	3	9	0	0	0	7	0	0	2	0	0	0	8	0	3
OCPFDLNE_01359	hypothetical protein	0	0	0	0	0	0	0	0	0	0	5	0	0	0	0	0	0	0	0	0	0	0	0	0	0	0	0	0	0	0	0	0	0	0	0	0
OCPFDLNE_01360	Uridylate kinase	13	5	18	7	17	4	18	0	14	1	0	14	108	0	33	17	35	10	39	19	0	36	42	4	87	0	22	75	7	4	6	0	63	34	32	24
OCPFDLNE_01361	Ribosome-recycling factor	18	34	42	2	24	6	21	0	18	15	2	12	123	2	1	2	5	101	33	27	0	10	2	16	26	0	12	11	17	0	0	3	7	68	1	3
OCPFDLNE_01362	Isoprenyl transferase	6	13	0	1	11	0	0	0	0	0	0	50	43	5	2	0	30	16	12	0	0	0	7	11	0	0	0	0	8	0	1	0	0	0	0	5
OCPFDLNE_01363	Phosphatidate cytidylyltransferase	0	0	0	0	6	0	0	0	0	0	0	0	0	0	2	0	0	0	0	0	0	0	0	0	0	0	0	0	0	0	0	0	0	0	0	0
OCPFDLNE_01364	1-deoxy-D-xylulose 5-phosphate reductoisomerase	0	8	0	0	0	1	0	0	3	0	2	23	7	0	8	0	0	5	0	1	0	19	0	2	18	0	0	0	1	0	0	0	0	1	3	0
OCPFDLNE_01365	RIP metalloprotease RseP	16	60	30	33	25	1	35	0	7	1	0	99	113	13	62	10	1	99	116	14	0	30	61	9	17	31	35	3	20	0	0	0	17	144	14	20
OCPFDLNE_01366	Proline--tRNA ligase	8	11	10	0	6	1	8	5	0	3	13	40	25	10	3	15	10	34	3	10	0	20	8	7	24	29	31	17	17	0	0	0	18	28	3	26
OCPFDLNE_01367	DNA polymerase III subunit alpha	18	28	14	40	21	10	51	1	20	21	22	52	415	77	25	39	39	163	15	33	0	68	13	21	36	56	148	95	40	18	38	2	15	277	39	57
OCPFDLNE_01368	Ribosome maturation factor RimP	20	101	13	64	22	6	58	11	3	0	32	30	486	49	35	36	3	45	59	79	0	27	20	23	160	0	76	16	39	0	1	8	30	120	55	30
OCPFDLNE_01369	Transcription elongation factor NusA	83	197	65	170	108	16	62	17	129	36	26	193	466	176	84	132	43	236	176	80	0	264	117	115	263	159	291	279	86	6	19	61	63	290	108	108
OCPFDLNE_01370	Cytosolic protein YlxR	0	1	3	16	1	0	9	0	0	6	0	42	111	28	9	0	13	4	12	7	0	16	5	1	12	1	5	34	1	0	7	0	7	32	0	1
OCPFDLNE_01371	Probable ribosomal protein ylxQ	4	5	3	7	0	0	10	5	6	0	0	20	111	17	4	8	0	9	0	5	0	0	5	0	10	0	9	0	4	0	0	0	3	34	1	1
OCPFDLNE_01372	Translation initiation factor IF-2	155	161	89	192	92	24	71	37	104	57	26	195	1969	147	105	268	199	578	292	116	0	362	167	118	464	827	252	502	156	14	68	26	94	535	140	106
OCPFDLNE_01373	YlxP	0	0	0	0	0	0	0	0	0	0	0	5	0	0	0	0	0	0	0	0	0	5	0	0	0	0	0	53	0	0	0	0	0	30	9	1
OCPFDLNE_01374	Ribosome-binding factor A	1	0	5	30	0	0	10	3	8	9	0	23	230	10	15	11	19	44	1	4	0	36	8	6	29	205	36	6	3	0	3	1	21	12	24	7
OCPFDLNE_01375	tRNA pseudouridine synthase B	0	0	0	17	14	0	0	0	7	0	1	0	1	1	5	0	0	11	15	9	0	11	0	2	19	0	0	0	0	0	0	1	2	12	0	9
OCPFDLNE_01376	Riboflavin biosynthesis protein RibF	6	7	5	0	0	0	5	0	9	0	0	18	51	3	15	0	2	11	0	18	0	30	0	1	1	67	22	13	0	4	0	0	1	115	6	8
OCPFDLNE_01377	30S ribosomal protein S15	50	142	90	182	115	33	105	24	57	19	93	379	942	111	131	121	99	429	280	47	3	237	98	34	292	282	315	290	193	6	69	24	110	401	132	88
OCPFDLNE_01378	Polyribonucleotide nucleotidyltransferase	99	147	139	161	111	32	94	16	84	21	51	184	1346	143	116	173	88	309	82	117	1	388	84	98	267	144	316	210	147	23	78	45	50	451	108	101
OCPFDLNE_01379	Small ribosomal subunit biogenesis GTPase RsgA	4	87	70	94	153	72	69	28	107	38	57	132	934	286	190	197	97	572	468	37	0	251	216	66	162	14	198	218	320	30	128	22	127	626	289	205
OCPFDLNE_01380	hypothetical protein	5	20	3	4	8	0	2	0	20	0	7	8	160	0	7	12	5	13	8	13	0	14	1	10	40	24	5	0	30	0	1	0	1	91	4	7
OCPFDLNE_01381	hypothetical protein	25	34	50	38	18	7	32	1	18	3	9	40	533	60	37	27	11	51	70	30	0	77	16	9	107	6	42	13	45	0	15	6	24	77	23	23
OCPFDLNE_01382	50S ribosomal protein L33	0	7	6	4	3	0	19	5	7	0	0	0	49	0	2	42	4	13	12	6	0	9	0	5	0	0	41	2	13	1	1	0	5	41	8	0
OCPFDLNE_01383	5-formyltetrahydrofolate cyclo-ligase	0	1	6	9	0	0	9	0	5	0	0	0	13	8	6	18	0	0	1	6	0	2	0	0	7	21	6	0	1	0	12	0	0	19	0	1
OCPFDLNE_01384	Rhomboid protease GluP	4	23	0	27	26	1	15	0	29	0	10	18	36	4	12	55	3	17	7	9	0	13	12	16	25	0	16	3	20	0	5	0	0	16	9	8
OCPFDLNE_01385	DUF910 domain-containing protein (Fragment)	0	0	0	0	0	0	0	0	0	0	0	0	0	4	0	0	0	0	0	0	0	0	0	0	0	0	0	8	0	0	0	0	0	0	0	0
OCPFDLNE_01386	Putative glucose kinase	7	9	1	3	0	0	6	0	0	0	2	5	30	1	1	0	0	11	0	0	0	5	4	0	0	3	0	0	0	6	0	0	5	3	0	6
OCPFDLNE_01387	hypothetical protein	2	0	16	8	20	1	5	0	10	2	4	0	128	18	8	5	0	24	11	19	0	6	13	3	3	32	53	1	9	0	28	1	11	79	16	21
OCPFDLNE_01388	Competence protein ComG	0	0	0	0	10	0	0	0	0	0	0	0	11	0	0	0	1	0	0	0	0	9	0	0	0	0	30	0	0	0	0	0	0	14	4	0
OCPFDLNE_01389	ComG operon protein 6 (ComGF)	0	0	0	0	0	0	0	0	0	0	0	0	0	0	0	0	0	0	0	0	0	0	0	0	0	0	0	0	0	0	0	0	0	0	0	0
OCPFDLNE_01390	Type II secretion system protein	0	0	0	0	0	0	0	0	0	0	0	0	0	0	0	0	0	0	0	0	0	0	0	0	0	0	0	0	0	0	0	0	0	0	0	0
OCPFDLNE_01391	Competence protein ComG	0	0	0	0	0	0	0	0	13	0	0	0	0	0	0	0	0	0	0	0	0	0	0	0	0	0	0	0	0	0	0	0	2	0	0	0
OCPFDLNE_01392	Competence protein ComG	0	0	0	0	0	0	0	0	0	0	0	0	0	0	0	0	0	0	0	0	0	0	0	0	0	0	0	0	0	0	0	0	0	0	0	0
OCPFDLNE_01393	ComG operon protein 2 (ComGB)	0	0	0	0	0	0	0	0	0	0	0	0	0	0	0	0	0	0	0	0	0	5	0	0	0	0	0	0	0	0	0	0	0	0	0	0
OCPFDLNE_01394	Competence protein ComG	0	0	0	0	0	1	0	0	0	0	0	0	1	0	0	0	0	0	0	0	0	0	0	1	0	0	0	0	0	0	6	0	0	12	0	0
OCPFDLNE_01395	Glycine cleavage system aminomethyltransferase GcvT	31	48	43	56	25	10	44	20	17	1	25	41	316	10	30	19	0	121	211	25	0	66	13	3	108	2	175	2	56	4	27	17	70	209	41	31
OCPFDLNE_01396	Aminomethyl-transferring glycine dehydrogenase subunit GcvPA	143	158	168	156	107	13	243	36	169	29	55	74	1600	245	80	163	52	340	594	105	0	320	179	114	513	177	596	130	224	11	155	14	111	584	146	124
OCPFDLNE_01397	Glycine dehydrogenase	2142	3523	2409	1936	3301	239	2706	359	2334	728	1375	2308	17010	2797	2449	2174	973	8814	7079	2345	2	4819	5675	3540	6684	3059	8292	3021	4250	88	1448	227	1274	5993	2914	3416
OCPFDLNE_01398	YqhL	5	8	0	13	0	0	0	0	0	0	0	3	23	0	9	0	0	19	0	0	0	4	0	0	4	0	0	3	0	2	0	0	2	6	2	0
OCPFDLNE_01399	hypothetical protein	1	17	0	2	0	1	6	0	15	0	0	0	170	40	4	3	8	2	9	5	1	30	2	0	16	0	57	0	8	1	0	3	2	32	1	0
OCPFDLNE_01400	Conserved membrane protein YqhQ	0	6	5	44	6	0	19	0	0	0	0	3	23	1	2	1	0	2	1	7	0	1	14	14	12	0	0	0	7	0	0	0	6	15	4	3
OCPFDLNE_01401	Xaa-Pro aminopeptidase	12	31	3	26	25	5	10	19	19	6	1	11	305	17	8	14	38	57	92	10	0	46	8	14	14	2	72	13	34	0	6	1	20	52	19	8
OCPFDLNE_01402	Elongation factor P	34	168	71	165	62	33	51	8	35	54	128	282	498	124	141	128	109	287	158	139	1	203	139	88	320	178	290	101	121	29	15	2	44	388	134	258
OCPFDLNE_01403	Biotin carboxyl carrier protein of acetyl-CoA carboxylase	11	33	7	32	3	1	26	3	19	24	13	41	185	55	9	3	1	19	19	12	0	49	30	25	138	0	52	27	31	4	0	0	20	27	39	44
OCPFDLNE_01404	Acetyl-CoA carboxylase biotin carboxylase subunit	27	36	5	36	1	5	23	1	4	2	13	18	118	3	5	35	0	89	34	21	0	71	6	14	36	0	8	1	43	1	0	0	15	221	20	12
OCPFDLNE_01405	Alkaline-shock protein YqhY	0	4	9	1	0	0	0	0	0	3	0	0	21	0	0	0	0	0	0	0	0	0	0	0	0	0	0	2	10	0	0	0	2	0	0	6
OCPFDLNE_01406	Transcription antitermination protein NusB	0	0	0	0	0	2	0	0	0	0	0	0	0	0	0	2	0	6	0	0	0	5	0	0	0	0	0	0	0	0	0	0	0	0	0	0
OCPFDLNE_01407	Bifunctional methylenetetrahydrofolate dehydrogenase/methenyltetrahydrofolate cyclohydrolase FolD	0	5	0	0	0	0	2	0	6	0	0	3	21	5	0	0	0	13	0	4	0	17	7	2	16	0	0	0	3	0	0	0	5	1	10	0
OCPFDLNE_01408	Exodeoxyribonuclease VII large subunit	0	6	7	7	0	1	1	6	4	2	0	9	77	13	1	0	0	22	11	0	0	19	2	4	54	0	0	6	5	0	0	1	0	17	5	6
OCPFDLNE_01409	Exodeoxyribonuclease VII small subunit	0	0	0	0	0	0	0	3	0	0	0	0	4	0	0	0	0	0	0	2	0	0	0	0	0	0	4	0	0	0	0	0	0	0	4	0
OCPFDLNE_01410	Geranyltranstransferase (Farnesyldiphosphate synthase)	2	8	0	0	17	1	10	0	1	0	0	7	37	5	0	0	6	4	4	0	0	1	2	8	0	0	10	22	0	0	0	0	0	8	0	6
OCPFDLNE_01411	Cold shock protein CspC	51	134	89	77	45	12	34	3	39	0	36	325	312	149	58	124	63	96	173	97	0	167	18	47	204	157	513	161	151	49	29	19	126	486	85	89
OCPFDLNE_01412	1-deoxy-D-xylulose-5-phosphate synthase	2	21	3	2	15	3	6	8	4	1	24	16	121	33	3	14	25	30	34	0	1	12	45	7	17	53	10	34	36	0	0	19	23	73	43	3
OCPFDLNE_01413	Hemolysin A	1	2	0	0	0	0	1	0	0	19	0	5	52	0	0	7	0	4	0	1	0	0	0	0	0	0	0	0	0	0	0	0	5	0	0	0
OCPFDLNE_01414	Arginine repressor	37	82	33	49	40	15	36	4	59	5	6	77	315	26	25	53	16	131	71	88	0	79	100	24	147	110	201	87	33	0	73	4	90	194	88	99
OCPFDLNE_01415	DNA recombination protein RecN	8	6	71	13	20	1	37	0	20	1	21	51	192	5	4	14	0	46	50	14	0	39	4	10	13	0	3	3	0	5	0	0	11	52	4	34
OCPFDLNE_01416	Phosphate butyryltransferase	17	4	2	1	0	4	2	8	2	0	18	0	75	23	5	7	0	50	0	9	0	19	7	0	50	0	35	7	1	0	0	6	10	86	18	15
OCPFDLNE_01417	Butyrate kinase	14	42	10	8	18	2	13	1	24	5	0	27	72	14	3	10	3	62	105	26	0	23	0	12	82	67	89	30	16	1	0	8	30	54	9	24
OCPFDLNE_01418	Dihydrolipoyl dehydrogenase	42	67	117	91	53	0	24	1	43	0	14	70	466	154	24	159	7	227	115	59	0	131	29	17	77	63	56	62	109	23	43	8	107	218	59	15
OCPFDLNE_01419	2-oxoisovalerate dehydrogenase subunit alpha	232	275	144	164	79	44	165	72	196	40	126	292	1041	150	161	307	244	1021	587	495	0	475	222	103	742	175	554	287	236	13	59	113	301	867	107	201
OCPFDLNE_01420	Branched-chain alpha-keto acid dehydrogenase	36	17	3	20	14	3	8	1	5	4	0	95	97	36	13	23	10	93	11	25	0	19	21	8	28	61	35	7	40	1	7	1	31	34	41	10
OCPFDLNE_01421	Dihydrolipoamide acetyltransferase component of pyruvate dehydrogenase complex	137	159	173	118	154	102	93	41	117	33	39	195	1154	184	117	219	317	506	399	83	0	293	174	87	449	171	454	202	156	57	182	94	257	733	205	162
OCPFDLNE_01422	hypothetical protein	0	0	0	0	0	0	0	0	0	0	0	0	0	0	0	0	0	0	0	0	0	0	0	0	0	0	2	0	0	0	0	0	0	14	0	0
OCPFDLNE_01423	Putative aminotripeptidase	11	3	19	4	11	6	7	0	17	2	0	0	151	1	19	12	10	24	5	2	0	6	22	0	19	67	19	3	2	0	9	1	7	45	6	20
OCPFDLNE_01424	6-phosphogluconate dehydrogenase, decarboxylating	26	72	83	70	91	18	95	14	23	34	16	117	675	6	54	30	200	68	117	41	0	243	111	47	87	141	135	152	86	6	6	29	80	194	88	86
OCPFDLNE_01425	KDP operon response regulator KdpE	40	68	57	46	10	26	44	11	33	1	8	143	126	26	59	45	8	82	136	34	0	18	89	39	98	0	124	74	86	6	41	137	124	114	61	53
OCPFDLNE_01426	Signal transduction histidine-protein kinase ArlS	24	65	43	24	71	11	17	15	73	38	23	122	220	68	52	6	103	129	102	29	0	55	74	25	129	49	120	31	59	3	36	0	116	191	57	75
OCPFDLNE_01427	Membrane protein insertase YidC	110	290	221	217	252	53	116	25	219	41	72	330	1620	207	254	193	186	483	519	205	0	598	311	206	568	179	1013	248	250	33	171	39	326	1105	348	250
OCPFDLNE_01428	hypothetical protein	9	5	9	10	10	9	6	1	18	0	10	2	197	33	22	5	2	65	28	9	0	23	6	6	36	92	38	36	43	6	19	0	10	72	28	9
OCPFDLNE_01429	Acylphosphatase	12	14	22	25	3	10	23	2	21	3	5	44	143	38	10	7	92	30	11	8	0	27	20	1	73	0	44	14	47	4	21	2	53	123	66	35
OCPFDLNE_01430	hypothetical protein	0	6	0	5	0	3	0	0	10	0	8	10	139	10	0	0	0	40	1	0	0	14	12	0	2	0	0	0	19	0	0	2	0	40	0	0
OCPFDLNE_01431	Isopentenyl-diphosphate delta-isomerase	85	110	79	99	148	20	75	8	84	5	40	249	1369	229	69	159	134	195	148	126	1	375	143	151	220	2	235	107	187	29	15	45	63	503	213	139
OCPFDLNE_01432	Sulfurtransferase	4	12	2	17	12	5	7	0	5	11	0	39	89	13	3	17	4	15	6	0	0	1	9	3	29	0	16	0	29	0	5	0	21	5	6	20
OCPFDLNE_01433	UPF0750 membrane protein yqfU	10	0	48	12	0	0	0	0	0	0	0	3	2	0	1	0	0	0	3	12	0	8	0	0	0	0	0	4	0	0	0	0	2	2	1	0
OCPFDLNE_01434	DNA translocase SpoIIIE	104	368	166	135	208	24	115	52	81	42	100	397	1756	274	115	438	137	751	317	191	1	511	246	192	456	366	477	578	238	11	47	32	77	624	155	114
OCPFDLNE_01435	Pyrroline-5-carboxylate reductase	11	23	11	31	28	0	13	1	17	2	5	65	376	66	30	23	20	34	69	10	0	51	30	13	45	9	61	46	20	1	5	0	21	49	23	13
OCPFDLNE_01436	Putative sugar uptake ABC transporter, substrate-binding protein surface lipoprotein CD4+ T cell-stimulating antigen	30	116	105	98	62	15	52	23	57	13	34	260	426	131	95	124	181	248	32	84	0	206	123	70	84	169	46	126	146	0	0	14	37	266	64	134
OCPFDLNE_01437	Putative carbohydrate transport ATP-binding protein	1	22	0	9	0	2	0	0	9	0	0	11	128	6	15	2	0	26	31	9	0	6	3	2	8	65	1	7	20	2	2	0	12	3	0	3
OCPFDLNE_01438	D-allose transport system permease protein AlsC	0	1	0	0	0	2	0	5	0	0	4	8	0	0	1	9	0	0	20	2	0	6	0	2	0	0	19	0	0	0	0	16	0	39	0	0
OCPFDLNE_01439	hypothetical protein	0	1	23	5	0	0	2	7	7	0	8	27	98	31	11	18	1	30	0	21	0	1	1	6	4	2	6	3	0	2	0	0	0	19	4	10
OCPFDLNE_01440	Antilisterial bacteriocin subtilosin biosynthesis protein AlbE	12	27	14	19	5	4	20	0	15	0	1	16	168	13	4	11	18	19	59	20	0	25	18	28	34	19	0	0	16	29	1	0	17	83	1	21
OCPFDLNE_01441	Putative zinc protease AlbF	28	70	40	55	58	4	34	9	5	2	11	163	415	109	18	78	21	107	121	28	0	105	109	63	79	0	98	147	173	13	10	6	40	117	53	46
OCPFDLNE_01442	Putative oxidoreductase ymfI	2	27	14	9	24	4	4	20	13	0	20	33	76	63	17	14	14	41	42	21	0	21	31	1	8	4	19	11	0	1	0	0	35	41	8	40
OCPFDLNE_01443	Cytoskeleton protein RodZ	63	127	33	60	45	12	126	1	71	11	24	277	1302	34	69	52	28	389	129	28	0	531	98	21	236	112	145	82	365	8	29	27	58	600	134	72
OCPFDLNE_01444	CDP-diacylglycerol--glycerol-3-phosphate 3-phosphatidyltransferase	0	1	0	0	0	0	4	0	2	0	0	29	47	0	0	20	4	0	11	0	0	11	1	3	6	0	0	2	0	1	0	0	0	2	0	7
OCPFDLNE_01445	Putative competence-damage inducible protein	0	1	11	88	2	0	6	0	3	0	10	16	27	2	1	11	0	18	32	4	0	33	0	5	0	0	17	3	1	0	0	1	2	0	7	12
OCPFDLNE_01446	Protein RecA	80	340	307	374	279	132	216	109	371	42	167	883	3273	596	413	359	418	984	822	284	0	860	393	301	706	592	753	712	625	84	193	46	517	1855	845	493
OCPFDLNE_01447	Ribonuclease Y	104	138	200	190	54	40	99	23	133	31	135	447	1115	388	90	146	100	323	324	158	0	226	197	107	360	320	211	178	151	20	116	58	86	691	489	130
OCPFDLNE_01448	Putative phosphinothricin acetyltransferase YwnH	0	3	0	0	0	0	10	0	3	0	0	0	9	28	8	22	1	8	8	6	0	0	0	0	6	0	0	10	13	0	0	0	0	38	15	4
OCPFDLNE_01449	Metallophosphoesterase	50	215	55	258	31	23	99	10	63	24	42	261	1262	62	136	98	90	223	156	97	0	361	128	120	176	36	284	160	221	23	38	43	99	412	201	76
OCPFDLNE_01450	putative protein YmcA	34	55	34	35	20	0	19	0	30	2	13	57	536	26	22	55	1	60	1	34	0	190	9	75	69	70	114	65	21	5	0	4	7	166	18	45
OCPFDLNE_01451	DNA mismatch repair protein MutS	58	130	75	130	95	10	52	24	79	33	51	261	1110	123	164	164	94	300	239	192	0	429	134	34	253	548	265	227	101	0	11	92	70	582	112	153
OCPFDLNE_01452	DNA mismatch repair endonuclease MutL	24	49	44	12	31	11	30	7	37	36	23	92	915	68	36	77	95	103	78	25	1	186	38	37	90	261	221	118	73	13	6	6	65	235	58	36
OCPFDLNE_01453	Glycerol-3-phosphate responsive antiterminator GlpP	11	7	7	18	8	6	9	8	18	7	5	21	108	12	10	64	5	21	1	13	0	48	7	3	33	126	66	22	0	0	9	0	11	38	4	19
OCPFDLNE_01454	Formate C-acetyltransferase	229	515	343	418	747	389	448	108	425	211	572	685	3003	1369	421	1121	940	2474	2230	484	0	1329	763	418	1202	1154	1562	1515	1027	37	623	117	673	1883	1397	824
OCPFDLNE_01455	Pyruvate formate-lyase-activating enzyme	53	165	71	195	324	41	155	53	84	19	178	300	844	190	198	213	359	659	744	149	3	302	392	91	308	24	530	418	484	5	208	28	120	620	582	393
OCPFDLNE_01456	Negative transcription regulator padR	13	52	17	48	7	2	20	0	24	1	13	11	465	33	32	30	22	72	29	29	0	118	53	21	68	14	149	34	81	12	4	0	13	93	29	26
OCPFDLNE_01457	Multidrug efflux protein YfmO	0	0	5	0	0	0	0	0	5	0	0	0	2	4	0	4	0	0	0	0	0	0	0	0	0	0	0	0	0	0	0	0	0	0	0	8
OCPFDLNE_01458	DUF2975 domain-containing protein (Fragment)	0	1	0	0	0	0	0	0	0	0	0	0	0	0	0	0	0	2	0	0	0	0	0	0	0	0	0	0	0	0	0	0	0	0	1	0
OCPFDLNE_01459	Transcription regulator, Cro/CI family-related protein	2	4	3	0	4	0	3	0	0	0	1	0	0	1	0	0	0	3	14	0	0	0	2	0	0	0	0	0	8	0	0	0	0	0	0	0
OCPFDLNE_01460	Modulates DNA topology	0	0	0	0	0	0	0	1	0	0	0	0	0	0	1	0	0	16	0	0	0	0	0	0	0	0	0	0	0	0	0	0	0	0	0	0
OCPFDLNE_01461	Cell wall surface anchor family protein (LPXTG motif)	55	100	163	90	60	15	137	0	80	0	54	47	1085	173	89	120	148	578	324	107	0	101	107	116	289	528	170	76	179	8	83	35	70	234	106	297
OCPFDLNE_01462	Acetyl-CoA C-acetyltransferase thil	89	353	125	194	259	46	146	24	176	41	62	375	1796	148	222	215	166	556	369	225	3	652	205	202	402	322	379	497	306	24	59	29	202	684	210	253
OCPFDLNE_01463	Hydroxymethylglutaryl-coa synthase prokaryotic	41	201	66	220	176	34	94	16	144	73	71	272	1178	155	116	106	229	381	206	125	0	394	262	187	297	633	571	166	166	38	132	81	98	522	161	245
OCPFDLNE_01464	Transporter	7	49	5	40	0	1	24	0	31	0	4	24	32	4	66	10	0	4	0	12	0	77	34	24	0	16	109	40	14	1	43	0	18	187	1	21
OCPFDLNE_01465	MFS transporter	0	3	0	0	0	0	0	0	0	0	4	0	1	0	1	0	0	0	0	0	0	1	0	0	3	0	0	0	0	0	0	0	0	0	0	0
OCPFDLNE_01466	Alkaline phosphatase family protein	0	2	0	6	0	0	0	0	0	0	0	0	17	2	0	13	0	0	36	1	0	0	0	0	0	0	0	0	0	3	0	0	3	8	0	0
OCPFDLNE_01467	Membrane protein YdbI	1	7	0	25	0	0	4	0	1	0	0	5	23	0	4	4	0	3	6	0	0	11	0	2	3	0	35	18	0	0	0	0	7	62	0	4
OCPFDLNE_01468	UDP-N-acetylenolpyruvoylglucosamine reductase	0	6	1	1	5	0	1	0	0	0	0	3	0	0	1	0	21	38	18	10	0	0	0	0	0	0	0	0	1	0	0	0	0	0	0	0
OCPFDLNE_01469	Glycine betaine ABC transport system, ATP-binding protein OpuAA	42	140	42	123	86	35	29	6	38	39	90	280	415	142	63	103	186	276	294	138	0	280	99	104	181	2	208	133	251	33	111	45	59	243	218	102
OCPFDLNE_01470	BilEB	0	5	9	6	31	4	4	0	11	3	14	16	37	10	11	26	24	8	23	0	0	26	13	18	15	0	0	21	63	0	3	0	2	55	3	15
OCPFDLNE_01471	hypothetical protein	618	1543	1358	1334	580	282	914	86	1035	168	417	1624	15302	1024	1165	759	599	1639	2241	1133	5	2712	908	1014	2749	1894	3034	1087	1115	295	603	295	1107	3667	785	901
OCPFDLNE_01472	Divalent metal cation transporter MntH	114	547	201	367	442	68	320	40	242	24	173	625	4556	521	335	339	208	733	956	315	0	836	669	434	539	614	1313	272	647	72	106	189	247	1034	367	405
OCPFDLNE_01473	Osmotically activated L-carnitine/choline ABC transporter permease OpuCD	13	31	28	29	47	13	25	5	37	18	38	89	202	48	38	55	36	113	92	20	0	63	35	21	34	50	70	79	30	8	14	6	29	117	70	21
OCPFDLNE_01474	Glycine betaine/carnitine/choline ABC transporter	8	10	32	12	18	5	24	3	6	7	18	25	96	70	26	97	33	103	72	3	0	53	17	32	58	128	56	14	57	0	8	0	20	79	70	18
OCPFDLNE_01475	Osmotically activated L-carnitine/choline ABCtransporter permease protein OpuCB	11	19	1	12	0	0	6	2	12	0	2	51	1	27	3	7	0	46	28	9	0	0	0	0	17	0	22	6	61	0	10	1	0	34	21	10
OCPFDLNE_01476	Osmotically activated L-carnitine/choline ABC transporter ATP-binding protein OpuCA	0	27	5	34	2	1	11	4	5	3	13	10	55	56	30	65	68	37	28	15	0	14	46	12	32	38	58	32	31	0	21	10	20	22	36	16
OCPFDLNE_01477	Thiamin permease	0	0	0	0	0	0	0	0	0	0	0	0	0	0	0	0	0	0	0	0	0	0	0	0	0	0	0	0	0	0	0	5	0	0	0	0
OCPFDLNE_01478	Predicted DNA-binding protein, MmcQ/YjbR family	1	0	2	0	0	0	0	0	1	0	0	5	15	0	0	2	0	0	0	0	0	0	0	0	0	0	0	0	0	0	0	0	0	0	0	3
OCPFDLNE_01479	ATPase components of ABC transporters with duplicated ATPase domains	1	22	6	18	8	4	11	0	14	0	0	29	200	11	10	22	5	16	56	24	0	90	26	23	22	40	34	42	13	0	1	0	8	85	26	16
OCPFDLNE_01480	hypothetical protein	40	263	72	148	95	8	116	15	68	8	70	381	1975	201	112	188	51	515	515	162	0	322	226	204	317	154	473	182	206	6	58	18	59	468	70	111
OCPFDLNE_01481	Glutathione-disulfide reductase	14	28	22	7	22	15	36	4	18	16	59	81	46	99	11	62	62	173	208	12	0	22	47	16	103	3	155	22	78	0	59	0	56	22	72	15
OCPFDLNE_01482	Zn-dependent hydrolase	20	75	58	101	96	26	69	6	69	15	20	322	508	94	104	84	76	193	177	102	0	258	42	21	226	126	88	131	18	16	10	42	55	206	100	81
OCPFDLNE_01483	Dihydrodipicolinate synthase	10	29	27	5	11	5	33	1	12	0	9	9	236	39	39	40	70	101	55	17	0	84	60	25	76	0	46	27	15	0	0	1	2	105	34	15
OCPFDLNE_01484	Aspartokinase	22	76	36	18	5	12	22	17	23	41	63	28	229	127	39	59	20	47	87	32	0	95	30	28	104	0	103	30	80	18	16	10	44	108	60	19
OCPFDLNE_01485	Aspartate-semialdehyde dehydrogenase	63	177	64	106	66	4	32	1	77	20	34	146	1242	91	101	108	52	73	199	60	0	206	154	117	211	238	198	199	127	7	1	35	67	200	28	90
OCPFDLNE_01486	Penicillin-binding protein H	31	113	26	80	33	7	35	4	60	28	26	191	1290	48	39	88	52	96	148	93	0	228	67	59	206	224	130	164	49	5	16	15	53	238	49	31
OCPFDLNE_01487	Superoxide dismutase	19	76	103	60	126	23	67	16	70	15	43	145	590	109	93	206	52	84	269	9	0	223	94	66	243	49	308	108	179	13	35	16	177	418	259	93
OCPFDLNE_01488	hypothetical protein	11	73	29	66	40	2	38	1	32	3	5	73	406	40	21	13	1	71	23	11	0	54	47	71	131	1	153	15	29	0	0	5	11	65	27	51
OCPFDLNE_01489	Flavodoxin-dependent (E)-4-hydroxy-3-methylbut-2-enyl-diphosphate synthase	0	0	0	0	0	0	0	1	0	0	0	0	0	1	11	0	0	0	0	1	0	0	0	0	0	0	0	0	0	0	0	0	0	0	0	0
OCPFDLNE_01490	Branched-chain amino acid transporter AzlC	0	0	0	0	0	0	0	0	1	0	0	0	0	0	0	0	0	0	0	0	0	0	0	0	0	0	0	0	0	0	0	0	0	0	0	0
OCPFDLNE_01491	Branched-chain amino acid transport protein azlD	0	12	0	0	7	0	4	0	6	0	0	0	0	0	8	7	0	5	0	1	0	2	12	5	2	0	10	0	2	0	0	0	5	0	0	0
OCPFDLNE_01492	Foldase protein PrsA	0	0	0	0	0	0	0	0	0	0	0	0	0	0	0	0	0	0	1	0	0	0	0	0	0	0	0	0	0	0	0	0	0	0	0	0
OCPFDLNE_01493	Transcriptional regulator ZurR	0	12	0	0	0	0	4	0	0	0	0	0	27	0	0	3	0	4	11	9	0	2	0	9	10	0	26	7	3	0	0	0	0	37	0	1
OCPFDLNE_01494	High-affinity zinc uptake system membrane protein ZnuB	0	0	0	0	0	0	0	0	0	0	0	0	14	0	0	0	0	3	0	0	0	3	0	0	7	0	0	0	0	0	0	0	0	19	0	0
OCPFDLNE_01495	Putative metal (Zinc) transport protein(ABC transporter, ATP-binding protein)	0	3	0	0	0	0	0	0	0	0	0	0	2	0	0	5	1	0	0	9	0	0	0	0	0	0	0	0	5	0	0	0	0	6	1	0
OCPFDLNE_01496	Manganese-dependent inorganic pyrophosphatase	36	91	62	151	43	19	32	7	47	7	0	88	463	40	50	22	33	55	48	25	0	128	34	31	319	2	96	79	32	4	10	18	36	53	40	96
OCPFDLNE_01497	Probable endonuclease 4	17	16	27	27	26	4	13	7	6	1	6	36	67	24	0	14	54	35	11	38	0	22	7	6	31	0	52	65	45	1	12	0	15	96	33	6
OCPFDLNE_01498	DEAD-box ATP-dependent RNA helicase CshB	43	120	34	171	65	12	107	0	81	23	15	162	1020	114	78	113	106	107	169	83	0	386	67	60	250	257	256	359	101	0	10	25	60	310	76	110
OCPFDLNE_01499	4-hydroxy-3-methylbut-2-enyl diphosphate reductase	0	12	4	12	7	7	6	0	6	10	27	3	54	19	14	2	7	82	11	2	0	20	3	15	145	0	38	0	38	0	5	1	22	47	14	28
OCPFDLNE_01500	GTP cyclohydrolase 1 type 2 homolog	7	14	22	6	4	3	8	0	8	0	4	0	81	3	13	15	26	32	53	10	0	27	11	5	28	0	6	2	35	0	0	0	14	63	8	21
OCPFDLNE_01501	SAM-dependent methyltransferase	0	0	0	0	1	0	0	0	7	0	0	0	11	7	2	4	0	0	3	0	0	1	0	0	0	0	0	0	0	0	0	0	0	2	0	0
OCPFDLNE_01502	RNA polymerase sigma factor SigA	452	425	950	843	670	278	561	169	890	229	498	716	4697	869	764	914	873	1880	2322	384	0	1829	595	311	1578	1823	2819	909	1041	106	524	161	1087	3232	1236	543
OCPFDLNE_01503	DNA primase	49	59	26	68	48	3	51	10	18	8	19	130	724	10	39	69	36	221	176	55	1	136	25	56	59	77	23	100	79	6	4	13	9	204	20	47
OCPFDLNE_01504	DUF188 domain-containing protein	13	5	4	27	0	0	4	3	17	3	21	3	31	0	0	10	22	38	23	0	0	7	9	6	9	97	0	0	27	4	1	0	6	71	13	16
OCPFDLNE_01505	Putative pyruvate, phosphate dikinase regulatory protein 1	12	45	37	13	39	5	0	21	39	2	11	5	206	63	60	29	23	69	65	62	0	206	19	24	63	187	155	7	72	0	16	1	10	69	33	31
OCPFDLNE_01506	Glycine-tRNA synthetase subunit beta	5	6	31	18	18	0	8	0	13	16	26	5	116	5	19	51	18	54	27	11	0	75	8	7	29	0	26	10	12	0	4	0	8	48	17	7
OCPFDLNE_01507	Glycine--tRNA ligase alpha subunit	7	11	15	2	9	2	1	0	4	0	13	2	60	10	0	12	51	13	0	0	0	3	4	6	32	51	7	0	0	0	0	1	2	58	13	4
OCPFDLNE_01508	DNA recombination protein RecO	2	10	0	1	1	3	3	0	0	21	0	37	7	2	28	9	0	37	15	9	2	52	22	0	28	0	33	79	32	0	24	0	23	90	32	7
OCPFDLNE_01509	hypothetical protein	0	46	38	27	12	4	3	0	1	0	0	36	318	0	12	6	28	12	5	7	0	3	14	10	128	0	4	9	16	9	10	0	14	30	32	31
OCPFDLNE_01510	GTPase Era	80	168	126	108	82	3	73	3	153	7	12	114	1240	88	123	62	42	236	236	69	0	342	97	98	241	372	532	108	116	0	34	5	71	404	58	69
OCPFDLNE_01511	Cytidine deaminase	6	8	0	0	0	0	3	0	5	0	0	0	31	4	0	0	0	10	31	1	0	1	4	0	0	0	0	5	0	11	0	0	2	0	0	4
OCPFDLNE_01512	Undecaprenol kinase	0	0	4	0	0	0	0	0	0	0	0	0	2	0	0	0	0	0	0	0	0	0	0	0	0	0	0	0	0	0	0	0	0	0	0	0
OCPFDLNE_01513	Endoribonuclease YbeY	0	7	6	0	0	0	1	1	0	0	0	0	109	0	0	2	1	1	1	0	0	2	1	1	12	0	0	0	23	0	0	0	0	4	1	0
OCPFDLNE_01514	Cyclic-di-AMP phosphodiesterase PgpH	19	110	77	93	99	15	47	2	47	1	67	165	1210	77	36	78	163	114	118	63	0	281	57	50	301	165	218	88	113	2	15	50	89	300	88	67
OCPFDLNE_01515	Phosphate starvation-inducible protein PhoH	43	115	91	128	71	9	65	28	80	8	4	144	1283	95	51	70	83	69	233	39	1	166	57	41	221	64	144	53	147	6	26	6	30	163	80	62
OCPFDLNE_01516	GatB/Yqey domain-containing protein	580	1067	1050	1387	535	155	730	147	478	182	355	2127	7545	1329	575	1104	659	2489	1517	656	4	1427	732	508	2435	2591	1362	1017	907	81	373	89	390	1928	934	539
OCPFDLNE_01517	30S ribosomal protein S21	98	211	204	235	95	25	147	15	134	37	28	305	1641	174	117	225	138	592	534	106	0	301	182	53	473	718	254	232	255	26	56	18	72	573	156	76
OCPFDLNE_01518	Ribosomal RNA small subunit methyltransferase E	3	15	0	0	16	2	5	9	0	8	15	0	9	0	0	2	1	5	4	3	0	1	2	12	1	0	0	0	0	0	3	0	0	0	0	0
OCPFDLNE_01519	Ribosomal protein L11 methyltransferase	0	0	13	0	1	0	1	0	0	0	9	1	0	1	0	3	12	21	33	0	0	0	2	0	0	0	0	74	1	0	18	0	0	0	0	0
OCPFDLNE_01520	Molecular chaperone DnaJ	43	33	40	46	9	17	20	11	16	5	27	79	402	12	19	135	38	279	52	60	1	47	55	11	64	5	275	45	237	4	10	27	32	82	141	9
OCPFDLNE_01521	Molecular chaperone DnaK	101	130	220	150	241	65	146	30	109	70	234	151	1144	205	201	312	367	415	548	89	0	562	251	82	501	1103	466	190	249	19	177	20	357	981	248	149
OCPFDLNE_01522	Nucleotide exchange factor GrpE	23	2	11	9	18	2	5	1	8	9	0	1	271	17	13	81	0	163	21	16	0	78	0	0	18	171	10	10	74	0	0	0	20	18	18	3
OCPFDLNE_01523	Heat-inducible transcriptional repressor HrcA	91	52	123	105	103	25	84	28	57	65	95	50	151	91	91	108	161	265	276	37	0	149	87	43	241	169	343	203	102	2	97	48	133	255	124	90
OCPFDLNE_01524	Oxygen-independent coproporphyrinogen-III oxidase-like protein	35	115	48	28	2	10	29	2	27	39	21	15	704	41	63	42	71	81	119	34	0	102	30	53	129	104	93	80	43	4	0	14	24	231	13	62
OCPFDLNE_01525	UDP-glucose 4-epimerase	0	0	0	0	0	1	0	0	0	0	0	0	0	4	0	0	0	0	0	0	0	0	0	0	0	0	0	0	0	0	0	0	9	0	0	0
OCPFDLNE_01526	HTH-type transcriptional regulator AdhR	0	0	0	0	0	0	7	0	0	0	0	14	19	0	2	0	0	0	0	0	0	0	5	6	1	11	26	18	0	11	0	19	8	0	0	0
OCPFDLNE_01527	Elongation factor 4	9	44	13	65	30	15	38	5	26	4	40	47	227	52	30	51	19	79	34	29	0	83	31	38	107	0	43	80	56	0	4	4	2	177	24	56
OCPFDLNE_01528	30S ribosomal protein S20	9	15	12	25	41	3	21	8	9	4	1	16	234	34	14	26	0	49	19	10	0	78	25	11	39	32	57	17	52	9	0	0	0	24	50	25
OCPFDLNE_01529	DNA polymerase III subunit delta	0	4	15	7	0	0	9	0	4	7	5	4	153	2	5	11	0	1	3	4	0	17	2	9	1	0	19	2	7	0	0	0	12	17	0	0
OCPFDLNE_01530	ComE operon protein 3	9	2	1	1	2	0	8	0	3	0	7	14	50	8	5	11	0	19	57	1	0	3	6	1	0	62	2	7	3	0	0	5	6	24	4	2
OCPFDLNE_01531	Competence protein ComE	2	16	8	0	6	0	0	0	16	0	0	13	1	4	0	3	0	0	8	3	0	13	0	0	0	0	11	6	44	0	0	0	0	12	0	3
OCPFDLNE_01532	Late competence protein ComEA, DNA receptor	0	0	0	0	0	0	0	0	0	0	0	0	0	0	0	0	0	1	0	0	0	0	0	0	0	0	0	0	0	0	0	0	0	0	0	0
OCPFDLNE_01533	Class I SAM-dependent methyltransferase	0	0	0	0	0	0	0	0	0	0	0	0	1	0	0	0	0	0	0	0	0	0	0	0	0	0	2	0	0	0	0	0	0	3	0	0
OCPFDLNE_01534	Ribosomal silencing factor RsfS	4	0	0	1	0	0	0	0	0	0	0	0	9	0	0	0	0	0	0	0	0	0	0	0	0	0	14	0	0	0	0	0	0	0	0	0
OCPFDLNE_01535	hypothetical protein	14	40	2	26	7	2	1	2	22	0	19	9	315	33	20	7	20	12	60	18	0	114	0	15	22	0	49	64	22	0	1	0	5	151	10	32
OCPFDLNE_01536	Nicotinate-nucleotide adenylyltransferase	13	74	20	72	0	3	22	16	32	19	23	141	452	25	36	20	120	39	27	63	0	89	50	60	228	30	82	92	1	8	12	6	84	129	83	48
OCPFDLNE_01537	Probable RNA-binding protein YqeI	0	4	0	0	1	0	3	0	0	0	0	1	102	1	0	0	0	11	0	1	0	0	0	2	0	0	8	0	0	0	0	0	0	24	0	0
OCPFDLNE_01538	Shikimate dehydrogenase	0	9	0	2	1	1	8	7	6	0	0	29	177	16	0	18	0	5	0	7	1	63	8	0	28	108	12	3	0	0	0	0	1	23	5	4
OCPFDLNE_01539	Ribosome biogenesis GTPase YqeH	9	33	0	19	4	3	9	3	17	11	0	56	203	43	5	35	14	31	90	22	0	127	3	30	17	1	84	105	29	0	1	12	4	124	24	4
OCPFDLNE_01540	Pyrophosphatase PpaX	0	12	0	19	0	6	8	6	0	0	0	0	13	0	0	2	0	0	16	0	0	1	13	12	34	52	0	0	17	0	0	5	4	52	0	0
OCPFDLNE_01541	Oligoendopeptidase F	61	280	89	172	191	113	104	64	152	142	166	467	799	413	153	225	352	565	347	131	2	348	435	227	240	482	683	325	309	18	107	81	155	471	291	384
OCPFDLNE_01542	5'-methylthioadenosine/S-adenosylhomocysteine nucleosidase	0	5	8	10	3	3	0	0	5	0	0	5	30	4	2	0	19	0	8	4	0	5	16	3	22	45	23	0	3	0	0	0	0	16	3	0
OCPFDLNE_01543	Secreted protein, putative	54	81	79	10	32	0	44	2	12	6	41	44	603	71	51	49	11	158	104	45	1	133	10	43	155	4	95	8	59	0	45	2	89	206	63	24
OCPFDLNE_01544	Transcription elongation factor GreA	8	26	7	28	2	1	0	2	5	1	3	6	124	21	9	4	14	18	52	6	0	8	4	7	16	11	5	2	23	1	4	0	17	1	3	4
OCPFDLNE_01545	Uridine kinase	0	0	0	0	0	0	0	0	0	0	0	0	0	0	6	0	0	0	0	15	0	0	0	0	0	0	0	29	0	0	0	0	5	0	10	0
OCPFDLNE_01546	SAM-dependent methyltransferase YrrM	0	0	0	0	0	0	0	0	0	0	0	0	0	0	0	0	0	0	0	0	0	0	0	0	0	0	0	0	0	0	0	0	0	0	0	0
OCPFDLNE_01547	Endolytic murein transglycosylase	29	124	34	153	22	5	25	4	30	6	1	156	1291	54	58	11	0	50	185	102	0	132	6	50	154	95	139	97	122	8	2	13	57	158	10	62
OCPFDLNE_01548	Conserved membrane protein YngC	0	0	0	6	10	3	0	0	0	0	0	0	0	0	0	0	0	0	1	0	0	0	0	0	0	0	0	0	0	0	0	0	0	0	0	0
OCPFDLNE_01549	hypothetical protein	29	86	73	170	68	8	67	10	78	15	57	187	848	67	78	79	7	286	231	60	0	581	43	55	283	324	175	188	95	0	6	5	86	183	59	92
OCPFDLNE_01550	Putative pre-16S rRNA nuclease	88	477	275	583	174	64	206	24	329	120	95	596	1333	283	523	302	284	656	749	368	1	758	418	243	544	407	1002	676	430	43	154	29	258	1394	260	252
OCPFDLNE_01551	hypothetical protein	32	99	30	62	72	27	61	3	69	9	51	153	371	33	87	66	113	108	58	62	1	74	38	67	125	253	36	156	33	29	34	31	57	164	141	64
OCPFDLNE_01552	Alanine--tRNA ligase	47	18	20	7	13	8	75	2	4	4	16	45	160	38	4	20	86	126	23	27	0	63	14	7	81	160	38	47	14	9	19	0	16	32	20	16
OCPFDLNE_01553	putative ABC transporter ATP-binding protein	0	0	4	0	0	0	0	0	0	0	0	0	0	0	0	0	0	0	0	0	0	0	0	0	0	0	0	0	0	0	0	0	0	0	0	0
OCPFDLNE_01554	Putative ABC transporter permease YclI	0	0	0	0	0	0	0	0	0	0	0	0	0	0	0	0	0	2	0	0	0	6	0	0	0	0	0	0	0	0	0	0	0	0	0	0
OCPFDLNE_01555	Putative transcriptional regulatory protein yclJ	3	45	17	35	4	8	23	0	8	0	0	53	171	31	19	22	7	84	42	19	0	69	63	4	15	0	41	36	45	11	6	7	9	44	43	22
OCPFDLNE_01556	Two-component sensor histidine kinase YclK	11	47	46	34	14	9	33	13	26	7	16	73	653	100	55	39	22	116	106	17	0	84	89	67	54	5	102	45	52	14	24	1	9	164	82	56
OCPFDLNE_01557	ATP-dependent RecD-like DNA helicase	71	35	88	38	41	17	12	10	46	3	2	136	395	126	17	198	9	186	69	64	5	128	59	51	99	0	53	134	36	11	19	12	85	182	42	84
OCPFDLNE_01558	TPR repeat-containing protein YrrB	4	2	8	0	0	0	2	0	0	0	8	4	15	0	3	2	0	12	0	2	0	0	3	2	4	0	26	2	0	0	0	0	1	0	0	5
OCPFDLNE_01559	Predicted dienelactone hydrolase	0	17	12	0	1	3	5	3	1	0	2	19	82	4	15	1	23	52	26	23	0	23	6	5	54	0	98	11	9	4	4	0	12	37	9	4
OCPFDLNE_01560	tRNA-specific 2-thiouridylase MnmA	3	14	2	5	0	1	3	0	9	0	0	0	1	4	0	32	20	11	0	0	0	6	0	1	15	1	0	15	12	0	0	0	29	13	0	0
OCPFDLNE_01561	Cysteine desulfurase IscS	1	6	0	0	0	2	0	0	10	0	3	3	34	8	11	0	0	23	23	0	0	29	0	9	7	0	9	6	7	0	0	0	19	0	7	0
OCPFDLNE_01562	Recombination factor protein RarA	28	49	56	18	40	9	23	3	28	2	5	108	591	20	18	87	51	143	182	108	0	118	78	42	184	250	136	25	92	2	14	42	47	89	36	59
OCPFDLNE_01563	Transcriptional regulator YrzC	4	9	21	53	1	1	26	0	6	0	13	31	111	16	27	44	26	16	14	55	0	34	36	30	49	110	67	35	1	20	0	4	11	55	21	4
OCPFDLNE_01564	Ammonium transporter NrgA	0	0	0	0	0	0	0	0	0	0	0	0	2	0	0	0	0	0	0	0	0	0	0	0	0	0	0	0	0	0	0	0	0	0	0	0
OCPFDLNE_01565	Nitrogen regulatory protein P-II	0	0	0	0	0	0	0	0	3	0	0	0	0	0	0	0	0	0	0	0	0	0	0	0	0	0	0	0	0	0	0	0	4	0	0	0
OCPFDLNE_01566	hypothetical protein	16	57	12	21	43	3	23	4	36	0	6	72	262	38	22	68	4	18	27	34	0	168	31	53	70	35	180	79	55	5	25	27	40	301	65	44
OCPFDLNE_01567	Aspartate--tRNA ligase	31	76	32	5	87	23	26	7	11	3	52	80	324	133	51	75	56	381	60	37	0	200	37	32	136	111	261	49	30	1	14	14	16	419	30	56
OCPFDLNE_01568	Histidine--tRNA ligase	9	1	2	0	5	0	3	0	0	0	10	16	17	1	13	51	7	11	0	0	0	13	1	10	2	9	0	0	2	0	0	0	2	3	0	11
OCPFDLNE_01569	Sporulation-specific N-acetylmuramoyl-L-alanine amidase	168	356	133	143	247	60	125	22	128	47	48	258	2329	195	288	248	124	565	725	205	1	684	179	197	467	552	708	125	282	46	61	81	310	714	259	202
OCPFDLNE_01570	D-aminoacyl-tRNA deacylase	12	43	35	51	12	1	23	5	20	7	33	44	271	23	28	27	13	90	60	7	0	42	16	10	36	0	121	46	26	0	53	3	42	145	32	31
OCPFDLNE_01571	GTP pyrophosphokinase	17	28	46	33	2	4	28	9	17	15	14	80	149	9	27	64	48	91	79	31	0	89	22	13	73	0	79	17	39	6	0	1	10	135	50	8
OCPFDLNE_01572	Adenine phosphoribosyltransferase	0	29	2	11	2	0	2	6	5	0	4	24	53	25	28	9	0	29	32	19	0	0	7	5	53	0	71	1	1	17	0	2	0	19	1	21
OCPFDLNE_01573	Single-stranded-DNA-specific exonuclease RecJ	18	20	39	54	36	1	33	3	35	1	15	70	214	17	22	30	20	52	51	14	0	63	6	2	66	0	35	18	43	0	8	3	47	66	14	12
OCPFDLNE_01574	YrvD	1	0	15	2	3	4	3	0	1	0	8	0	86	4	12	11	35	6	75	0	0	11	25	8	24	94	38	2	11	0	13	0	37	58	39	0
OCPFDLNE_01575	Multifunctional fusion protein	9	81	4	39	25	4	31	6	20	15	119	47	355	117	34	40	113	41	46	36	0	100	53	47	74	45	76	52	30	11	30	1	20	139	49	84
OCPFDLNE_01576	Post-transcriptional regulator ComN	7	90	12	40	22	0	36	4	17	2	25	107	232	16	20	26	42	36	159	44	0	54	52	28	26	37	37	24	9	4	8	43	15	95	25	60
OCPFDLNE_01577	Preprotein translocase subunit YajC	3	15	5	22	0	0	2	1	5	0	0	1	47	51	7	49	2	35	13	2	0	18	0	5	9	0	20	0	6	0	0	0	0	25	0	0
OCPFDLNE_01578	Queuine tRNA-ribosyltransferase	8	61	24	20	23	14	35	6	25	9	0	157	150	30	33	59	35	93	52	37	0	70	28	24	95	82	86	75	17	10	13	7	6	100	38	26
OCPFDLNE_01579	S-adenosylmethionine tRNA ribosyltransferase	49	84	42	54	42	17	24	7	44	17	47	119	425	27	22	71	5	134	136	26	0	160	39	27	124	166	125	79	29	2	57	28	61	227	37	46
OCPFDLNE_01580	Holliday junction branch migration DNA helicase RuvB	48	69	50	37	34	8	48	8	65	16	18	148	608	52	43	124	44	121	82	47	0	85	50	43	141	112	114	123	19	5	37	13	35	152	37	16
OCPFDLNE_01581	Holliday junction ATP-dependent DNA helicase RuvA	15	48	15	52	11	4	23	18	16	2	3	18	303	25	33	9	0	48	38	34	0	70	5	20	74	1	85	34	73	8	11	2	12	56	18	12
OCPFDLNE_01582	L-lactate dehydrogenase	15	17	67	15	4	4	13	4	19	6	1	2	80	0	13	30	61	35	220	13	0	11	9	0	15	40	52	31	33	0	6	0	69	79	25	4
OCPFDLNE_01583	Transcriptional regulator	33	48	73	72	31	4	34	4	2	13	9	80	289	27	21	83	3	54	99	41	0	30	34	32	106	36	138	27	13	0	26	11	14	98	40	27
OCPFDLNE_01584	Prephenate dehydratase	20	34	13	85	28	3	9	2	9	3	4	30	123	11	34	51	19	38	83	15	0	22	12	62	14	113	133	59	35	4	15	27	13	20	16	36
OCPFDLNE_01585	GTPase Obg	6	17	28	32	24	10	12	36	11	0	1	26	110	26	8	6	14	45	30	4	0	62	70	35	3	0	27	23	49	8	0	0	31	87	24	18
OCPFDLNE_01586	Glycerol kinase	3	0	0	25	5	0	3	0	1	7	0	11	114	47	2	0	60	27	42	0	0	19	9	0	0	0	28	0	38	0	0	0	26	78	12	8
OCPFDLNE_01587	Glycerol uptake facilitator	33	68	102	83	113	12	87	7	129	30	153	130	613	250	123	123	122	442	254	39	0	244	71	49	213	222	310	99	150	19	96	0	239	531	184	49
OCPFDLNE_01588	50S ribosomal protein L27	0	14	0	27	0	0	12	0	0	7	1	0	87	17	1	1	0	6	12	0	0	0	0	12	12	24	39	0	1	0	0	0	11	0	9	0
OCPFDLNE_01589	YsxB	20	39	24	46	122	12	132	17	19	4	15	229	123	25	20	44	94	190	212	53	0	41	41	21	82	0	42	52	9	22	55	0	21	109	11	9
OCPFDLNE_01590	50S ribosomal protein L21	32	31	9	41	39	2	9	18	6	0	37	182	215	67	33	90	93	386	32	66	0	8	15	4	71	44	28	48	16	5	2	1	6	359	13	50
OCPFDLNE_01591	Ribonuclease E	0	0	0	0	0	0	3	0	0	0	1	0	0	0	2	0	44	30	0	0	0	0	0	4	0	0	36	4	3	0	0	0	0	0	0	23
OCPFDLNE_01592	Site-determining protein	5	41	11	40	11	4	20	2	1	6	6	13	124	17	28	9	0	55	31	61	0	24	8	28	34	0	59	14	9	2	0	1	6	29	10	6
OCPFDLNE_01593	Septum site-determining protein MinC	0	0	1	3	0	0	2	0	0	0	0	0	0	2	0	0	0	0	0	1	0	0	0	0	0	0	3	0	0	0	0	0	0	7	0	0
OCPFDLNE_01594	Cell-shape determining protein MreD	0	5	4	8	0	0	3	0	5	0	8	1	30	0	3	0	0	1	0	1	0	85	1	7	15	0	0	41	5	0	0	0	1	47	8	4
OCPFDLNE_01595	Cell shape-determining protein MreC	5	16	16	40	25	2	3	9	14	0	0	92	100	4	14	6	16	34	18	1	0	6	6	5	16	0	23	2	18	2	0	4	6	138	10	0
OCPFDLNE_01596	Cell shape-determining protein MreB	2	36	24	20	10	0	17	0	4	1	6	42	184	27	7	16	16	30	62	4	0	38	10	2	46	0	107	10	0	1	0	7	5	201	16	16
OCPFDLNE_01597	JAB domain-containing protein (Fragment)	0	0	0	0	0	0	0	0	1	0	12	0	0	0	0	0	0	1	0	0	0	0	0	0	0	0	0	0	0	0	0	0	0	1	0	0
OCPFDLNE_01598	Prepilin peptidase	0	0	0	0	0	0	0	0	0	0	0	0	0	0	0	0	0	3	0	0	0	0	0	0	0	0	2	0	0	0	0	0	0	0	0	0
OCPFDLNE_01599	Folyl-polyglutamate synthetase	0	0	0	0	0	0	0	0	0	0	0	0	0	0	0	0	0	0	1	0	0	0	0	0	0	0	4	0	4	0	0	0	2	0	0	0
OCPFDLNE_01600	Valine--tRNA ligase	1	9	22	26	2	0	2	0	5	33	4	7	79	2	22	9	5	104	41	2	0	15	19	2	6	55	12	10	8	0	31	0	6	0	16	19
OCPFDLNE_01601	Glutamate-1-semialdehyde aminotransferase	6	30	7	33	28	4	17	12	21	8	3	24	180	56	27	32	12	80	77	17	0	90	34	19	50	61	97	62	11	4	0	3	57	121	20	43
OCPFDLNE_01602	Delta-aminolevulinic acid dehydratase	0	15	0	0	8	0	0	0	7	0	1	0	20	0	0	8	0	8	19	2	0	6	0	5	0	0	1	0	0	0	0	0	0	0	12	3
OCPFDLNE_01603	Uroporphyrinogen-III synthetase	4	1	0	0	0	1	2	4	5	0	0	0	7	32	0	4	3	6	14	6	0	8	9	13	8	1	0	46	0	6	0	0	0	4	0	3
OCPFDLNE_01604	Porphobilinogen deaminase	0	0	0	14	2	3	6	4	0	0	0	7	50	0	6	2	0	16	3	2	0	25	15	4	12	0	3	0	13	1	8	5	0	2	1	10
OCPFDLNE_01605	Glutamyl-tRNA reductase	7	22	2	55	0	0	7	0	42	0	0	8	185	5	6	1	0	9	20	8	0	16	1	11	22	236	48	9	1	1	0	1	2	3	19	0
OCPFDLNE_01606	Probable GTP-binding protein EngB	26	155	44	69	37	5	57	19	23	4	41	118	791	116	20	69	63	90	117	87	0	140	60	79	145	0	109	55	34	5	1	16	47	201	30	63
OCPFDLNE_01607	Threonine--tRNA ligase	32	27	54	22	37	11	11	9	8	4	20	75	401	18	4	56	1	53	42	11	0	126	47	33	116	217	15	98	23	0	0	2	8	83	29	33
OCPFDLNE_01608	Replicative DNA helicase loader DnaI	7	25	13	72	23	11	9	5	8	5	3	45	156	26	15	61	0	76	81	30	0	46	16	35	46	384	127	21	21	0	12	6	15	100	10	13
OCPFDLNE_01609	Replicative DNA helicase loader DnaB	7	18	3	2	1	1	11	1	1	15	0	23	94	18	2	0	0	14	11	21	0	12	6	36	55	52	30	18	18	1	0	1	5	153	45	13
OCPFDLNE_01610	Transcriptional repressor NrdR	13	11	20	40	0	3	15	6	3	1	0	40	19	8	5	9	1	0	6	1	0	27	1	4	30	0	24	27	15	0	0	0	0	0	8	22
OCPFDLNE_01611	Dephospho-CoA kinase	4	1	5	6	1	1	4	0	2	1	0	15	108	23	0	0	0	11	32	0	0	5	13	4	19	0	0	9	3	0	1	0	4	14	12	5
OCPFDLNE_01612	Formamidopyrimidine-DNA glycosylase	14	26	49	18	2	2	14	0	5	4	0	34	113	25	4	7	0	36	23	12	0	44	9	17	11	2	19	87	30	12	16	8	6	33	31	44
OCPFDLNE_01613	DNA polymerase I	111	133	258	114	90	22	130	16	108	5	78	88	1978	72	63	126	86	412	237	96	2	526	122	63	348	85	416	107	244	3	60	14	127	362	86	66
OCPFDLNE_01614	NADP-dependent isocitrate dehydrogenase	3	23	5	1	21	0	10	1	0	6	0	28	54	17	1	26	36	24	17	6	0	27	5	8	49	0	1	2	9	2	4	0	34	56	31	11
OCPFDLNE_01615	Citrate synthase	7	38	1	12	24	5	5	0	0	0	0	28	187	30	17	14	17	18	49	8	0	31	14	4	55	76	6	11	16	2	4	17	4	13	0	30
OCPFDLNE_01616	hypothetical protein	0	3	0	0	0	0	1	0	0	0	0	0	0	0	0	0	0	0	0	0	0	0	0	0	0	0	0	0	0	0	0	0	0	0	0	0
OCPFDLNE_01617	Exclusion suppressor FxsA	13	18	19	20	20	1	22	3	10	0	15	37	601	40	11	22	27	89	22	20	1	55	9	22	58	0	53	75	10	0	6	0	41	123	34	42
OCPFDLNE_01618	Pyruvate kinase	103	291	351	201	262	64	137	57	382	84	254	390	3464	390	304	545	206	899	507	178	10	1327	125	139	693	719	902	496	329	59	91	31	276	742	207	229
OCPFDLNE_01619	ATP-dependent 6-phosphofructokinase	0	13	12	79	2	3	3	0	9	5	20	0	186	17	7	8	0	21	17	9	0	55	7	0	24	3	20	52	21	0	1	3	32	40	17	13
OCPFDLNE_01620	Acetyl-coenzyme A carboxylase carboxyl transferase subunit alpha	10	26	17	17	5	0	20	10	4	0	0	112	145	19	77	23	15	33	19	12	0	44	27	9	46	85	40	0	30	0	0	3	20	0	11	35
OCPFDLNE_01621	Acetyl-coenzyme A carboxylase carboxyl transferase subunit beta	0	3	0	4	0	2	12	0	0	0	0	0	14	4	10	2	10	5	0	2	0	0	3	1	4	5	1	0	4	0	0	0	8	17	10	15
OCPFDLNE_01622	DNA polymerase III subunit alpha	27	72	37	60	34	11	40	14	43	4	13	185	552	41	49	48	56	144	27	30	0	173	99	37	129	77	43	83	35	18	7	38	55	106	67	41
OCPFDLNE_01623	Bifunctional oligoribonuclease and PAP phosphatase NrnA	57	64	17	48	51	19	28	5	51	13	12	133	187	92	38	64	54	160	167	63	0	124	92	5	91	0	113	146	147	38	72	60	73	220	205	54
OCPFDLNE_01624	Conserved protein YtoI	52	93	32	34	50	6	35	1	74	0	2	56	315	84	97	38	46	391	403	159	0	135	43	10	71	50	105	330	63	3	23	12	91	421	131	108
OCPFDLNE_01625	hypothetical protein	8	17	8	17	0	0	0	8	3	0	3	1	29	24	7	0	8	21	0	21	0	17	9	1	33	0	24	0	1	1	0	0	0	129	0	6
OCPFDLNE_01626	Metallopeptidase	84	106	80	152	123	30	103	45	147	28	72	175	959	85	113	133	180	319	201	52	0	192	122	122	356	224	383	178	343	27	57	52	220	573	207	141
OCPFDLNE_01627	Alanine dehydrogenase	47	154	57	68	116	70	105	33	86	7	48	250	618	182	93	247	185	151	469	56	0	145	132	71	256	57	267	370	101	5	27	34	100	267	146	128
OCPFDLNE_01628	Universal stress protein UspA	283	273	967	773	318	194	602	124	713	103	436	236	3382	753	728	443	449	980	1784	196	1	997	301	262	1378	1218	4224	723	757	85	755	280	1525	1577	813	385
OCPFDLNE_01629	Acetate kinase	302	488	298	341	398	363	267	162	492	188	549	617	4019	673	344	610	834	2023	1031	296	1	1166	714	442	1428	806	1409	560	949	92	391	160	534	1887	1206	917
OCPFDLNE_01630	hypothetical protein	10	1	12	50	0	13	9	0	9	0	0	28	92	25	5	10	0	61	17	1	0	45	0	11	5	0	0	0	36	0	7	0	0	12	13	29
OCPFDLNE_01631	Thiol peroxidase	45	327	67	285	112	37	87	65	129	58	83	402	1079	182	120	168	150	190	220	51	1	279	146	121	334	272	419	421	127	9	51	17	151	282	127	140
OCPFDLNE_01632	YteJ	0	11	0	9	0	0	11	0	4	0	0	2	194	29	1	12	0	12	0	0	0	4	0	3	0	0	22	10	20	1	0	0	6	0	0	0
OCPFDLNE_01633	Signal peptide peptidase SppA	8	9	4	0	0	2	0	0	0	0	0	0	21	0	0	40	0	1	0	0	0	6	14	0	0	0	0	6	41	0	3	0	0	0	0	0
OCPFDLNE_01634	NAD kinase	12	35	44	38	12	5	13	0	25	4	8	68	407	15	12	33	38	48	71	9	0	36	90	29	53	0	43	61	14	1	16	0	7	164	21	9
OCPFDLNE_01635	Ornithine carbamoyltransferase	0	0	0	0	0	0	0	0	0	0	0	0	0	0	0	0	0	0	0	0	0	0	0	0	0	0	0	0	0	0	0	0	0	0	0	0
OCPFDLNE_01636	Acetylornithine aminotransferase	0	0	0	0	0	0	0	0	0	0	0	0	0	0	0	0	0	0	0	0	0	0	0	0	0	0	0	0	0	0	0	0	0	0	0	0
OCPFDLNE_01637	Acetylglutamate kinase	0	0	0	0	0	0	0	0	0	0	0	0	0	0	0	0	0	0	0	0	0	0	0	0	0	0	0	0	0	0	0	0	0	0	0	0
OCPFDLNE_01638	Arginine biosynthesis bifunctional protein ArgJ	0	0	0	0	0	0	0	0	0	0	0	0	0	0	0	0	1	0	0	0	0	0	0	0	0	0	0	0	0	0	0	0	0	0	0	0
OCPFDLNE_01639	N-acetyl-gamma-glutamyl-phosphate reductase	0	0	0	0	0	0	1	1	1	0	0	12	1	1	0	0	0	1	1	0	0	0	5	0	0	0	80	0	0	0	0	0	0	0	1	0
OCPFDLNE_01640	Probable tRNA sulfurtransferase	36	80	31	24	45	17	37	4	36	20	22	134	603	119	56	83	110	264	122	81	0	176	154	16	155	55	179	228	87	7	18	20	54	198	68	71
OCPFDLNE_01641	Cysteine desulfurase IscS	0	2	0	7	0	0	0	5	0	0	0	0	0	0	0	8	0	12	16	0	0	0	5	0	11	0	0	0	0	0	1	9	0	0	5	0
OCPFDLNE_01642	Septation ring formation regulator EzrA	3	39	18	28	4	4	37	8	39	1	27	96	745	30	65	74	7	74	183	20	0	112	18	21	40	101	74	59	26	2	0	31	13	206	12	59
OCPFDLNE_01643	Free methionine-R-sulfoxide reductase	2	14	2	5	0	8	0	0	3	0	0	53	132	0	25	25	16	43	13	8	0	8	17	24	6	0	14	13	5	0	0	3	0	102	7	1
OCPFDLNE_01644	30S ribosomal protein S4	118	184	192	239	112	44	124	31	134	86	175	265	2163	262	229	502	283	611	245	109	0	960	150	170	405	426	989	283	436	34	58	70	165	919	182	159
OCPFDLNE_01645	Tyrosine--tRNA ligase	0	0	0	0	0	0	2	0	0	0	0	0	0	0	0	0	0	3	0	0	0	0	0	0	0	0	0	0	1	0	0	0	0	0	0	0
OCPFDLNE_01646	Catabolite control protein A	324	1332	496	437	389	214	318	133	409	96	108	1932	4415	448	387	752	347	1304	749	575	2	1373	529	550	1793	1062	1357	1098	893	129	181	202	476	2284	478	975
OCPFDLNE_01647	3-deoxy-D-arabino-heptulosonate 7-phosphate synthase chorismate mutase	32	318	53	192	66	38	64	43	61	36	85	481	1052	129	92	133	177	148	136	94	0	230	98	132	217	348	308	307	127	30	38	5	74	538	174	130
OCPFDLNE_01648	General stress protein	118	64	378	73	75	8	126	17	122	10	72	126	2107	153	106	81	45	199	378	72	0	379	43	33	345	656	668	44	211	14	72	21	189	465	101	70
OCPFDLNE_01649	YtxG	3	2	29	4	28	5	15	1	6	6	0	0	116	36	7	2	0	30	99	17	1	35	5	0	17	0	117	0	0	0	12	0	45	108	35	3
OCPFDLNE_01650	Aminopeptidase PepS	0	10	1	5	29	0	0	0	2	0	3	13	165	2	6	7	29	9	0	0	0	0	15	15	2	0	30	3	2	0	5	0	0	20	0	9
OCPFDLNE_01651	Thioredoxin-like protein ykuU	4	41	41	18	0	4	17	0	4	1	8	67	236	5	9	18	0	27	38	15	0	43	1	2	34	0	36	24	16	1	10	2	16	146	12	57
OCPFDLNE_01652	UDP-N-acetylmuramate--L-alanine ligase	21	10	68	47	9	4	33	2	13	15	18	50	632	59	44	56	2	33	132	13	0	58	22	32	104	400	94	117	31	4	0	1	51	171	37	14
OCPFDLNE_01653	DNA translocase SftA	190	244	237	112	139	121	330	64	217	97	198	463	2371	386	179	414	286	1855	699	219	0	745	215	279	799	298	695	685	351	15	228	73	391	767	484	312
OCPFDLNE_01654	Phenylalanine--tRNA ligase beta subunit	0	3	2	0	0	0	0	0	1	0	0	0	19	0	3	0	0	0	32	5	0	0	0	1	0	0	0	0	0	0	0	0	0	0	0	0
OCPFDLNE_01655	hypothetical protein	0	1	0	0	0	0	5	0	7	0	0	8	41	0	6	10	16	4	12	13	0	18	2	0	9	0	2	0	11	0	0	0	7	0	0	0
OCPFDLNE_01656	Thiol-disulfide isomerase and thioredoxin	1	27	5	0	0	0	2	6	1	0	1	3	1	0	2	0	0	0	0	1	0	32	0	0	0	0	0	1	7	0	0	0	0	0	0	6
OCPFDLNE_01657	Putative aminopeptidase ytoP	2	16	5	7	42	2	17	0	0	0	3	4	26	3	1	13	0	131	1	28	0	16	11	0	31	0	42	3	19	3	56	0	0	24	17	24
OCPFDLNE_01658	Predicted small secreted protein	3	33	9	5	1	0	4	0	15	2	2	26	69	21	10	4	0	30	33	15	0	20	13	0	6	0	0	43	62	0	0	0	0	50	22	0
OCPFDLNE_01659	Transcriptional repressor RcnR to maintain nickel and cobalt homeostasis	0	2	0	0	0	0	3	0	0	0	0	0	0	0	0	0	0	33	0	0	0	0	0	0	0	0	64	0	0	0	0	0	0	0	0	0
OCPFDLNE_01660	putative quorum-quenching lactonase YtnP	0	14	0	1	0	0	0	0	0	0	0	6	0	0	19	0	0	0	0	0	0	7	8	1	36	0	2	0	0	0	0	0	0	0	1	0
OCPFDLNE_01661	tRNA (guanine-N(7)-)-methyltransferase	2	20	5	14	1	1	2	0	6	0	0	6	135	0	0	11	0	6	0	5	0	7	0	2	0	0	0	49	15	4	0	0	0	12	2	0
OCPFDLNE_01662	Phosphotransferase	3	54	20	54	5	2	18	0	9	0	12	1	137	21	16	17	10	12	186	40	0	38	21	23	87	40	0	27	16	2	16	0	12	30	18	4
OCPFDLNE_01663	Membrane component of multidrug resistance system	0	7	10	33	0	0	0	0	7	0	1	0	81	16	11	22	0	0	0	5	0	8	0	6	17	0	16	64	0	0	0	1	2	46	0	8
OCPFDLNE_01664	Putative HTH-type transcriptional regulator YusO	0	0	0	0	0	0	0	0	0	0	0	0	0	0	0	0	0	0	0	0	0	0	0	0	0	0	0	0	0	0	0	0	0	0	0	0
OCPFDLNE_01665	D-alanine aminotransferase apoenzyme	18	33	5	22	3	0	10	0	0	0	19	31	141	15	3	0	0	1	0	4	0	10	2	0	8	0	29	0	7	0	0	0	11	122	3	2
OCPFDLNE_01666	Aminoacyl-histidine dipeptidase	16	70	35	116	6	8	15	19	44	12	26	82	222	39	52	26	69	104	97	42	1	107	48	34	115	97	81	112	14	23	5	5	30	164	55	38
OCPFDLNE_01667	hypothetical protein	0	0	0	0	0	0	0	0	0	0	0	0	0	0	1	0	0	7	0	0	0	0	0	0	0	0	0	0	15	0	0	0	2	40	0	0
OCPFDLNE_01668	ADP-dependent (S)-NAD(P)H-hydrate dehydratase	44	45	87	39	51	19	15	10	47	24	22	60	455	163	53	113	29	242	138	34	0	95	75	42	98	81	282	80	76	13	32	8	30	215	46	56
OCPFDLNE_01669	Phosphatidylglycerophosphatase B	0	0	0	0	0	0	0	0	0	0	0	0	0	0	0	0	0	2	0	0	0	0	0	0	0	0	0	0	0	0	0	0	0	0	6	0
OCPFDLNE_01670	Lipid II flippase MurJ	0	0	3	0	6	0	4	0	0	4	0	2	12	0	0	0	0	4	68	11	0	0	2	0	6	0	5	7	0	0	0	0	14	26	11	7
OCPFDLNE_01671	Lipid II flippase MurJ	0	1	0	2	0	0	0	2	0	0	2	1	2	6	1	0	1	1	1	0	0	1	10	0	0	1	34	0	45	0	0	0	0	12	1	4
OCPFDLNE_01672	hypothetical protein	5	2	0	21	0	5	0	0	2	0	0	0	18	4	0	2	2	0	4	0	0	0	0	1	3	0	0	1	7	0	0	0	3	0	0	0
OCPFDLNE_01673	Tryptophan synthase subunit alpha	0	0	0	12	0	0	0	0	0	0	0	0	20	0	0	0	0	4	10	0	0	0	0	0	0	0	0	0	0	16	0	0	0	0	0	13
OCPFDLNE_01674	Tryptophan synthase subunit beta	0	0	0	0	0	0	0	0	7	0	0	0	0	0	0	0	0	25	0	0	0	0	0	0	0	0	0	0	0	0	0	0	0	0	0	0
OCPFDLNE_01675	Phosphoribosylanthranilate isomerase	0	0	0	0	0	0	0	0	0	3	0	0	0	0	0	0	0	0	0	0	0	0	0	0	0	0	0	0	0	0	0	0	0	0	0	4
OCPFDLNE_01676	Indole-3-glycerol phosphate synthase TrpC	0	0	0	0	0	0	0	0	0	0	0	0	0	0	0	0	0	0	0	0	0	0	0	0	0	0	0	0	0	0	0	0	0	0	0	0
OCPFDLNE_01677	Anthranilate phosphoribosyltransferase	0	0	0	0	0	0	1	0	0	0	0	0	0	0	0	0	0	0	11	0	0	0	0	0	0	0	0	0	0	0	0	0	0	0	0	0
OCPFDLNE_01678	Anthranilate synthase component II	0	0	0	0	0	0	0	0	0	0	0	0	0	0	0	0	0	0	0	0	0	0	0	0	0	0	0	0	0	0	0	0	0	0	0	0
OCPFDLNE_01679	Anthranilate synthase component I	0	0	0	0	0	0	0	0	0	0	0	0	1	0	0	0	0	0	0	0	0	0	0	0	0	0	0	0	0	0	3	0	0	0	0	0
OCPFDLNE_01680	Bifunctional acetaldehyde-CoA/alcohol dehydrogenase	214	200	368	140	1817	957	629	366	225	608	1046	1715	1775	1898	119	3212	2229	8230	1570	408	11	1814	1668	354	793	2869	592	1586	2134	78	626	96	200	664	4053	694
OCPFDLNE_01681	hypothetical protein	0	11	0	0	0	0	2	3	0	0	0	0	0	0	0	0	0	0	10	0	0	1	0	8	0	0	0	0	4	0	0	0	0	17	3	4
OCPFDLNE_01682	putative ABC transporter ATP-binding protein NosF	22	161	28	119	44	25	58	32	65	27	125	125	623	93	44	89	51	111	165	138	0	164	199	58	112	0	57	47	110	18	9	40	33	197	48	37
OCPFDLNE_01683	ABC-type sugar transport system, ATPase component	39	359	51	257	92	47	169	76	54	36	145	262	1310	276	96	284	168	267	175	252	1	305	556	129	203	375	300	519	195	33	54	84	65	424	167	124
OCPFDLNE_01684	Muramoyltetrapeptide carboxypeptidase	12	33	2	20	14	4	12	3	2	0	2	61	123	17	0	17	9	42	36	18	0	25	33	12	20	5	9	5	45	3	58	0	0	41	25	31
OCPFDLNE_01685	Methyladenine glycosylase	2	43	6	11	18	17	12	10	13	6	23	67	193	24	29	18	66	88	96	15	0	22	61	57	64	0	43	26	95	8	27	30	39	60	58	104
OCPFDLNE_01686	hypothetical protein	4	17	3	27	3	0	37	0	0	0	8	8	42	35	1	13	0	40	39	15	0	12	16	14	9	32	3	12	19	0	4	15	7	21	5	3
OCPFDLNE_01687	Aconitate hydratase AcnA	53	71	82	36	192	15	182	31	71	38	27	134	692	88	43	112	121	171	127	135	1	180	24	40	251	193	168	118	42	0	48	13	80	287	115	76
OCPFDLNE_01688	RsbT co-antagonist protein RsbRD	0	0	3	5	11	0	0	0	0	6	0	5	5	16	2	1	0	0	3	0	0	0	0	0	0	0	6	0	4	4	0	5	8	9	0	0
OCPFDLNE_01689	Sulfate transporter	27	41	46	14	23	21	20	3	30	9	38	69	113	33	13	14	26	37	68	21	0	49	40	45	54	18	101	39	22	18	45	15	38	57	42	41
OCPFDLNE_01690	RNA polymerase-associated protein RapA	19	58	57	72	40	10	50	4	29	6	6	89	397	45	44	134	5	154	37	28	0	99	68	21	129	114	119	79	95	13	10	33	98	77	51	71
OCPFDLNE_01691	SMC family ATPase	102	27	43	10	18	11	35	14	26	19	60	71	372	82	50	196	58	684	180	83	0	217	71	79	35	132	100	40	109	9	83	59	22	82	82	33
OCPFDLNE_01692	Exonuclease SbcCD subunit D	5	3	0	16	0	0	2	0	0	2	0	3	0	0	0	0	0	8	0	0	0	11	1	1	0	0	6	0	0	0	0	0	0	0	0	0
OCPFDLNE_01693	Acyl-phosphate glycerol 3-phosphate acyltransferase	12	40	0	12	47	6	21	11	16	0	6	85	256	29	21	13	0	82	56	23	0	133	60	62	114	0	83	58	44	3	0	1	23	107	47	109
OCPFDLNE_01694	hypothetical protein	0	0	0	0	0	0	0	0	0	0	0	0	0	0	0	0	0	0	0	0	0	0	0	0	0	0	0	0	0	0	0	0	0	0	0	0
OCPFDLNE_01695	hypothetical protein	17	53	4	74	19	1	16	0	8	24	39	168	277	5	21	24	0	49	38	25	0	45	8	5	36	34	25	78	57	0	1	4	4	79	9	18
OCPFDLNE_01696	Membrane protein CcdC involved in cytochrome C biogenesis	0	2	0	0	1	0	0	0	0	0	0	0	0	0	0	0	1	0	0	0	0	7	0	0	0	0	0	3	0	0	0	0	0	68	0	0
OCPFDLNE_01697	Putative ABC transporter ATP-binding protein exp8	0	0	3	0	0	2	0	0	0	0	9	0	0	0	4	0	11	0	0	0	0	0	0	0	0	0	0	0	0	0	0	0	0	17	1	0
OCPFDLNE_01698	Putative drug efflux ABC transporter, ATP-binding and permease protein	0	1	7	1	0	0	0	0	0	0	0	0	0	1	1	0	0	1	1	0	0	5	0	0	8	0	0	4	0	0	3	0	0	0	3	0
OCPFDLNE_01699	Cell surface protein	0	1	0	0	0	0	0	0	0	0	0	0	0	0	0	0	0	0	0	0	0	0	0	0	0	0	0	0	0	0	0	0	0	0	0	0
OCPFDLNE_01700	Putative cellsurface protein (Fragment)	0	0	0	0	0	0	0	0	0	0	0	0	0	0	0	0	0	0	0	0	0	0	0	0	0	0	0	0	0	0	0	0	0	0	0	0
OCPFDLNE_01701	Antibiotic resistance protein VanZ	0	0	0	0	0	0	2	0	0	0	0	1	10	0	0	0	0	0	0	0	0	0	2	0	0	0	0	0	0	0	0	0	0	0	0	0
OCPFDLNE_01702	hypothetical protein	9	0	0	0	0	0	0	0	0	4	0	0	37	0	7	4	0	0	3	1	0	0	5	1	0	0	0	0	0	0	0	0	0	0	0	0
OCPFDLNE_01703	Translation elongation factor Ts	69	129	70	219	114	29	57	24	122	28	57	180	1922	124	135	79	111	273	282	139	0	457	93	94	254	451	197	317	119	9	25	37	112	683	83	50
OCPFDLNE_01704	30S ribosomal protein S2	430	1292	439	861	603	197	303	101	725	244	305	2090	8011	573	585	384	824	1177	1535	741	5	2193	553	865	2169	938	2007	436	705	124	199	388	394	2435	466	898
OCPFDLNE_01705	hypothetical protein	1	1	0	0	0	0	0	1	0	0	11	0	0	19	7	0	0	0	0	0	0	0	0	0	0	0	8	0	6	0	0	0	6	0	0	5
OCPFDLNE_01706	hypothetical protein	0	0	0	0	0	0	0	0	0	0	0	0	0	0	0	0	0	0	0	0	0	0	0	0	0	0	0	0	0	0	0	0	0	0	0	0
OCPFDLNE_01707	Leucine--tRNA ligase	28	15	39	20	9	0	17	18	11	4	10	29	187	4	19	21	19	75	11	17	1	63	25	9	4	63	2	91	2	0	0	10	1	25	10	10
OCPFDLNE_01708	tRNA-2-methylthio-N(6)-dimethylallyladenosine synthase	0	9	2	0	0	0	2	0	0	0	0	37	39	0	0	0	0	0	0	0	0	6	0	1	24	0	0	0	9	0	0	0	0	7	0	23
OCPFDLNE_01709	Ribosomal RNA small subunit methyltransferase H	2	19	6	3	20	6	12	4	17	2	0	50	181	30	14	15	17	19	8	12	0	98	27	17	85	30	43	28	11	1	7	1	27	75	35	20
OCPFDLNE_01710	Asparagine synthetase glutamine-hydrolyzing 1	15	23	3	5	0	1	14	7	6	10	15	25	212	2	19	34	0	43	40	32	0	45	12	20	36	22	7	29	12	8	9	0	14	57	14	0
OCPFDLNE_01711	S-adenosylmethionine synthase	21	18	45	50	12	3	8	2	4	19	3	16	118	52	5	45	78	151	10	12	0	13	25	0	37	0	20	41	26	7	29	1	10	65	83	14
OCPFDLNE_01712	hypothetical protein	10	50	15	90	11	14	24	0	30	1	20	65	1113	34	17	14	26	32	89	35	0	97	29	12	47	62	83	51	34	2	2	5	21	183	36	15
OCPFDLNE_01713	hypothetical protein	104	176	102	50	119	43	159	30	62	31	112	209	964	216	30	221	128	634	331	92	1	361	180	103	348	167	250	258	251	0	52	29	137	173	238	249
OCPFDLNE_01714	L-lactate dehydrogenase	0	0	0	0	0	1	5	0	0	0	0	0	0	0	0	0	3	6	0	0	0	0	0	0	0	0	0	0	0	0	0	0	0	0	0	0
OCPFDLNE_01715	YtmB	0	0	0	0	0	0	0	0	0	0	0	5	0	2	0	5	0	0	0	0	0	0	0	0	0	0	0	0	0	0	0	0	0	0	0	0
OCPFDLNE_01716	Nucleoside triphosphate phosphohydrolase	0	0	0	0	0	0	0	0	0	0	0	0	0	0	0	0	0	0	0	0	0	0	0	0	0	0	1	0	0	0	0	0	0	0	1	0
OCPFDLNE_01717	Membrane protein insertion efficiency factor YidD	327	1950	304	620	427	137	409	64	547	119	280	1978	4944	450	527	378	236	764	891	571	1	965	1370	965	1981	792	1885	560	749	101	160	231	585	1410	522	899
OCPFDLNE_01718	Adhesin	10	8	8	0	9	1	1	0	0	0	16	3	46	0	0	2	0	3	11	0	0	7	2	0	8	0	11	0	1	0	0	0	0	0	6	2
OCPFDLNE_01719	O-succinylbenzoic acid--CoA ligase	5	8	4	11	15	0	3	0	2	11	15	10	29	26	15	4	5	38	21	0	0	36	3	5	40	0	11	4	5	1	21	2	36	40	24	7
OCPFDLNE_01720	1,4-dihydroxy-2-naphthoyl-CoA synthase	37	87	44	69	34	66	40	5	41	25	62	200	463	128	81	131	214	211	154	139	0	128	85	64	251	256	64	94	143	19	38	25	65	246	195	143
OCPFDLNE_01721	2-succinyl-6-hydroxy-2, 4-cyclohexadiene-1-carboxylate synthase	0	0	2	0	16	0	1	2	0	0	0	0	53	27	0	10	4	18	38	0	0	0	0	8	13	0	2	3	5	0	0	0	0	115	9	4
OCPFDLNE_01722	2-succinyl-5-enolpyruvyl-6-hydroxy-3-cyclohexene-1-carboxylic-acid synthase	59	112	66	69	83	45	48	36	91	19	41	107	1027	67	131	104	153	366	330	164	1	132	91	56	168	412	278	179	122	21	70	68	81	337	136	146
OCPFDLNE_01723	Salicylate biosynthesis isochorismate synthase	7	9	9	14	0	0	31	1	2	0	7	9	296	15	3	17	19	72	62	7	0	45	27	6	55	1	79	20	5	0	7	2	13	48	13	18
OCPFDLNE_01724	1,4-dihydroxy-2-naphthoate octaprenyltransferase	25	208	45	73	45	28	34	17	76	20	50	207	531	140	52	44	60	87	167	93	1	107	174	160	270	269	227	108	170	18	31	43	41	209	136	172
OCPFDLNE_01725	Bifunctional homocysteine S-methyltransferase/methylenetetrahydrofolate reductase	0	0	0	0	0	0	15	0	0	0	0	0	0	3	0	18	0	0	6	0	0	24	15	0	13	0	16	85	19	0	0	0	12	0	0	0
OCPFDLNE_01726	Cystathionine beta-lyase MetC	0	0	0	0	0	0	0	0	0	0	0	0	0	0	0	0	0	0	0	0	0	0	0	0	0	0	0	0	0	0	0	0	0	0	0	0
OCPFDLNE_01727	Cystathionine gamma-synthase	0	0	0	0	0	0	0	0	0	0	0	0	0	0	0	0	0	13	0	0	0	0	0	0	0	0	0	0	0	0	0	0	0	0	0	0
OCPFDLNE_01728	5-methyltetrahydropteroyltriglutamate--homocysteine S-methyltransferase	0	1	0	0	0	0	0	0	0	0	0	0	14	0	0	1	0	16	0	0	0	0	0	0	0	0	0	0	0	0	0	0	0	0	0	0
OCPFDLNE_01729	Putative MFS-type transporter yfkF	0	0	0	0	0	0	0	0	0	0	0	0	0	0	0	0	0	0	0	0	0	0	0	0	0	0	0	0	0	0	0	0	0	0	0	0
OCPFDLNE_01754	PerR peroxide-sensing regulator	18	123	77	120	73	19	46	15	104	21	28	319	620	84	106	59	42	97	208	98	0	250	99	95	156	56	284	136	44	12	72	24	118	421	125	84
OCPFDLNE_01755	Glycerate dehydrogenase	145	440	243	259	219	41	309	37	245	42	92	671	2550	305	223	274	313	616	929	281	0	475	274	155	1061	601	1093	427	372	16	156	94	567	1327	251	532
OCPFDLNE_01756	Glutamate-1-semialdehyde aminotransferase	0	0	4	0	2	1	0	0	0	0	0	16	0	0	0	0	1	2	0	0	0	10	0	0	0	0	32	0	0	0	0	0	2	21	0	6
OCPFDLNE_01757	Aromatic acid exporter family protein	35	253	72	112	60	9	58	20	65	12	50	121	566	136	96	121	58	132	269	145	0	152	143	80	211	90	433	104	137	5	47	5	110	501	84	154
OCPFDLNE_01758	Cysteinyl-tRNA synthetase related protein	312	593	567	755	461	191	418	143	465	105	254	1194	3091	772	472	407	450	923	1257	303	7	755	587	346	1430	922	1611	418	577	79	494	138	539	1768	789	336
OCPFDLNE_01759	Enoyl-acyl-carrier-protein reductase NADPH FabL	0	0	0	0	0	0	0	0	0	0	0	0	0	0	0	0	0	3	0	0	0	0	0	0	0	0	0	0	0	0	0	0	0	8	0	0
OCPFDLNE_01760	A/G-specific adenine glycosylase or DNA-(Apurinic or apyrimidinic site) lyase	2	3	1	1	15	0	3	2	1	0	0	0	0	0	0	0	0	30	0	0	0	0	1	0	10	0	1	0	0	0	12	1	0	9	5	4
OCPFDLNE_01761	YfhP	437	2055	615	1604	1106	538	945	258	1190	211	918	3027	13816	3605	2099	4926	1398	7909	2971	1096	7	7279	2330	1374	2189	1027	4448	2907	2563	248	747	322	969	4892	1746	1187
OCPFDLNE_01762	Deoxyuridine 5'-triphosphate nucleotidohydrolase	11	8	4	8	8	1	4	0	1	3	5	18	399	12	2	40	0	43	34	21	4	75	8	1	20	0	34	33	13	0	2	0	3	65	0	3
OCPFDLNE_01763	YfhJ	1	0	0	0	0	1	4	1	1	0	0	10	0	0	2	1	0	4	15	0	0	1	7	5	0	0	18	0	0	0	1	6	0	16	0	0
OCPFDLNE_01764	Recombination regulator RecX	36	73	97	102	30	1	88	0	28	6	9	107	1308	63	19	80	1	56	206	19	1	162	41	24	174	191	137	8	11	0	2	1	59	282	11	22
OCPFDLNE_01765	Putative CDP-abequose synthase	60	52	161	105	78	19	55	1	116	5	47	16	401	100	107	105	27	122	286	25	0	174	69	42	158	1	494	32	164	8	169	13	224	267	198	72
OCPFDLNE_01766	Phosphatidylglycerol lysyltransferase	13	82	22	73	84	19	30	24	44	21	23	319	199	87	42	64	35	110	96	31	0	107	42	31	68	62	37	47	62	3	16	24	38	93	67	52
OCPFDLNE_01767	Antibiotic resistance protein VanZ	6	24	11	2	7	1	2	1	2	0	2	36	111	8	4	3	3	0	8	3	0	3	36	25	37	0	43	29	25	0	9	0	1	0	16	6
OCPFDLNE_01768	Cation transporter	0	1	59	6	0	0	2	0	4	0	1	127	8	27	0	10	0	0	2	0	0	2	71	9	14	0	1	223	14	1	0	0	65	29	1	13
OCPFDLNE_01769	Ribosomal-protein-alanine N-acetyltransferase	0	0	0	0	0	0	0	0	0	0	0	0	0	0	0	0	0	0	0	0	0	0	0	0	0	0	0	0	0	0	0	0	0	1	0	0
OCPFDLNE_01770	Biofilm dispersion protein BdlA	0	2	0	0	0	0	0	0	0	0	0	0	0	0	0	0	0	0	0	8	0	0	1	0	0	0	0	0	0	0	0	0	8	0	0	0
OCPFDLNE_01771	hypothetical protein	0	0	0	6	0	0	0	0	0	0	0	0	0	0	0	0	0	0	0	0	0	0	0	0	0	0	0	0	0	0	0	0	0	0	0	1
OCPFDLNE_01772	hypothetical protein	51	69	107	75	158	16	142	11	85	21	171	66	1926	79	55	250	67	680	249	57	1	335	136	55	129	268	417	86	194	5	43	0	41	164	131	69
OCPFDLNE_01773	Fosfomycin resistance thiol transferase FosX	0	0	0	3	0	0	0	0	1	0	0	0	2	37	0	3	0	28	0	1	0	5	4	3	6	0	14	1	7	0	0	0	1	5	2	5
OCPFDLNE_01774	23S rRNA (Uracil-5-)-methyltransferase RumA	115	128	98	97	74	54	103	29	103	16	91	107	750	213	64	109	125	408	370	117	1	234	168	129	390	269	231	99	121	13	67	55	148	381	163	137
OCPFDLNE_01775	OsmC family peroxiredoxin	11	8	25	14	41	6	6	3	8	1	19	38	93	16	2	18	5	31	49	36	0	25	26	14	14	0	92	5	22	0	0	0	45	125	19	16
OCPFDLNE_01776	Deoxyadenosine kinase / Deoxyguanosine kinase	53	403	59	127	56	10	52	22	80	0	40	316	1253	69	83	51	55	88	236	91	2	66	298	130	277	59	240	88	147	23	13	11	25	284	91	192
OCPFDLNE_01777	YihY/virulence factor BrkB family protein (Fragment)	0	12	3	4	9	0	5	0	0	0	8	0	26	0	1	4	0	16	3	2	0	5	6	0	10	0	16	5	4	0	0	0	1	10	0	0
OCPFDLNE_01778	DUF1128 domain-containing protein (Fragment)	0	9	0	1	0	0	1	0	0	0	0	0	36	10	0	1	0	0	0	1	0	0	3	0	18	2	19	0	0	0	0	0	0	33	5	0
OCPFDLNE_01779	Aminoglycoside 3-N-acetyltransferase	11	11	20	24	24	1	12	0	6	3	8	0	37	28	8	26	13	31	11	8	0	40	39	4	22	194	52	25	58	0	0	0	30	8	29	10
OCPFDLNE_01780	Methionine aminopeptidase	50	106	58	105	41	26	30	21	26	7	52	159	535	112	49	99	106	196	116	110	1	195	38	37	185	47	215	164	88	13	38	106	63	261	123	129
OCPFDLNE_01781	Short-chain flavodoxin	6	38	0	114	196	3	0	0	1	0	21	12	27	0	6	35	3	30	0	7	0	4	9	0	8	0	45	9	2	0	0	0	0	13	11	76
OCPFDLNE_01782	Aminopeptidase PepS	19	39	32	38	43	17	42	5	41	14	32	55	194	52	58	82	56	113	158	43	0	50	35	14	114	79	65	46	55	3	17	39	19	74	64	17
OCPFDLNE_01783	Multidrug resistance protein MdtH	0	4	1	2	0	0	0	0	0	0	8	0	7	4	1	0	1	6	7	6	0	1	0	0	0	0	1	0	0	0	10	0	0	35	0	0
OCPFDLNE_01784	Cell-shape determining protein MreBH	1	0	4	0	15	2	22	0	1	0	19	0	20	3	4	13	34	34	40	7	0	17	12	0	27	0	7	53	41	0	6	0	3	33	31	19
OCPFDLNE_01786	hypothetical protein	0	0	0	0	0	0	2	0	0	0	0	0	7	0	2	0	0	0	0	3	0	0	6	0	0	0	0	0	1	0	0	0	1	0	0	0
OCPFDLNE_01787	Putative methyltransferase YrhH	0	1	0	0	0	0	0	0	0	0	0	0	0	0	0	0	0	0	0	0	0	0	0	0	0	0	0	0	0	0	0	0	0	0	0	0
OCPFDLNE_01788	HTH-type transcriptional repressor NicS	0	2	0	0	6	0	0	0	2	0	0	0	0	0	0	0	0	1	0	0	0	0	0	0	0	0	0	5	2	0	0	0	4	0	0	0
OCPFDLNE_01789	Prophage P2a protein 6 endonuclease	0	2	0	0	0	0	0	0	0	0	0	19	0	0	0	0	0	6	0	0	0	0	0	0	0	0	0	0	0	0	0	0	0	0	0	0
OCPFDLNE_01790	Outer surface protein	0	13	7	0	22	10	26	3	5	1	9	44	127	101	14	32	68	46	1	2	0	94	14	5	1	0	33	10	28	1	9	0	16	93	35	26
OCPFDLNE_01791	Lichenan-specific phosphotransferase enzyme IIA component	0	2	0	0	0	0	0	0	0	0	0	0	1	8	0	0	0	0	57	0	0	0	0	0	0	0	0	0	0	0	0	0	0	0	0	0
OCPFDLNE_01792	Oligo-beta-mannoside-specific phosphotransferase enzyme IIB component	0	0	0	0	0	0	0	0	0	0	7	0	17	1	8	0	0	0	0	0	0	0	8	2	0	0	0	33	0	0	7	0	0	64	18	4
OCPFDLNE_01793	Transcriptional regulatory protein DagR	164	377	190	243	219	39	209	51	198	41	190	443	5983	446	233	616	109	1323	891	278	3	1249	394	289	371	1048	755	623	480	22	18	74	133	769	176	224
OCPFDLNE_01794	Putative ATP-dependent RNA helicase YfmL	25	86	33	76	27	17	36	2	65	9	1	148	1014	146	38	26	5	130	55	43	0	142	25	57	238	22	42	96	39	1	22	28	14	216	40	61
OCPFDLNE_01795	hypothetical protein	0	0	0	0	7	0	0	0	0	0	1	0	0	0	0	1	0	11	0	0	0	0	0	0	4	0	0	0	0	0	0	0	0	0	0	0
OCPFDLNE_01796	SkfA peptide export ATP-binding protein SkfE	1	0	0	0	4	0	2	0	0	0	0	4	119	18	0	3	1	0	1	2	1	5	0	0	16	0	38	0	0	0	0	0	0	27	0	0
OCPFDLNE_01797	DNA-binding transcriptional regulator YhcF (GntR family)	0	0	0	0	0	0	6	0	0	0	0	26	0	0	2	0	0	23	21	1	0	0	4	0	0	0	0	0	0	0	0	0	0	23	38	6
OCPFDLNE_01798	Enzyme involved in biofilm formation	57	154	58	100	134	15	51	33	49	12	56	128	860	50	43	58	51	143	100	90	0	171	156	106	261	178	325	194	142	14	24	35	88	169	93	93
OCPFDLNE_01799	Putative transcription regulators (LacI family)	1	13	7	0	26	0	1	0	1	1	0	36	119	1	0	8	0	17	32	9	0	19	13	1	7	0	1	0	11	0	4	3	11	13	1	12
OCPFDLNE_01800	Cellobiose phosphorylase	0	0	5	0	5	0	0	0	1	0	0	0	152	1	1	4	2	10	0	4	0	8	0	1	0	0	11	0	19	0	0	0	0	0	0	0
OCPFDLNE_01801	Thermostable beta-glucosidase B	0	0	1	0	0	0	0	0	0	0	0	0	0	0	0	0	0	0	0	0	0	29	0	0	0	0	0	0	0	0	0	0	0	0	2	0
OCPFDLNE_01802	Cyclodextrin-binding protein	18	10	47	46	28	15	22	2	11	0	38	49	276	10	37	52	0	263	97	6	0	66	45	27	92	0	119	3	80	0	16	0	57	72	57	62
OCPFDLNE_01803	Probable ABC transporter permease protein yurN	0	0	0	0	0	2	2	0	4	0	0	8	8	0	0	0	0	14	0	0	0	0	0	0	0	0	13	21	2	0	0	0	2	6	25	16
OCPFDLNE_01804	Inner membrane ABC transporter permease protein ycjP	4	26	15	10	26	13	1	2	1	0	4	5	8	21	21	2	28	50	57	16	0	17	17	7	3	0	96	18	22	15	52	0	30	1	36	18
OCPFDLNE_01805	Glutamate synthase NADPH small chain	0	2	0	1	0	0	1	0	0	4	0	0	0	0	0	12	9	1	0	0	0	1	0	0	0	0	0	0	0	0	0	0	0	0	0	0
OCPFDLNE_01806	Glutamate synthase NADPH large chain	0	1	5	0	0	0	0	0	0	1	0	7	7	19	20	22	0	11	0	0	0	26	9	0	6	0	19	42	15	0	9	0	1	1	0	0
OCPFDLNE_01807	Transcription activator of glutamate synthase operon GltC	16	47	9	23	25	5	10	3	29	0	55	52	370	20	8	18	7	53	65	10	0	122	44	74	116	39	61	0	48	5	0	8	5	63	26	19
OCPFDLNE_01808	hypothetical protein	3	0	0	0	0	0	0	0	0	3	0	20	16	10	0	1	0	2	0	7	0	1	0	0	8	0	0	21	1	0	0	1	0	0	0	2
OCPFDLNE_01809	Putative oxidoreductase YbdH	23	207	42	42	81	19	45	14	62	22	61	158	818	108	71	106	82	311	147	112	2	310	208	93	247	43	147	250	305	16	47	46	22	367	75	286
OCPFDLNE_01810	L-cystine-binding protein FliY	0	0	0	0	0	0	0	0	0	0	0	0	0	0	0	0	0	0	0	0	0	0	0	0	0	0	0	0	0	0	0	0	0	0	0	0
OCPFDLNE_01811	Polar amino acid ABC transporter ATPase	0	0	0	0	0	0	0	0	0	0	0	1	0	0	0	0	0	4	0	0	0	0	0	0	0	0	0	0	0	5	0	0	0	0	0	0
OCPFDLNE_01812	Probable amino-acid ABC transporter permease protein yckA	0	0	0	0	0	0	0	0	0	0	0	0	9	0	0	0	0	0	0	0	0	0	0	0	0	0	0	0	0	0	0	0	0	0	0	0
OCPFDLNE_01813	Integral membrane sensor signal transduction histidine kinase	2	4	5	7	0	0	6	0	8	0	0	0	2	5	1	16	0	14	3	0	0	8	3	5	10	87	0	0	8	0	4	0	2	14	5	4
OCPFDLNE_01814	Adenine deaminase	12	18	18	4	3	0	5	5	14	0	10	19	154	5	46	43	7	92	18	54	1	8	20	17	13	0	61	32	18	4	12	22	2	70	22	34
OCPFDLNE_01815	hypothetical protein	0	0	0	0	0	0	0	0	0	0	0	0	0	18	3	0	0	0	0	0	0	0	0	0	0	0	0	0	9	0	0	0	17	0	0	0
OCPFDLNE_01816	Nucleoside-diphosphate-sugar epimerase	0	1	0	0	6	0	0	0	0	3	0	0	0	0	8	0	0	0	0	0	0	0	0	0	0	0	0	0	0	0	0	0	0	3	0	0
OCPFDLNE_01817	Sensory transduction protein BceR	7	54	23	20	0	4	30	8	11	14	6	50	115	16	7	48	0	18	14	27	0	71	9	2	17	29	35	73	6	1	0	11	32	27	1	1
OCPFDLNE_01818	Bacitracin export permease protein BceB	4	9	1	0	1	1	7	2	0	0	0	2	1	4	8	4	0	0	4	0	0	3	0	6	0	0	1	19	0	2	0	0	1	15	0	0
OCPFDLNE_01819	Putative metabolite uptake ABC transporter, ATP-binding protein	0	4	0	0	0	0	1	1	0	0	0	0	0	12	16	9	6	30	1	0	0	0	5	0	16	35	1	7	0	0	0	14	4	16	0	0
OCPFDLNE_01820	hypothetical protein	3	22	0	17	5	1	4	4	8	0	6	22	50	1	4	0	15	16	27	9	0	10	10	11	26	0	30	9	0	8	0	2	5	15	1	21
OCPFDLNE_01821	Shikimate kinase AroK	11	41	40	34	31	11	33	5	54	7	14	6	243	60	41	27	35	71	110	25	0	27	17	24	77	2	106	20	92	2	14	3	85	128	112	12
OCPFDLNE_01822	Molybdate metabolism regulator	14	59	3	20	11	4	10	2	19	0	8	61	251	70	18	40	17	58	65	4	0	21	0	6	14	4	121	66	2	0	0	0	18	192	13	8
OCPFDLNE_01823	23S rRNA (Uracil-5-)-methyltransferase RumA	7	11	0	42	6	0	12	0	13	0	0	54	116	6	5	0	15	4	0	6	0	190	3	0	5	4	25	88	2	0	2	0	7	125	20	14
OCPFDLNE_01824	hypothetical protein	4	0	0	7	0	1	14	0	4	0	0	0	30	2	1	7	0	1	6	1	0	25	0	1	2	80	3	0	0	0	0	0	1	2	0	1
OCPFDLNE_01825	Lipid kinase	1	32	10	16	7	6	20	1	5	1	0	31	57	54	21	14	32	34	0	6	0	2	0	8	81	9	38	0	11	0	12	0	10	68	0	15
OCPFDLNE_01826	Glutamyl-tRNA amidotransferase	2	4	13	15	0	1	3	3	5	1	10	1	62	28	9	3	1	40	2	0	0	12	0	0	1	72	64	3	18	0	0	7	18	13	1	0
OCPFDLNE_01827	Glutamyl-tRNA amidotransferase	4	10	16	15	41	0	3	0	6	15	5	16	150	38	4	20	5	33	38	0	0	18	6	16	36	0	25	7	0	0	10	4	20	22	20	27
OCPFDLNE_01828	Glutamyl-tRNA amidotransferase	6	7	0	35	0	0	11	0	0	0	0	26	55	1	0	19	0	11	0	0	0	0	0	0	1	0	35	0	44	0	0	3	0	80	0	5
OCPFDLNE_01829	Putative lipoprotein yerH	48	66	50	69	21	19	25	20	64	27	24	152	566	53	61	79	45	292	26	37	1	48	70	56	107	524	161	171	196	3	9	11	56	303	63	96
OCPFDLNE_01830	NAD-dependent DNA ligase LigA	87	82	81	72	97	19	71	18	50	38	66	194	699	139	80	157	177	246	238	95	0	111	75	67	89	370	163	333	133	3	26	28	94	252	81	54
OCPFDLNE_01831	ATP-dependent DNA helicase PcrA	10	28	0	37	45	11	6	0	22	4	0	45	110	21	10	65	99	60	24	41	0	92	21	8	7	35	4	68	10	7	6	0	2	242	8	15
OCPFDLNE_01832	Heptaprenylglyceryl phosphate synthase	1	10	5	12	7	0	4	0	0	0	0	29	53	4	8	14	0	10	22	5	0	9	0	0	19	2	0	20	12	0	4	0	24	18	25	1
OCPFDLNE_01833	Sodium-dependent transporter	0	3	0	0	2	0	0	0	0	0	9	4	0	17	0	4	0	1	0	0	0	7	0	1	0	0	17	0	0	0	0	0	0	0	0	0
OCPFDLNE_01834	hypothetical protein	1	0	0	0	0	0	10	0	0	0	0	0	4	0	0	0	0	0	1	0	0	8	0	0	0	0	0	0	1	0	0	0	0	1	4	0
OCPFDLNE_01835	His repressor	0	0	0	7	0	0	5	0	0	0	0	0	0	2	0	4	0	0	10	2	0	7	9	1	12	0	0	0	0	0	2	0	0	0	0	7
OCPFDLNE_01836	Phosphoribosylamine--glycine ligase	1	0	0	0	19	0	0	0	0	0	0	0	0	9	0	0	0	22	4	0	0	0	0	0	10	0	0	0	2	0	0	0	0	0	8	2
OCPFDLNE_01837	Bifunctional purine biosynthesis protein PurH	0	11	0	30	0	0	0	0	1	2	1	0	0	34	0	0	0	0	0	1	0	0	1	0	3	0	0	0	0	0	0	0	0	0	0	0
OCPFDLNE_01838	Phosphoribosylglycinamide formyltransferase	0	0	0	0	0	0	0	0	2	0	0	0	0	0	7	0	0	5	7	0	0	1	0	0	0	0	13	0	0	0	0	11	0	44	0	0
OCPFDLNE_01839	Phosphoribosylformylglycinamidine cyclo-ligase	0	0	0	0	0	0	0	0	0	0	0	11	0	0	0	0	0	0	0	4	0	0	0	0	0	0	0	0	0	0	0	0	0	0	0	0
OCPFDLNE_01840	Amidophosphoribosyltransferase	0	0	0	0	0	0	4	0	0	0	0	13	0	19	0	23	0	0	4	0	0	0	6	9	0	0	5	0	0	0	0	0	0	0	14	6
OCPFDLNE_01841	Phosphoribosylformylglycinamidine synthase subunit PurL	0	0	0	0	0	0	2	0	0	0	0	0	0	30	0	0	27	0	0	0	0	0	0	0	9	0	0	9	7	0	0	0	0	0	2	10
OCPFDLNE_01842	Phosphoribosylformylglycinamidine synthase subunit PurQ	0	0	0	0	0	0	0	0	0	0	0	0	0	0	0	0	0	2	12	0	0	0	0	0	1	0	0	0	0	0	0	0	0	0	0	0
OCPFDLNE_01843	Phosphoribosylformylglycinamidine synthase subunit PurS	1	1	0	0	0	0	0	0	0	0	0	1	0	0	0	10	0	0	0	1	0	0	0	0	1	0	0	0	0	0	0	2	0	0	0	0
OCPFDLNE_01844	Phosphoribosylaminoimidazole-succinocarboxamide synthase	0	9	0	0	0	0	7	0	0	0	0	0	0	0	0	0	0	0	0	0	0	0	0	0	0	52	0	0	0	0	0	0	0	0	0	0
OCPFDLNE_01845	Adenylosuccinate lyase	0	4	0	11	0	10	0	0	11	0	14	23	30	17	15	2	57	15	1	0	0	6	13	7	0	0	29	0	40	0	0	0	0	6	19	9
OCPFDLNE_01846	5-(Carboxyamino)imidazole ribonucleotide synthase	39	158	48	94	95	28	38	28	27	16	75	295	633	253	36	139	142	288	211	117	0	166	217	59	134	44	105	189	156	13	12	91	57	291	219	154
OCPFDLNE_01847	5-(Carboxyamino)imidazole ribonucleotide mutase	0	0	0	1	0	0	0	0	0	0	0	0	0	0	0	0	0	0	0	0	0	0	0	0	0	0	0	0	9	0	0	0	0	0	0	0
OCPFDLNE_01848	hypothetical protein	0	0	0	0	0	0	0	0	0	0	0	0	0	0	0	0	0	0	0	0	0	0	0	0	0	0	0	0	0	0	0	0	12	0	0	0
OCPFDLNE_01852	HD domain-containing protein	0	2	0	0	0	4	0	0	2	0	5	0	26	11	0	20	0	0	8	1	0	0	0	6	6	31	5	9	3	0	0	0	1	0	0	1
OCPFDLNE_01853	Putative ABC transporter ATP-binding protein YlmA	0	0	0	0	0	0	0	0	0	0	0	0	0	0	9	0	0	0	0	0	0	0	0	0	0	0	0	0	0	0	0	0	0	0	0	0
OCPFDLNE_01854	hypothetical protein	0	0	0	0	0	0	0	0	0	0	0	0	0	0	0	0	0	0	5	0	0	0	0	0	0	0	5	0	0	0	0	0	0	0	0	0
OCPFDLNE_01855	Peptidase T	139	354	135	162	211	53	203	66	149	25	85	285	1543	201	209	302	214	838	658	133	1	468	261	140	607	253	726	272	248	17	125	45	184	762	372	207
OCPFDLNE_01856	hypothetical protein	0	4	0	7	0	0	0	0	1	0	0	0	0	0	16	7	0	2	0	0	0	10	6	0	0	0	14	0	4	0	0	0	7	0	0	1
OCPFDLNE_01857	Exodeoxyribonuclease ExoA	17	135	11	42	58	12	24	7	12	6	3	104	160	58	56	76	77	116	17	41	0	50	40	28	57	46	12	86	67	5	10	13	21	159	6	42
OCPFDLNE_01858	50S ribosomal protein L20	6	11	1	0	1	0	0	3	0	0	2	1	46	1	0	86	13	1	0	16	0	21	3	22	12	254	1	0	1	0	0	2	0	29	0	15
OCPFDLNE_01859	50S ribosomal protein L35	89	112	187	100	42	24	58	22	125	36	91	111	1421	68	60	84	93	194	150	42	1	264	27	84	446	102	153	57	174	20	16	23	83	370	71	69
OCPFDLNE_01860	Translation initiation factor IF-3	22	27	42	42	27	16	34	16	42	22	7	77	510	15	55	112	63	96	91	34	0	71	5	10	130	170	118	138	17	10	86	1	48	306	11	32
OCPFDLNE_01861	Class 3 internalin InlC	14	5	20	22	20	2	38	5	19	1	7	18	118	26	19	25	0	46	28	12	0	52	16	4	4	86	31	15	56	0	11	0	4	55	19	0
OCPFDLNE_01862	hypothetical protein	0	0	0	0	0	0	0	0	0	0	0	0	0	0	0	0	0	0	0	0	0	0	0	0	0	0	0	0	0	0	0	0	0	0	0	0
OCPFDLNE_01863	50S ribosomal protein L19	30	139	57	197	84	37	68	1	105	1	30	92	1110	76	112	104	102	126	140	40	0	350	63	62	256	708	273	107	203	7	6	5	34	321	61	23
OCPFDLNE_01864	Putative mercury resistance operon regulatory protein (MerR)	0	0	1	0	0	1	4	0	1	0	0	0	3	0	0	4	0	0	0	2	0	0	0	0	18	0	14	0	0	0	19	0	0	0	3	0
OCPFDLNE_01865	FMN-dependent NADH-azoreductase	9	5	12	3	0	3	3	3	4	4	0	4	10	45	5	0	0	11	48	0	0	11	10	1	14	0	10	0	0	0	27	0	10	0	12	1
OCPFDLNE_01866	putative metallo-hydrolase YflN	5	3	1	0	2	1	4	5	2	0	32	0	27	41	11	0	0	6	17	16	0	1	0	0	32	0	0	16	12	0	0	0	12	0	0	7
OCPFDLNE_01867	hypothetical protein	53	65	96	86	59	16	82	8	145	31	74	63	2273	180	70	110	85	341	237	13	0	480	72	29	213	212	329	102	110	12	111	28	120	424	124	49
OCPFDLNE_01868	tRNA (guanine-N(1)-)-methyltransferase	217	311	199	135	378	82	205	71	251	118	212	381	1792	643	310	453	513	1088	1077	372	1	652	248	281	637	32	982	255	700	10	237	105	452	1555	419	488
OCPFDLNE_01869	Ribosome maturation factor RimM	7	4	31	0	16	2	10	1	8	0	4	23	47	3	5	11	37	0	1	1	0	17	5	0	66	0	15	21	8	0	0	9	4	55	4	13
OCPFDLNE_01870	YlqD	23	24	43	41	22	0	14	0	20	0	0	64	189	37	24	13	7	54	69	46	0	32	52	12	57	50	16	24	63	0	1	1	16	94	28	28
OCPFDLNE_01871	Gamma-glutamyl-gamma-aminobutyrate hydrolase PuuD	48	130	49	56	51	30	37	5	37	9	13	52	717	105	62	63	120	122	249	51	0	167	115	111	173	171	285	50	98	52	93	10	58	280	76	136
OCPFDLNE_01872	KH domain-containing protein	10	91	41	59	61	23	18	4	89	15	43	169	276	92	90	86	43	119	79	39	0	159	79	24	149	147	65	83	63	38	65	8	131	279	87	51
OCPFDLNE_01873	30S ribosomal protein S16	10	15	20	20	1	7	6	4	31	2	0	22	26	28	25	34	6	28	45	20	0	42	12	18	7	16	45	23	27	7	21	1	11	51	20	6
OCPFDLNE_01874	Poly glycerol-phosphate alpha-glucosyltransferase	0	1	0	0	2	4	1	0	0	0	0	0	52	0	1	14	0	16	3	0	0	0	3	0	0	0	0	0	0	0	0	0	0	5	1	0
OCPFDLNE_01875	hypothetical protein	12	7	0	0	0	8	19	0	4	0	10	75	54	54	7	4	5	40	2	32	0	13	13	11	33	6	0	27	15	1	5	5	17	22	10	19
OCPFDLNE_01876	Tyrosine-protein phosphatase	0	1	0	0	0	0	0	0	7	0	0	0	12	0	0	0	0	0	0	0	0	0	0	0	0	0	0	0	0	0	0	0	0	13	0	0
OCPFDLNE_01877	Signal recognition particle	264	472	337	292	176	30	323	93	289	133	255	513	2756	461	351	458	351	974	861	200	1	816	570	305	1072	494	1139	652	493	15	144	29	261	1304	519	273
OCPFDLNE_01878	hypothetical protein	0	0	0	15	0	0	0	0	0	1	0	0	17	10	1	0	1	2	2	2	0	11	0	7	19	0	10	4	0	0	0	0	0	1	0	0
OCPFDLNE_01879	Signal recognition particle-docking protein FtsY	10	18	12	8	11	4	8	0	12	0	11	5	21	18	1	1	5	15	6	0	0	31	1	0	27	133	15	22	0	13	1	0	5	26	0	0
OCPFDLNE_01880	Chromosome partition protein Smc	11	36	30	11	24	0	12	0	6	17	0	27	188	29	9	11	4	46	53	21	1	20	11	15	10	0	20	30	2	0	1	0	42	8	37	7
OCPFDLNE_01881	Ribonuclease III	0	4	0	132	6	0	16	0	0	0	33	0	4	0	7	0	10	14	39	4	0	8	9	23	43	0	27	0	15	0	0	0	13	48	5	0
OCPFDLNE_01882	Acyl carrier protein (Fragment)	0	5	7	0	0	0	0	0	0	0	0	2	4	0	0	0	0	9	55	0	0	0	0	2	0	0	1	0	7	0	0	0	2	62	12	27
OCPFDLNE_01883	Beta-ketoacyl-ACP reductase	0	14	16	59	3	2	8	6	21	17	0	9	78	25	28	14	0	8	0	19	0	17	32	25	27	0	49	0	0	0	0	1	0	0	29	25
OCPFDLNE_01884	Malonyl CoA-acyl carrier protein transacylase	12	1	14	5	15	0	1	7	3	0	9	1	182	14	0	3	1	18	19	1	0	14	10	1	43	0	18	18	2	0	0	4	21	1	1	1
OCPFDLNE_01885	Phosphate acyltransferase PlsX	4	8	0	2	0	0	11	6	0	0	0	0	231	2	6	1	0	70	1	1	0	5	0	1	75	0	9	9	6	0	11	2	18	23	0	0
OCPFDLNE_01886	Transcription factor FapR	2	21	3	2	0	0	1	8	0	2	1	0	177	8	0	3	0	19	39	0	0	43	16	12	6	0	18	0	9	1	20	0	9	0	0	7
OCPFDLNE_01887	ATP-dependent DNA helicase RecG	16	22	15	10	21	2	2	0	4	1	0	0	78	6	6	1	0	26	0	4	0	35	2	16	30	74	78	3	20	2	0	4	43	30	30	0
OCPFDLNE_01888	L-serine dehydratase iron-sulfur-dependent alpha subunit	0	0	0	0	0	0	0	0	0	0	0	0	0	6	0	2	0	6	0	0	0	0	0	0	64	0	2	0	0	1	0	1	0	0	0	28
OCPFDLNE_01889	L-serine dehydratase iron-sulfur-dependent beta subunit	17	30	9	21	9	0	5	10	11	3	36	75	258	15	22	31	9	69	70	16	0	36	19	66	61	5	25	106	34	4	0	1	36	93	26	17
OCPFDLNE_01890	DAK2 domain fusion protein YloV	12	17	18	69	12	0	15	1	22	0	8	51	296	11	23	27	6	98	72	29	0	60	10	33	117	96	32	26	5	0	5	7	0	145	31	71
OCPFDLNE_01891	Asp23/Gls24 family envelope stress response protein (Fragment)	0	0	0	0	0	0	0	0	0	0	0	43	1	0	0	4	6	1	0	0	0	4	0	0	0	179	6	0	0	0	0	0	0	0	4	0
OCPFDLNE_01892	50S ribosomal protein L28	7	98	18	29	41	6	26	17	36	40	19	52	376	64	23	20	38	48	52	42	0	100	16	51	130	76	170	147	84	6	26	8	26	86	107	31
OCPFDLNE_01893	Thiamine pyrophosphokinase	0	3	12	9	1	0	2	3	0	0	6	0	36	25	0	0	0	24	7	1	1	12	0	6	0	0	0	2	2	0	0	0	12	37	13	8
OCPFDLNE_01894	Ribulose-phosphate 3-epimerase	26	62	11	21	27	22	7	10	6	4	0	77	277	67	26	45	7	79	164	15	0	30	68	37	63	0	93	149	42	0	51	6	14	39	88	82
OCPFDLNE_01895	Small ribosomal subunit biogenesis GTPase RsgA	7	4	2	18	8	1	25	1	6	1	0	9	102	10	13	6	0	2	47	4	0	1	0	19	33	86	45	18	30	0	0	1	7	57	13	6
OCPFDLNE_01896	Serine/threonine protein kinase with PASTA sensor(S)	223	230	253	119	207	17	170	27	169	73	85	433	2190	461	250	364	240	1089	705	246	0	540	233	146	700	303	439	507	376	2	53	23	155	605	131	246
OCPFDLNE_01897	Serine/threonine protein phosphatase	0	0	0	0	0	0	0	0	0	0	0	0	5	0	3	18	0	18	0	7	0	13	0	5	0	0	38	0	1	0	0	0	11	15	21	1
OCPFDLNE_01898	16S rRNA methyltransferase B	26	23	45	36	7	2	8	0	18	14	32	89	302	71	34	64	67	100	46	27	0	59	43	22	60	31	63	47	58	0	17	2	51	193	47	31
OCPFDLNE_01899	Methionyl-tRNA formyltransferase	37	44	52	11	40	22	43	14	19	25	34	96	306	83	29	31	63	224	95	56	0	86	74	37	173	141	124	112	76	19	49	0	55	224	141	83
OCPFDLNE_01900	Primosomal protein N'	62	90	61	108	73	24	18	33	47	56	103	143	662	98	53	106	152	248	31	50	0	204	205	29	205	79	268	120	179	12	125	2	56	257	91	137
OCPFDLNE_01901	Bifunctional phosphopantothenoylcysteine decarboxylase/phosphopantothenate--cysteine ligase CoaBC	3	32	7	14	0	3	12	0	9	0	3	47	97	4	7	4	24	10	43	18	0	17	10	11	23	1	33	71	52	0	15	2	16	18	50	59
OCPFDLNE_01902	DNA-directed RNA polymerase subunit omega	0	0	0	1	0	0	0	0	1	0	0	0	29	0	0	0	0	31	0	0	0	0	0	0	18	0	0	15	1	0	0	0	0	87	3	0
OCPFDLNE_01903	Guanylate kinase	0	1	0	11	0	0	1	0	0	0	0	0	27	0	0	0	0	0	0	22	0	16	0	3	0	0	37	0	3	1	0	9	1	85	2	16
OCPFDLNE_01904	YicC-like family, N-terminal region	12	49	10	45	20	1	37	9	3	0	0	24	466	19	14	19	5	49	202	52	0	125	7	10	79	7	70	5	27	0	0	8	15	254	61	46
OCPFDLNE_01905	Fibronectin/fibrinogen binding protein, putative	216	340	67	135	161	60	86	50	140	47	39	546	2995	305	125	387	281	575	374	352	0	720	275	295	802	374	372	440	245	35	140	31	58	853	219	371
OCPFDLNE_01906	hypothetical protein	7	11	2	20	22	11	7	5	42	0	19	5	76	10	11	22	2	151	118	25	0	29	10	8	22	20	60	10	53	0	5	24	55	95	37	12
OCPFDLNE_01907	Orotate phosphoribosyltransferase	0	0	0	0	0	0	0	0	0	0	0	0	0	0	0	0	0	1	24	0	0	0	0	0	0	0	0	0	15	0	0	0	0	0	0	0
OCPFDLNE_01908	Orotidine 5'-phosphate decarboxylase	0	0	0	0	0	0	0	0	0	0	0	0	0	0	0	1	0	0	0	0	0	0	0	0	0	0	0	0	0	0	0	0	0	0	0	0
OCPFDLNE_01909	Dihydroorotate dehydrogenase B catalytic subunit	5	0	0	0	0	1	1	0	0	0	0	0	0	4	0	1	0	0	0	4	0	0	23	0	0	0	0	0	0	0	5	0	0	0	0	1
OCPFDLNE_01910	Dihydroorotate dehydrogenase electron transfer subunit	0	0	0	0	0	1	0	0	0	0	0	0	0	0	0	2	0	0	0	0	0	3	0	0	0	0	0	0	0	0	0	0	0	0	0	0
OCPFDLNE_01911	Carbamoyl phosphate synthase large subunit	0	8	1	5	0	0	4	10	0	3	0	0	14	0	0	0	9	2	39	10	0	0	3	9	21	0	0	0	0	0	0	0	0	0	1	4
OCPFDLNE_01912	Carbamoyl phosphate synthase small subunit	0	0	0	0	0	0	0	0	0	0	0	0	0	0	0	0	0	27	0	0	0	0	0	0	0	0	0	0	0	0	0	0	0	10	14	0
OCPFDLNE_01913	Dihydroorotase	0	0	0	0	0	0	0	0	0	0	0	0	0	0	0	0	0	2	0	0	0	0	0	0	0	64	0	0	0	0	0	0	0	0	0	0
OCPFDLNE_01914	Aspartate carbamoyltransferase catalytic subunit	0	0	0	0	0	0	0	0	0	0	0	0	0	12	0	0	0	0	0	0	0	0	0	0	0	0	0	0	0	0	0	0	0	0	0	0
OCPFDLNE_01915	Uracil-xanthine permease	0	0	0	0	0	0	0	0	0	0	0	0	52	0	0	0	0	0	0	0	0	0	0	0	0	0	0	0	0	0	0	0	0	0	0	0
OCPFDLNE_01916	Bifunctional pyrimidine regulatory protein PyrR uracil phosphoribosyltransferase	3	12	5	7	0	0	7	0	0	0	2	0	7	0	7	0	6	0	0	0	0	3	10	0	0	0	0	0	0	0	0	0	0	0	6	0
OCPFDLNE_01917	Uracil phosphoribosyltransferase	1	3	8	0	6	2	4	0	2	0	0	0	77	12	5	5	0	13	16	8	1	11	0	4	0	0	26	8	5	0	27	1	10	9	4	1
OCPFDLNE_01918	RsbT co-antagonist protein RsbRC	0	0	0	0	0	0	0	0	0	0	0	0	0	0	0	0	0	0	0	0	0	0	0	0	0	0	0	0	0	0	0	0	0	0	0	0
OCPFDLNE_01919	RNA pseudouridine synthase	8	12	13	14	0	0	15	2	4	1	0	19	259	9	9	6	12	13	8	26	0	56	1	9	17	51	81	6	42	14	0	7	8	22	1	3
OCPFDLNE_01920	Lipoprotein signal peptidase	0	0	0	0	0	0	0	0	0	0	0	0	0	2	0	0	0	0	0	0	0	0	0	0	0	0	0	0	0	0	0	0	0	0	0	0
OCPFDLNE_01921	Guanine/hypoxanthine permease PbuO	0	0	0	3	2	2	8	0	1	0	0	8	0	28	0	13	0	16	26	6	0	8	0	0	0	0	12	0	0	0	0	0	17	27	15	0
OCPFDLNE_01922	Multidrug resistance protein norM	3	6	15	10	0	0	9	1	3	0	15	0	56	5	0	20	14	27	31	9	0	1	4	11	14	0	21	42	21	1	2	0	8	27	11	0
OCPFDLNE_01923	Manganese ABC transporter substrate-binding protein MntA	180	329	207	298	362	44	220	32	141	18	131	726	4355	202	222	310	338	1027	481	360	1	912	208	216	1181	1024	551	555	401	29	71	63	130	1140	347	281
OCPFDLNE_01924	Manganese ABC transporter inner membrane permease protein SitD	8	29	7	27	58	6	20	4	8	7	12	115	471	37	30	37	76	92	51	36	1	28	29	22	70	5	31	61	24	6	9	3	36	27	18	21
OCPFDLNE_01925	Manganese transport system ATP-binding protein MntB	12	57	18	29	32	0	33	15	7	1	0	167	275	14	25	12	50	137	85	68	0	40	41	33	62	8	40	151	38	1	29	15	27	118	33	84
OCPFDLNE_01926	Transcriptional regulatorMarR family	20	53	15	21	20	8	24	17	19	20	16	51	233	88	15	9	62	93	102	41	0	54	19	23	13	190	46	18	28	4	14	27	25	122	18	72
OCPFDLNE_01927	Carboxy-terminal processing protease CtpA	35	217	26	34	39	6	23	10	39	14	72	158	671	82	41	47	113	146	196	97	0	132	61	45	91	0	85	66	90	2	2	15	9	252	38	81
OCPFDLNE_01928	Mercuric-ion-binding periplasmic protein MerP	0	0	16	0	1	0	8	0	0	0	0	0	0	0	0	0	0	5	0	0	1	0	0	0	0	0	0	0	0	0	0	0	0	0	0	0
OCPFDLNE_01929	Heavy metal translocating P-type ATPase	20	20	15	19	26	22	8	4	13	12	23	57	122	18	16	22	24	79	97	49	0	67	60	13	43	144	36	45	34	0	33	3	41	13	93	64
OCPFDLNE_01930	YvgZ	0	1	0	0	2	0	0	2	6	0	9	0	13	0	0	1	0	0	39	0	0	0	2	0	7	0	17	0	0	0	0	0	0	0	0	0
OCPFDLNE_01931	Serine-type D-Ala-D-Ala carboxypeptidase	481	743	362	373	240	17	586	104	402	22	167	1052	24558	941	395	1108	398	3593	1754	797	8	2400	585	589	1661	1602	1271	762	919	18	45	106	56	2780	261	321
OCPFDLNE_01932	Purine nucleoside phosphorylase DeoD-type	1	1	0	2	7	0	0	0	8	0	0	0	123	26	0	6	0	8	0	0	0	11	4	1	7	0	17	0	0	0	0	0	0	2	9	7
OCPFDLNE_01933	hypothetical protein	13	51	6	26	31	11	9	0	5	0	1	112	118	52	0	8	28	72	43	12	0	123	17	39	85	0	0	0	100	8	0	2	11	163	33	41
OCPFDLNE_01934	Putative oxidoreductase YceM	11	16	16	8	4	7	12	16	7	0	11	36	187	28	13	38	19	98	10	26	1	39	7	21	75	0	0	51	15	0	0	5	2	37	28	29
OCPFDLNE_01935	Peptide methionine sulfoxide reductase MsrB	106	75	99	81	136	32	63	19	106	22	122	301	703	176	60	342	197	622	255	98	0	360	124	113	296	365	419	368	180	9	115	6	146	787	249	72
OCPFDLNE_01936	Peptide methionine sulfoxide reductase MsrA	10	21	33	6	32	3	18	1	33	14	40	64	193	97	10	78	28	134	49	17	0	102	32	38	61	57	31	74	65	0	1	18	26	183	56	63
OCPFDLNE_01937	hypothetical protein	16	2	25	0	27	0	5	1	0	1	0	55	41	19	4	4	20	28	2	13	0	1	15	16	7	0	60	50	33	0	4	3	16	65	5	12
OCPFDLNE_01938	Spore germination lipase LipC	4	18	22	19	1	0	4	1	9	1	10	40	225	5	11	39	16	60	22	1	0	78	15	19	12	5	53	3	47	7	0	7	0	56	3	25
OCPFDLNE_01939	Fatty acid-binding protein DegV	6	50	8	35	16	10	32	0	7	0	7	61	318	49	18	21	5	24	4	28	0	57	29	25	67	4	25	35	43	0	0	20	11	89	14	13
OCPFDLNE_01940	Predicted membrane bound oxidoreductase, hemolysin III	36	36	11	77	44	1	18	6	17	1	21	53	225	53	28	32	9	48	66	40	0	94	45	49	73	38	75	58	39	1	6	20	16	125	42	48
OCPFDLNE_01941	Control catabolite protein of gluconeogenesis	213	1037	208	464	816	393	352	129	258	155	391	1915	5151	960	432	747	1442	1865	752	656	5	1816	1770	1452	1173	1367	1153	867	1266	359	257	546	335	1273	1342	1284
OCPFDLNE_01942	Phosphotransferase yqfL	803	860	327	306	679	114	630	42	498	46	185	1798	15645	739	351	1028	469	4145	1035	1122	0	2415	1167	1258	1795	1265	803	987	990	70	169	308	235	1801	776	898
OCPFDLNE_01943	Pyruvate phosphate dikinase	421	1038	433	503	1250	772	531	384	609	382	945	3205	7812	2344	513	1564	3104	4603	1505	834	6	1797	1458	1002	1921	3361	1804	1883	1711	358	965	434	755	2107	2610	1613
OCPFDLNE_01944	Lactoylglutathione lyase	0	1	0	0	0	0	0	0	0	0	0	0	0	0	0	0	0	0	24	0	0	0	0	0	0	0	0	0	0	0	0	0	0	0	0	0
OCPFDLNE_01945	Aromatic acid exporter family protein	0	11	0	0	12	0	0	0	9	0	0	0	0	0	0	0	0	0	0	0	0	10	0	0	6	0	0	0	0	0	8	0	0	0	0	1
OCPFDLNE_01946	Alkaline phosphatase	0	1	0	0	0	4	0	0	7	0	0	0	0	0	0	0	0	0	0	0	0	20	0	4	2	0	63	0	0	0	0	0	0	0	0	3
OCPFDLNE_01947	Phosphomannomutase/phosphoglucomutase	3	32	0	30	0	5	4	0	27	0	0	0	97	8	1	2	0	20	0	3	0	32	6	0	68	0	17	0	9	1	0	0	0	0	1	0
OCPFDLNE_01948	rRNA guanine-N1-methyltransferase	0	0	0	0	0	0	0	0	0	0	0	0	0	10	0	0	0	0	0	0	0	0	0	0	0	0	0	0	0	0	0	0	0	0	0	0
OCPFDLNE_01949	Dihydrofolate reductase	0	0	6	3	0	0	0	0	0	0	0	0	1	0	2	23	0	5	0	5	0	0	0	0	0	0	28	1	0	0	0	0	0	129	0	0
OCPFDLNE_01950	Thymidylate synthase	1	0	0	0	0	2	15	0	0	0	0	2	12	14	0	0	0	4	10	0	0	1	2	9	15	0	0	0	0	0	0	2	2	4	1	0
OCPFDLNE_01951	Putative ABC transporter, membrane domain and ATP-binding protein	3	9	15	42	6	6	0	0	3	0	16	28	223	8	13	3	9	27	13	12	0	9	12	5	10	0	21	1	33	2	0	0	1	117	7	14
OCPFDLNE_01952	Formate--tetrahydrofolate ligase	10	18	0	27	3	7	30	15	17	0	0	15	79	13	8	5	0	35	74	11	0	7	7	0	0	79	14	11	52	5	36	21	26	59	0	49
OCPFDLNE_01953	HTH-type transcriptional regulator MntR	4	61	12	4	0	2	22	0	8	1	0	42	198	60	20	6	11	29	16	21	0	8	10	10	21	116	147	17	8	1	0	0	3	71	12	5
OCPFDLNE_01954	Cold-shock protein, molecular chaperone, RNA-helicase co-factor CspD	15	35	0	11	0	5	8	0	0	0	0	110	69	1	21	46	85	0	20	45	0	6	7	5	163	0	36	10	0	13	33	9	0	11	9	5
OCPFDLNE_01955	Ribonuclease HI	1	9	8	4	8	3	22	1	6	0	49	29	55	9	0	33	12	40	11	2	0	0	2	1	35	24	21	1	40	0	0	1	1	7	11	15
OCPFDLNE_01956	5'-3' exonuclease	7	15	5	4	23	0	8	3	6	3	48	18	82	0	0	32	14	8	16	22	0	8	6	0	3	0	50	0	2	0	0	1	11	18	8	12
OCPFDLNE_01957	30S ribosomal protein S14	9	13	11	22	21	12	7	0	13	1	5	26	435	65	13	41	48	60	93	4	0	20	21	27	58	0	71	0	15	0	0	0	0	24	26	17
OCPFDLNE_01958	Chitinase D	9	16	12	0	20	2	13	0	18	0	2	4	31	28	12	30	1	43	12	0	0	27	32	14	35	0	83	4	1	0	25	0	24	70	0	2
OCPFDLNE_01959	Uracil-xanthine permease	0	7	0	9	0	1	0	0	0	0	0	0	0	0	0	2	0	8	0	0	0	0	0	2	0	0	0	0	0	0	0	0	0	0	0	13
OCPFDLNE_01960	Xanthine phosphoribosyltransferase	0	0	0	7	9	0	0	0	0	0	0	13	11	5	0	0	0	7	0	0	0	1	8	0	12	0	0	9	37	0	7	0	0	0	0	6
OCPFDLNE_01961	Metal-dependent carboxypeptidase	11	23	17	11	22	3	11	6	2	4	22	8	305	36	7	23	4	40	82	17	0	33	32	8	63	2	40	2	12	2	13	2	0	68	12	15
OCPFDLNE_01962	Methylase with RNA interaction domain	0	33	23	43	6	0	47	3	16	0	0	44	127	9	9	89	4	42	7	24	0	90	32	26	66	3	62	29	90	3	0	30	12	68	8	4
OCPFDLNE_01963	hypothetical protein	2674	4901	4453	7445	5746	645	5637	2685	5095	2528	12124	9939	75064	31349	7182	19512	9355	24147	23199	5144	36	16578	6468	3198	15588	28265	18441	17015	13822	138	3480	374	3249	21889	10970	2945
OCPFDLNE_01964	Cell division regulator GpsB	61	127	76	93	99	20	57	16	110	11	38	198	884	108	108	67	160	165	212	69	0	215	119	58	252	23	446	122	128	63	115	16	75	252	70	138
OCPFDLNE_01965	hypothetical protein	0	0	0	0	2	0	0	0	0	0	0	0	13	0	0	0	0	0	0	1	0	0	0	1	0	0	0	1	11	0	0	0	0	0	0	13
OCPFDLNE_01966	putative protein YppE	0	5	0	0	0	0	0	0	0	0	0	13	0	0	0	12	3	0	2	6	0	2	0	0	8	0	0	0	1	0	0	0	0	6	0	12
OCPFDLNE_01967	Holliday junction resolvase RecU	18	76	50	99	84	10	45	10	30	9	30	115	976	77	22	47	85	112	130	18	0	148	62	43	86	170	179	75	87	18	46	13	32	141	90	47
OCPFDLNE_01968	Penicillin-binding protein 1A	87	193	93	122	88	17	99	29	120	41	86	367	3308	369	84	320	135	486	255	364	0	493	278	219	441	239	268	322	259	13	16	38	52	764	132	152
OCPFDLNE_01969	hypothetical protein	0	4	10	5	3	0	13	0	3	1	7	2	90	5	5	0	0	32	24	0	0	19	0	1	3	16	5	0	23	0	0	0	3	31	8	1
OCPFDLNE_01970	Endonuclease III	1	3	3	17	0	0	5	0	0	0	0	11	4	6	6	67	0	1	13	0	0	68	1	10	14	0	32	0	1	0	0	9	6	55	9	15
OCPFDLNE_01971	DnaD and phage-associated domain	10	17	22	21	26	1	16	4	26	1	0	26	479	15	7	18	58	52	46	27	0	63	11	4	41	4	33	5	44	0	7	2	5	95	23	8
OCPFDLNE_01972	Asparagine--tRNA ligase	23	192	59	163	101	32	63	12	54	47	45	198	1097	79	38	203	116	366	397	92	0	320	59	106	260	195	240	280	183	14	39	11	108	360	63	128
OCPFDLNE_01973	Pyridoxal phosphate-dependent aminotransferase	12	42	8	41	1	5	35	3	11	0	17	160	412	50	17	23	95	18	73	28	0	36	35	32	121	48	33	101	81	2	1	4	55	136	39	28
OCPFDLNE_01974	Peptidase propeptide and ypeb domain subfamily	2	1	3	6	7	0	14	0	4	0	1	2	60	0	1	5	2	7	2	2	0	3	0	4	5	0	12	0	17	0	0	0	1	3	7	0
OCPFDLNE_01975	ATP-dependent helicase DinG	2	15	7	9	0	5	4	0	16	0	0	61	317	8	1	24	3	35	9	3	0	39	8	4	34	0	9	22	0	6	1	0	26	64	35	3
OCPFDLNE_01976	L-aspartate 1-decarboxylase	155	518	333	489	369	163	178	81	290	45	146	651	1397	271	348	247	220	986	742	235	0	491	438	295	1242	104	974	76	427	49	121	157	523	1245	500	702
OCPFDLNE_01977	Pantothenate synthetase	69	187	146	150	120	74	120	5	121	27	76	248	1411	149	138	125	202	611	404	103	1	482	171	144	380	163	728	171	249	33	111	53	271	843	363	337
OCPFDLNE_01978	3-methyl-2-oxobutanoate hydroxymethyltransferase	29	64	48	46	71	16	33	2	47	1	14	125	593	32	48	41	35	75	149	42	0	159	53	72	204	323	210	49	58	18	38	41	86	143	103	68
OCPFDLNE_01979	Bacteriocin transport accessory protein, putative	0	0	0	0	0	1	3	4	0	0	0	11	31	0	1	0	0	5	15	0	0	1	0	0	18	0	0	2	1	0	0	0	0	27	0	1
OCPFDLNE_01980	Bifunctional ligase/repressor BirA	50	46	139	50	40	7	30	0	65	5	55	42	289	19	56	42	74	175	156	14	0	122	16	33	280	151	99	14	40	1	32	3	54	230	35	31
OCPFDLNE_01981	CCA-adding enzyme	4	1	19	50	44	7	32	0	10	22	1	35	68	69	6	30	16	34	40	0	0	26	0	5	9	0	60	12	1	0	0	4	29	31	13	0
OCPFDLNE_01982	Methylglyoxal synthase	0	0	2	0	9	4	0	0	2	0	0	0	9	19	5	0	14	0	0	0	0	0	2	3	14	0	0	0	0	6	0	11	0	0	8	0
OCPFDLNE_01983	Dihydrodipicolinate reductase	15	0	0	0	0	0	0	0	0	0	3	8	4	14	0	0	2	0	0	6	0	0	0	0	30	0	3	4	89	0	0	0	0	0	20	3
OCPFDLNE_01984	Nucleoside triphosphate pyrophosphohydrolase	0	1	0	0	0	0	0	0	0	0	0	0	0	0	0	0	0	0	0	6	0	0	1	4	5	0	13	0	0	0	0	0	0	0	0	0
OCPFDLNE_01985	Membrane protein ypjC	1	6	0	4	11	1	1	3	6	0	2	4	20	0	0	0	0	6	7	1	0	6	0	3	6	0	13	10	0	0	2	0	0	0	0	7
OCPFDLNE_01986	Hydrogen cyanide synthase subunit HcnC	0	11	17	0	0	0	4	5	0	0	13	32	32	0	12	6	0	16	2	0	0	0	0	0	0	0	12	0	0	0	19	0	6	12	0	7
OCPFDLNE_01987	Hypothetical sensory transduction histidine kinase	0	9	1	4	0	0	1	0	0	0	3	4	2	0	0	0	0	0	0	14	0	0	0	0	0	0	0	0	9	0	5	0	4	8	23	8
OCPFDLNE_01988	Hypothetical sensory transduction histidine kinase	0	8	3	9	16	8	0	0	0	1	12	0	23	4	3	9	0	18	0	0	0	10	13	0	0	0	0	0	1	0	6	1	0	1	10	0
OCPFDLNE_01989	Glycoside transferase	0	9	13	3	13	2	1	0	14	0	0	0	208	0	1	8	0	15	56	6	0	18	24	0	4	45	17	0	3	1	7	0	3	22	8	0
OCPFDLNE_01990	Putative cyclic-di-GMP phosphodiesterase YjcC	19	35	9	29	19	5	8	7	28	4	9	41	342	4	31	45	23	66	41	20	0	135	35	21	34	119	180	14	16	10	5	16	14	121	20	7
OCPFDLNE_01991	Malolactic enzyme	15	38	3	12	23	3	11	3	11	0	19	41	290	19	12	10	17	101	23	9	1	28	47	12	15	0	10	22	0	0	0	1	7	118	34	13
OCPFDLNE_01992	D-alanyl-D-alanine carboxypeptidase	31	29	16	29	6	7	36	6	28	3	21	91	400	60	7	52	11	133	56	46	1	144	31	50	77	13	146	42	41	0	13	14	20	52	30	63
OCPFDLNE_01993	Keto-acid formate acetyltransferase	195	102	166	99	169	125	163	31	134	56	156	232	1315	146	105	293	328	1074	530	120	3	480	238	127	569	491	521	199	405	51	174	38	109	563	482	178
OCPFDLNE_01994	Tricarballylate dehydrogenase	0	1	11	5	0	0	0	0	0	1	0	0	58	2	0	3	0	0	6	0	0	0	12	4	0	0	0	24	115	0	0	0	3	16	7	18
OCPFDLNE_01995	Zn-dependent protease	18	85	90	130	164	28	33	21	96	3	17	261	701	91	59	94	77	247	128	110	0	326	189	125	96	33	487	186	321	11	35	15	74	577	151	182
OCPFDLNE_01996	Putative membrane protein YpjA	0	0	0	0	0	0	1	0	0	0	0	0	0	0	0	0	0	0	0	0	0	0	0	0	0	0	0	0	0	0	0	0	0	0	0	0
OCPFDLNE_01997	IDEAL domain-containing protein	0	17	5	4	5	4	12	0	0	0	0	11	51	3	17	16	0	56	39	6	0	10	1	10	29	0	119	0	10	2	1	4	3	52	5	2
OCPFDLNE_01998	Beta-barrel assembly-enhancing protease	0	21	6	1	19	0	3	0	0	0	0	0	59	0	2	13	7	0	1	22	0	44	2	4	5	0	6	4	54	0	0	0	0	29	9	5
OCPFDLNE_01999	3-phosphoshikimate 1-carboxyvinyltransferase	10	9	0	4	0	7	4	0	17	0	6	13	226	12	41	14	23	32	0	9	0	1	8	8	22	114	21	3	10	0	0	1	30	36	27	31
OCPFDLNE_02000	Prephenate dehydrogenase	0	6	3	1	8	0	0	0	0	0	0	18	2	0	0	0	2	15	6	11	0	30	0	0	23	0	0	0	0	0	0	0	8	0	0	0
OCPFDLNE_02001	Histidinol-phosphate aminotransferase	0	0	1	5	1	0	0	0	0	0	0	0	0	1	0	0	0	0	0	0	0	2	9	0	0	25	0	0	0	2	0	0	0	80	0	0
OCPFDLNE_02002	Chorismate mutase AroH	0	0	0	0	0	0	0	0	0	0	0	0	0	0	0	4	6	0	0	0	0	0	0	0	0	0	0	0	0	0	0	0	0	0	0	0
OCPFDLNE_02003	3-dehydroquinate synthase	0	0	0	0	0	9	0	0	0	0	0	35	0	0	0	0	3	10	0	0	0	0	0	0	0	0	0	0	0	0	0	0	0	0	0	6
OCPFDLNE_02004	Chorismate synthase	49	39	0	0	0	5	7	0	0	0	3	0	0	35	3	62	0	17	0	18	1	0	29	0	49	0	0	77	0	0	0	0	0	68	6	5
OCPFDLNE_02005	Nucleoside diphosphate kinase	0	14	23	13	0	1	0	0	2	0	6	47	73	0	16	23	15	24	3	12	0	3	0	1	9	0	0	9	7	9	0	1	4	3	51	8
OCPFDLNE_02006	Heptaprenyl diphosphate synthase component II	0	7	18	0	0	0	0	0	0	0	0	9	7	2	10	0	0	18	28	0	0	0	0	0	0	0	0	0	0	0	0	0	4	0	13	8
OCPFDLNE_02007	Demethylmenaquinone methyltransferase	2	1	1	0	42	0	0	0	0	0	0	0	58	26	0	0	0	1	0	32	0	0	0	2	0	0	119	0	3	0	0	0	0	13	0	0
OCPFDLNE_02008	Heptaprenyl diphosphate synthase component I	0	0	0	0	7	0	2	0	0	0	0	2	29	0	0	0	0	6	5	1	0	0	5	4	0	0	0	0	0	5	27	0	0	15	14	11
OCPFDLNE_02009	GTP cyclohydrolase I FolE	0	11	3	0	0	1	6	3	0	4	8	7	4	12	4	7	0	19	9	21	0	3	18	14	13	60	6	6	35	0	0	17	0	51	24	12
OCPFDLNE_02010	Bacterial nucleoid protein Hbs	87	192	61	141	211	128	113	60	141	77	90	416	802	384	162	138	289	376	531	115	0	191	225	161	438	335	458	309	423	166	186	68	301	467	497	305
OCPFDLNE_02011	Tyrosine-protein phosphatase	0	1	2	0	0	0	1	0	1	0	0	23	52	0	4	10	0	29	1	1	0	1	0	0	0	0	0	0	0	0	16	0	0	0	0	0
OCPFDLNE_02012	Glycerol-3-phosphate dehydrogenase	11	1	0	0	0	0	6	0	6	0	14	20	31	0	0	0	20	31	28	0	0	10	0	6	0	11	0	0	14	0	6	0	0	3	7	0
OCPFDLNE_02013	Ribosome biogenesis GTPase Der	9	35	9	8	3	5	13	1	41	0	0	97	304	8	16	25	1	10	98	2	0	72	38	8	31	95	24	59	18	15	13	29	6	102	32	2
OCPFDLNE_02014	Small subunit ribosomal protein S1	15	40	24	52	3	0	67	0	24	2	18	49	79	41	24	17	14	31	62	33	0	30	83	19	20	73	171	40	64	0	1	1	30	116	19	8
OCPFDLNE_02015	Cytidylate kinase	23	27	34	35	67	3	42	0	51	0	6	49	573	55	38	15	1	91	30	30	0	150	30	28	71	13	101	5	43	0	9	3	27	31	7	9
OCPFDLNE_02016	L-asparaginase AnsA	8	4	9	0	0	2	4	0	0	0	0	10	0	0	11	39	0	17	6	2	0	8	8	11	26	0	3	3	0	3	0	0	19	34	14	16
OCPFDLNE_02017	Peptidoglycan-binding protein LysM	86	169	84	107	53	16	53	7	29	14	16	159	1859	93	45	32	61	136	173	65	0	340	104	65	195	190	123	69	59	55	66	23	65	187	64	67
OCPFDLNE_02018	ATP-dependent DNA helicase RecQ	3	17	0	11	0	0	1	0	0	11	6	6	12	18	0	0	0	9	35	2	0	14	8	8	32	0	16	0	3	0	1	0	2	52	8	5
OCPFDLNE_02019	hypothetical protein	0	8	10	12	22	0	8	0	4	0	0	2	33	7	11	1	2	24	33	5	0	6	16	0	18	0	6	37	35	0	3	0	0	20	23	6
OCPFDLNE_02020	Ferredoxin Fer	0	1	0	0	0	0	0	0	0	0	0	0	8	0	0	0	0	0	0	0	0	18	0	0	9	6	1	0	0	0	0	0	2	17	0	0
OCPFDLNE_02021	Riboflavin ECF transporter S component FmnP	5	21	15	18	18	1	7	0	21	1	9	10	172	23	5	10	17	22	17	7	0	68	5	1	54	0	43	26	23	1	8	0	5	82	1	34
OCPFDLNE_02022	YkhA	2	0	11	0	0	4	0	0	19	1	0	20	0	1	0	1	0	7	4	0	0	7	0	0	22	0	0	8	0	0	0	0	11	8	0	10
OCPFDLNE_02023	Sensor histidine kinase ResE	1	6	0	0	2	1	0	2	0	0	0	2	66	14	0	1	0	3	0	5	0	0	4	1	14	0	18	30	7	0	0	0	15	11	0	8
OCPFDLNE_02024	Two-component system response regulator ResD	71	500	164	310	127	28	150	26	110	4	81	502	1033	175	166	214	241	529	445	259	0	306	227	147	514	628	306	257	146	38	38	52	95	247	282	269
OCPFDLNE_02025	rRNA pseudouridine synthase	0	0	4	0	0	0	0	0	0	0	0	0	40	0	0	0	0	5	0	0	0	7	0	0	0	0	0	0	5	0	0	0	0	0	0	0
OCPFDLNE_02026	Segregation and condensation protein B	0	6	0	0	0	0	0	0	0	0	0	0	21	0	5	0	0	0	0	0	0	0	0	0	0	0	27	0	0	0	3	0	0	0	0	0
OCPFDLNE_02027	Segregation and condensation protein A	0	2	0	0	0	0	0	0	2	0	0	0	0	0	0	0	0	6	0	0	0	0	0	0	0	0	0	0	0	0	2	0	0	0	0	15
OCPFDLNE_02028	Diaminopimelate decarboxylase	0	0	0	11	0	0	0	0	0	0	0	0	23	2	0	0	0	4	0	0	0	8	1	0	0	0	0	0	0	0	18	0	0	0	0	6
OCPFDLNE_02029	Purine nucleoside phosphorylase	4	42	27	35	11	7	21	10	3	1	13	67	208	97	22	42	18	143	87	21	0	33	38	23	39	0	78	62	93	7	4	10	22	136	46	30
OCPFDLNE_02030	Phosphopentomutase	9	20	13	5	23	9	35	1	18	0	17	87	126	61	11	64	5	108	24	18	0	78	14	23	24	0	61	93	11	4	30	25	11	23	10	16
OCPFDLNE_02031	Site-specific tyrosine recombinase XerD	11	42	15	31	5	4	6	0	5	1	0	27	107	0	28	46	53	11	31	21	0	35	46	41	22	4	84	38	24	2	0	10	20	76	44	32
OCPFDLNE_02032	Transcriptional repressor	5	26	3	43	21	7	8	0	0	0	20	53	89	40	15	35	37	72	33	11	1	66	25	27	57	0	21	2	44	33	0	0	0	160	32	35
OCPFDLNE_02033	Iron-uptake system permease protein FeuC	0	0	0	0	0	0	0	0	0	0	0	0	0	0	0	0	0	0	0	0	0	0	0	0	0	0	0	0	0	0	0	0	0	0	0	0
OCPFDLNE_02034	Iron-uptake system permease protein FeuB	10	4	24	14	10	13	3	5	96	14	41	33	102	37	13	25	35	4	20	92	0	113	18	65	8	3	20	11	12	82	48	7	13	62	3	8
OCPFDLNE_02035	Iron(III)-hydroxamate-binding protein yxeB	0	0	0	0	0	0	0	0	0	0	0	0	0	0	0	0	0	0	0	0	0	0	0	0	0	0	0	0	0	0	0	0	0	10	0	0
OCPFDLNE_02036	Probable siderophore transport system ATP-binding protein YusV	0	9	3	0	0	0	0	0	0	0	9	0	35	22	0	0	0	0	0	0	0	1	0	0	0	0	6	0	0	0	0	0	0	0	0	0
OCPFDLNE_02037	Ferredoxin--NADP reductase	1	0	13	13	16	1	0	1	0	0	0	0	4	0	2	1	8	3	0	0	0	5	2	2	1	18	1	0	0	0	0	0	1	0	0	0
OCPFDLNE_02038	HTH-type transcriptional regulator RutR	0	0	0	0	0	0	0	0	5	0	1	0	0	1	0	0	0	0	0	0	0	0	0	15	0	0	0	0	0	0	0	0	0	30	0	0
OCPFDLNE_02039	ABC transporter permease	0	0	0	0	0	0	0	0	0	0	7	0	0	0	0	0	0	0	0	0	0	0	0	0	0	0	0	0	0	0	0	0	0	21	0	0
OCPFDLNE_02040	ABC transporter (ATP-binding protein)	9	3	15	5	18	11	32	0	1	0	0	0	70	20	4	34	31	35	71	25	0	34	12	14	3	0	1	31	0	3	12	0	22	83	26	14
OCPFDLNE_02041	Methanol dehydrogenase activator	19	49	14	26	44	12	32	0	18	0	8	94	231	26	27	40	0	18	11	46	0	41	37	29	101	0	22	10	45	6	4	20	86	124	23	72
OCPFDLNE_02042	5-bromo-4-chloroindolyl phosphate hydrolysis protein	6	19	7	27	18	0	7	3	29	10	25	104	415	31	30	37	18	62	48	28	0	95	13	13	17	27	84	28	36	1	4	1	10	126	33	1
OCPFDLNE_02043	Tellurite resistance protein TelA	596	1364	779	1017	619	82	629	152	687	200	798	3076	13548	1883	507	2544	1673	1958	1631	884	6	2946	1418	842	1841	3644	2213	1691	1019	47	193	235	270	3039	856	682
OCPFDLNE_02044	Creatinine amidohydrolase CrnA	0	2	0	0	0	0	0	0	0	0	0	0	0	0	0	0	0	0	0	0	0	0	0	0	0	0	0	0	0	0	0	0	0	0	4	0
OCPFDLNE_02045	2-dehydro-3-deoxy-phosphogluconate aldolase	0	0	0	0	0	0	0	0	0	0	0	0	0	0	0	0	0	0	0	0	0	0	0	0	0	0	0	0	10	0	0	0	0	0	0	0
OCPFDLNE_02046	Phosphotriesterase y protein Php	0	0	0	0	0	0	0	0	0	0	0	0	0	0	0	0	0	0	0	0	0	0	0	0	0	0	0	0	0	0	0	0	0	0	0	0
OCPFDLNE_02047	Ascorbate-specific permease IIC component UlaA	0	1	0	0	0	0	0	0	0	0	0	0	9	11	0	0	0	0	0	4	0	0	0	0	0	0	0	0	0	0	29	0	7	32	0	6
OCPFDLNE_02048	Ascorbate-specific phosphotransferase enzyme IIB component	0	0	0	0	0	0	0	0	0	0	0	0	3	0	0	0	0	0	0	0	0	8	0	0	0	0	0	0	0	0	0	0	0	0	0	0
OCPFDLNE_02049	PTS system mannitol-specific transporter subunit IIA	4	0	0	1	0	0	0	0	2	0	0	0	5	0	1	0	2	0	0	0	0	27	0	0	13	0	2	0	0	8	0	0	0	5	0	0
OCPFDLNE_02050	HTH-type transcriptional repressor DasR	21	66	76	56	25	20	14	6	23	8	39	75	234	74	45	44	23	85	117	24	0	50	71	23	245	88	156	111	56	11	12	23	66	78	34	42
[truncated: 1,022 more rows]

## Sheet: RO15_condition
Sample_ID	condition
S1	200-2_control
S2	400-8_control
S3	200-2_control
S4	400-8_control
S5	200-2
S6	200-2_control
S7	200-8
S8	400-60
S9	200-8
S10	400-60
S11	400-60_control
S12	400-60
S13	200-8_control
S14	400-60_control
S15	200-8_control
S16	400-60_control
S17	200-60_control
S18	200-60
S19	400-2
S20	200-60
S21	400-2
S22	200-60
S23	400-8_control
S24	400-8
S25	400-2_control
S26	200-60_control
S27	400-2_control
S28	200-60_control
S29	200-8_control
S30	200-8
S31	200-2
S32	400-8
S33	200-2
S34	400-8
S35	400-2_control
S36	400-2

## Sheet: ScottA_raw_count
Protein_ID	Annotation (GenBank)	S1	S3	S5	S7	S9	S11	S13	S15	S17	S19	S21	S23	S25	S27	S29	S31	S33	S35	S37	S39	S41	S43	S45	S47	S49	S51	S53	S57	S59	S61	S63	S66	S67	S69
EGJ23429.1	Chromosomal replication initiator protein dnaA	90	140	196	683	1109	239	224	1247	204	708	343	443	1044	155	240	44	27	61	650	365	34	47	23	34	262	289	312	67	63	179	162	234	218	107
EGJ23430.1	DNA polymerase III subunit beta	58	126	136	320	584	265	203	1060	225	472	268	304	431	148	127	37	18	51	386	306	26	53	43	35	164	224	142	34	68	141	154	118	211	84
EGJ23439.1	Mevalonate kinase	0	5	0	6	2	4	1	9	2	16	0	14	13	0	19	0	0	0	18	0	0	0	0	0	0	18	2	1	0	1	3	1	0	0
EGJ23529.1	hypothetical protein	0	0	0	0	4	11	9	4	7	0	0	0	3	1	0	0	1	0	9	1	0	0	0	0	0	0	1	0	0	3	1	9	7	5
EGJ24429.1	Transcriptional regulator	1	0	0	2	8	1	9	1	0	0	0	17	30	7	7	2	0	0	10	25	1	15	2	7	8	3	15	2	2	0	10	4	6	2
EGJ24430.1	Glycerol phosphate lipoteichoic acid synthase 1	137	790	1516	2616	3997	1634	1036	5885	942	3369	1089	3053	5846	995	1503	281	146	429	4051	2004	379	296	187	396	2025	2173	2124	442	765	1501	1004	961	1039	426
EGJ24431.1	Putative 3-methyladenine DNA glycosylase	0	53	31	25	57	19	9	69	13	54	3	55	72	6	11	4	1	11	38	22	7	1	0	0	26	14	31	5	1	17	6	25	4	1
EGJ24432.1	Sortase family protein	1	78	124	42	48	149	59	120	39	87	51	77	398	74	96	14	13	26	271	69	1	22	3	1	113	83	79	5	35	81	37	77	48	20
EGJ24433.1	Metal-dependent beta-lactamase	6	47	58	92	124	45	69	224	27	136	108	55	175	39	38	10	3	17	80	87	6	2	23	32	64	66	102	29	6	62	41	19	90	25
EGJ24434.1	Putative lipoate-protein ligase A	0	0	2	11	10	2	4	15	1	9	17	5	14	3	3	0	1	1	13	2	0	2	1	0	5	9	5	0	11	11	12	5	1	0
EGJ24435.1	Membrane protein%2C DedA family	0	0	1	9	10	13	4	35	6	18	4	16	51	11	10	0	1	1	12	11	1	1	3	15	19	12	4	2	10	7	14	3	3	3
EGJ24436.1	Dolichyl-phosphate-mannose-protein mannosyltransferase	0	0	0	2	9	2	0	1	1	6	7	10	14	0	0	0	2	1	6	4	9	0	0	0	3	2	7	0	15	3	3	1	0	0
EGJ24437.1	Iron-sulfur cluster binding protein	26	49	35	100	224	73	87	298	65	173	106	136	270	44	69	11	9	15	201	110	22	15	16	3	116	125	131	6	39	105	55	89	84	56
EGJ24438.1	hypothetical protein	3	148	182	363	589	206	197	905	122	860	241	349	565	179	185	40	27	43	467	220	34	29	73	130	277	316	252	58	81	186	164	152	268	113
EGJ23530.1	phage protein	0	16	6	10	19	9	4	51	15	50	15	16	63	4	15	3	0	0	24	27	3	4	0	6	27	17	18	1	0	23	18	3	10	4
EGJ24439.1	Nitroreductase family protein	160	67	139	359	573	233	304	841	163	447	312	669	590	224	174	66	29	73	609	348	46	92	56	124	257	390	216	72	62	205	223	233	315	168
EGJ24440.1	CDP-diglyceride synthetase	0	0	0	0	3	1	5	7	2	2	3	0	6	0	1	0	1	0	12	4	1	2	1	0	3	3	1	0	0	8	1	4	1	1
EGJ24441.1	Protein tyrosine phosphatase	0	0	0	1	3	2	5	20	1	9	3	7	0	2	2	0	0	1	3	1	3	0	0	0	1	8	7	0	0	1	5	0	4	0
EGJ24442.1	SMI1 / KNR4 family	0	0	7	10	15	2	1	5	9	2	18	4	12	6	10	0	1	0	11	10	3	0	0	0	8	10	7	2	4	4	1	0	0	0
EGJ24443.1	hypothetical protein	0	0	0	1	5	0	0	14	0	0	0	0	7	0	0	1	0	0	3	0	0	0	0	0	0	1	0	0	0	0	0	1	1	3
EGJ24444.1	Histidine kinase domain protein	0	0	0	11	2	3	3	6	0	5	0	0	3	0	8	0	0	0	0	0	0	0	0	0	1	2	6	0	0	0	0	1	0	0
EGJ24445.1	DNA protection during starvation protein	46	738	2093	1656	2383	2317	1071	4383	1190	2235	1183	4923	14901	2279	2775	320	134	471	6169	3367	423	335	69	611	3094	2964	4155	330	801	2674	1779	1673	1910	706
EGJ24446.1	hypothetical protein YneR	3	91	341	186	372	258	246	564	212	335	134	458	931	246	342	40	20	57	480	302	37	47	25	66	199	190	316	13	51	216	147	99	152	32
EGJ24447.1	Beta-lactamase domain lipoprotein	3	194	68	196	271	112	56	257	54	311	37	111	274	52	85	7	4	11	198	94	38	18	4	0	38	80	104	7	8	22	32	27	8	22
EGJ24448.1	hypothetical protein	0	2	1	3	5	4	1	7	3	14	1	7	13	2	1	0	0	0	3	0	0	1	0	0	4	3	0	0	0	3	0	1	0	1
EGJ23531.1	hypothetical protein	0	0	0	4	3	0	1	1	3	0	10	6	5	0	3	3	1	1	8	6	1	1	0	0	15	2	11	0	5	6	6	24	11	2
EGJ24449.1	MFS family major facilitator transporter	0	0	0	0	9	0	0	14	0	8	1	2	4	2	4	0	0	0	2	11	0	0	0	0	0	5	5	0	0	0	2	2	0	1
EGJ24450.1	Transcriptional regulator	0	0	0	1	1	0	3	5	3	2	0	0	10	0	0	0	0	0	5	2	0	0	0	0	0	0	0	0	0	0	0	0	0	3
EGJ24451.1	Membrane protein	0	0	22	8	8	8	2	18	1	17	4	27	46	14	6	3	1	1	33	33	3	10	0	6	28	18	10	0	14	10	2	0	6	2
EGJ24452.1	hypothetical protein	1	32	36	67	145	39	27	242	22	105	41	128	345	45	72	32	5	17	235	112	13	31	3	4	67	56	23	3	13	49	35	35	34	17
EGJ24453.1	hypothetical protein	1	1	21	30	49	17	2	93	14	47	16	21	248	34	51	10	0	14	106	50	1	0	1	5	46	46	71	3	16	30	39	24	5	9
EGJ24454.1	Membrane protein	2	0	0	23	38	1	6	97	2	48	31	29	38	8	3	2	4	3	6	11	5	2	0	0	5	6	18	0	0	0	7	10	1	7
EGJ24455.1	Lipoprotein	7	87	112	106	127	225	367	272	317	160	312	159	255	161	70	21	38	28	245	149	10	97	22	26	180	198	209	37	40	136	180	153	169	97
EGJ24456.1	hypothetical protein	0	5	18	7	19	37	2	36	10	13	1	19	53	8	20	3	1	5	34	10	4	0	0	0	18	16	15	0	3	6	13	11	14	8
EGJ24457.1	hypothetical protein	0	79	31	123	243	129	79	309	37	313	67	198	334	99	129	33	3	25	288	118	22	8	5	38	95	91	104	22	42	43	207	170	98	38
EGJ24458.1	N-acetylglucosamine 6-phosphate deacetylase	0	189	174	103	124	254	217	202	229	63	327	92	142	64	31	4	5	13	108	42	15	41	12	1	59	69	85	8	15	73	53	90	70	32
EGJ23532.1	hypothetical protein	0	0	0	1	2	2	5	3	11	1	8	2	9	0	2	0	0	1	3	3	0	0	0	0	13	6	6	0	0	4	7	5	11	0
EGJ24459.1	Glucosamine-6-phosphate deaminase	51	81	193	121	107	223	300	170	158	47	188	82	166	35	50	10	12	8	140	62	4	5	13	0	40	65	108	12	33	71	77	78	44	26
EGJ24460.1	Transcriptional regulator	0	15	68	61	56	57	73	125	100	66	72	71	120	41	20	7	4	8	63	31	9	3	9	28	45	65	33	10	16	28	23	30	13	28
EGJ24461.1	hypothetical protein	0	0	20	16	8	2	4	18	7	15	2	6	21	7	7	1	1	0	10	27	1	1	1	13	24	9	15	1	0	4	6	4	15	7
EGJ24462.1	Peptidase family protein	0	0	3	4	4	3	0	9	0	8	0	0	9	6	4	0	0	1	18	2	0	0	0	0	4	3	12	0	1	3	0	0	0	0
EGJ24463.1	Peptidase%2C U32 family	0	0	3	3	16	3	1	18	3	5	4	3	0	1	0	1	1	0	5	3	0	1	1	0	0	5	0	2	12	5	3	0	5	4
EGJ24464.1	LemA family protein	0	0	2	15	5	11	15	12	7	10	4	17	37	0	8	0	4	1	18	17	1	0	11	0	12	6	9	2	0	4	0	11	12	3
EGJ24465.1	Protease HtpX-like protein	0	0	6	10	10	13	2	49	12	38	1	18	32	4	7	1	1	0	28	11	4	0	0	4	24	8	39	6	0	12	3	39	31	10
EGJ24466.1	hypothetical protein	334	2588	5656	4051	5774	6789	4453	7789	3184	6127	3141	11293	36757	6497	7879	1109	811	1401	16925	6222	1187	1937	1059	2262	9609	10246	11028	1233	2689	6079	4169	3349	4673	1833
EGJ24467.1	Adenylate cyclase family protein	7	132	305	379	522	252	164	500	124	729	154	296	677	127	217	43	17	47	431	138	53	32	26	51	189	260	364	56	82	130	145	112	168	54
EGJ24468.1	TPR domain protein	14	54	138	123	195	106	111	240	35	133	58	103	258	33	117	9	4	3	168	42	20	13	4	0	127	96	221	19	16	65	37	29	51	12
EGJ23533.1	hypothetical protein	0	11	8	6	6	13	27	10	30	3	24	14	42	24	14	1	7	4	13	8	1	5	3	0	30	27	9	3	1	9	20	14	20	12
EGJ24469.1	GTP pyrophosphokinase yjbM	2	46	49	74	91	57	13	176	20	123	29	34	131	20	29	3	0	15	80	64	10	3	3	22	56	45	119	13	16	33	14	34	26	17
EGJ24470.1	Putative inorganic polyphosphate/ATP-NAD kinase	0	0	2	16	15	7	9	47	10	17	38	13	33	8	9	1	1	1	25	14	0	0	0	0	9	11	7	2	0	2	5	6	6	5
EGJ24471.1	Pseudouridylate synthase	0	0	18	15	19	5	11	53	1	33	11	11	1	11	0	1	0	9	22	5	0	0	1	13	0	7	15	5	0	4	2	1	12	4
EGJ24472.1	Reductase	0	3	0	38	91	15	21	223	15	85	36	18	77	2	19	10	1	3	18	28	2	0	0	0	38	32	16	2	0	14	11	16	10	5
EGJ24473.1	Protein DltD	25	74	380	309	484	408	367	799	287	870	393	387	719	213	279	44	45	38	750	354	73	128	60	159	831	632	901	142	319	663	505	469	868	354
EGJ24474.1	D-alanine--poly(phosphoribitol) ligase	0	0	0	0	6	0	1	2	0	0	12	0	1	0	0	0	0	0	0	0	0	0	0	0	0	0	16	0	0	0	0	1	2	0
EGJ24475.1	Membrane bound O-acyl transferase MBOAT family protein	16	9	25	37	49	64	48	132	32	131	43	70	146	42	32	10	8	7	108	61	4	10	4	32	84	99	102	23	23	64	52	50	132	36
EGJ24476.1	D-alanine--poly(phosphoribitol) ligase	1	47	173	192	283	203	212	881	201	678	282	253	724	169	207	40	30	53	568	251	50	49	37	150	704	461	783	108	119	411	345	307	540	192
EGJ24477.1	hypothetical protein	0	0	0	0	0	0	0	0	0	0	0	0	0	0	0	1	0	0	0	0	0	0	0	0	0	0	0	0	0	0	0	0	0	0
EGJ24478.1	Ribose-5-phosphate isomerase A	0	0	0	1	0	0	0	1	0	0	0	0	0	0	0	0	0	0	0	0	0	0	0	0	0	5	0	0	0	0	1	0	0	0
EGJ23534.1	hypothetical protein	0	0	2	3	12	7	3	18	11	16	26	5	36	40	14	0	5	1	21	26	0	4	3	0	22	6	17	5	10	4	12	2	11	2
EGJ24479.1	Acetyltransferase%2C GNAT family	1	256	205	686	811	365	373	1666	392	1101	413	630	611	323	182	57	60	118	1013	611	79	106	90	120	230	324	318	64	55	253	246	137	317	103
EGJ24480.1	Esterase family protein	48	190	295	496	567	304	237	990	180	577	223	475	1230	176	335	50	24	87	964	405	57	50	30	26	207	302	427	48	30	195	127	77	218	84
EGJ24481.1	Branched-chain-amino-acid aminotransferase	0	71	52	124	228	81	47	487	84	239	156	205	287	79	49	16	9	27	163	152	16	9	14	82	82	108	110	5	18	82	75	64	79	27
EGJ24482.1	ABC transporter%2C ATP-binding protein	0	0	0	0	0	0	0	0	0	0	6	0	0	1	0	0	0	0	0	0	0	0	6	0	0	0	0	0	0	3	0	0	0	0
EGJ24483.1	ABC-2 type transporter	0	0	0	2	7	6	4	2	2	0	23	10	4	8	8	2	5	0	11	2	1	1	1	26	8	12	6	0	1	1	9	2	4	2
EGJ24484.1	Drug resistance transporter	0	1	7	7	17	10	4	17	8	2	8	2	15	3	0	0	0	0	6	4	0	2	1	0	15	9	1	1	0	14	7	3	9	1
EGJ24485.1	Peptidase%2C family M20/M25/M40 protein	75	258	370	320	474	431	224	742	247	355	239	445	1642	316	402	57	32	94	962	309	68	48	14	123	532	559	706	71	171	478	203	189	234	110
EGJ24486.1	Glutathione peroxidase	22	45	147	168	166	163	142	482	110	194	149	284	564	147	125	17	29	42	643	153	26	31	6	51	348	303	237	24	69	228	84	114	158	39
EGJ24487.1	LytTr DNA-binding domain family	0	10	11	14	4	8	0	18	2	7	1	3	36	9	7	0	0	1	3	3	1	2	0	0	5	22	14	0	0	5	3	0	2	0
EGJ24488.1	Membrane protein	0	3	0	1	2	0	1	2	5	0	1	0	3	0	0	0	1	0	9	2	0	0	0	0	11	3	7	0	0	0	0	0	1	0
EGJ23535.1	Phage antirepressor family protein	0	40	65	70	86	135	220	113	153	128	222	81	167	44	77	17	15	21	153	78	14	34	40	52	204	162	238	39	86	163	247	227	193	98
EGJ24489.1	ABC transporter%2C ATP-binding protein	0	16	0	9	8	7	0	15	3	13	0	9	8	5	6	0	0	1	4	0	0	0	0	1	5	7	0	0	0	1	3	3	0	2
EGJ24490.1	ABC transporter%2C permease protein	0	0	0	0	0	0	0	0	0	0	0	0	0	0	0	0	0	0	0	0	0	0	1	0	0	0	0	0	0	0	0	0	0	0
EGJ24491.1	Peptide chain release factor 3	0	0	3	14	17	2	1	25	3	17	11	9	10	5	6	4	1	0	5	10	0	0	0	0	0	1	1	0	0	1	1	7	1	8
EGJ24492.1	Transcriptional regulator	0	0	0	2	6	7	0	3	0	2	0	0	17	0	7	0	0	0	6	5	0	0	0	0	11	0	0	0	0	1	0	0	3	0
EGJ24493.1	MATE efflux family protein	0	0	0	0	0	0	0	4	0	0	0	0	0	0	0	0	0	0	0	0	0	0	0	0	0	0	0	0	0	0	0	0	0	0
EGJ24494.1	hypothetical membrane protein ykoY	0	43	8	6	10	0	8	5	5	12	0	2	5	4	3	0	0	2	10	0	0	0	0	0	0	3	8	0	0	2	6	0	1	0
EGJ24495.1	hypothetical membrane protein ykoY	0	40	1	1	3	8	2	3	0	0	6	3	1	0	1	0	0	0	0	2	0	4	0	0	0	3	13	0	0	2	0	0	0	0
EGJ24496.1	Cation transport protein	5	2	4	12	27	6	12	49	11	7	4	3	54	4	1	1	0	2	9	2	0	0	0	15	6	10	1	0	0	8	4	8	4	9
EGJ24497.1	hypothetical protein	83	445	764	354	419	1086	950	345	848	232	305	864	1791	980	332	86	89	115	1612	527	97	296	80	190	526	615	523	105	205	703	452	324	498	141
EGJ24498.1	Acyltransferases family protein	0	13	43	37	55	52	21	48	42	20	5	55	80	22	4	14	3	4	93	13	1	3	0	6	8	20	2	4	12	15	17	5	4	4
EGJ23536.1	Gp43	37	76	206	150	189	411	516	283	331	325	719	236	474	271	204	29	47	38	354	218	59	92	133	87	297	391	478	102	161	343	548	564	685	337
EGJ24499.1	Methylated-DNA--protein- cysteinemethyltransferase	0	0	0	0	0	0	0	0	0	0	4	0	2	1	0	0	0	0	1	0	0	0	0	0	0	0	0	1	0	0	0	0	0	0
EGJ24500.1	ATP-dependent Clp protease	1017	3416	6959	4186	4791	11026	14735	5050	10129	3937	13389	20198	60687	23920	18850	2476	5578	3505	48054	13510	2075	11140	10057	5978	18648	21163	26512	4702	8136	17850	20216	11984	23555	9609
EGJ24501.1	CAAX amino terminal membrane protease	0	237	38	128	203	75	68	245	68	246	69	143	115	35	50	10	7	15	87	80	26	17	21	18	92	146	126	29	4	26	15	40	26	18
EGJ24502.1	Membrane protein	0	0	0	7	2	0	0	6	4	12	7	5	10	0	0	0	0	0	4	11	0	0	0	0	0	8	0	0	1	1	0	0	0	0
EGJ24503.1	Phytoene dehydrogenase	15	1	35	87	89	70	25	168	31	91	15	43	72	19	31	4	2	4	60	31	5	0	7	10	34	43	25	11	14	37	16	24	18	13
EGJ24504.1	hypothetical protein ykvS	0	0	5	2	2	2	0	3	1	8	0	15	20	0	4	0	0	0	3	19	0	0	1	0	3	2	5	1	0	5	5	0	0	0
EGJ24505.1	Phosphocarrier protein HPr	3	188	192	378	652	208	199	1208	196	384	332	348	895	195	320	57	37	50	448	407	89	40	22	66	222	317	328	54	82	274	180	155	221	106
EGJ24506.1	Phosphoenolpyruvate-protein phosphotransferase	121	290	369	740	1266	447	391	2494	361	1046	643	642	966	425	309	69	56	76	814	797	121	119	94	200	398	517	382	122	180	436	419	407	457	173
EGJ24507.1	Integral membrane protein	0	0	0	2	0	0	0	2	0	2	0	0	1	0	1	0	0	0	0	1	0	0	0	0	0	1	0	1	0	0	0	0	0	0
EGJ24508.1	3-hydroxyisobutyrate dehydrogenase	0	0	0	6	2	0	0	0	0	5	0	1	2	2	2	0	0	0	4	0	0	1	0	0	0	0	0	0	0	0	0	4	0	0
EGJ23537.1	Phage protein	0	0	0	0	0	7	3	0	1	15	13	0	0	5	4	0	0	0	2	12	1	0	0	1	13	1	11	0	0	3	14	6	10	1
EGJ24509.1	Putative aminotransferase A	77	366	379	599	1005	465	300	1182	165	699	284	856	1728	323	673	108	46	163	1150	558	96	84	54	56	656	771	726	122	117	314	180	213	221	131
EGJ24510.1	hypothetical protein	0	9	51	45	69	25	20	127	31	116	13	48	71	11	36	4	3	3	15	6	5	7	12	10	14	12	18	1	0	22	4	2	4	9
EGJ24511.1	YkuJ	0	0	3	28	38	5	4	126	13	56	32	41	88	11	26	4	1	3	78	55	9	3	0	4	12	24	22	1	0	14	17	13	28	2
EGJ24512.1	CBS domain protein	0	0	6	13	0	11	12	15	9	16	8	18	42	1	5	1	1	3	7	4	1	2	0	0	7	10	9	6	2	4	0	1	5	17
EGJ24513.1	CcpC	0	19	52	113	159	134	56	262	71	138	94	78	194	29	80	6	13	12	121	148	8	16	12	19	99	88	86	13	41	89	79	85	87	18
EGJ24514.1	2%2C3%2C4%2C5-tetrahydropyridine-2%2C6-dicarboxylate N-acetyltransferase	1	0	7	29	27	22	15	50	8	29	24	19	46	17	16	10	1	8	35	26	5	5	3	5	11	25	17	5	7	16	12	10	19	13
EGJ24515.1	Putative N-acetyldiaminopimelate deacetylase	0	0	0	12	16	13	0	59	6	16	20	4	0	1	1	0	0	0	15	1	4	5	2	0	1	4	1	0	0	6	1	18	11	0
EGJ24516.1	Mechanosensitive ion channel	33	129	142	501	936	243	192	1356	193	720	239	557	1279	377	305	62	55	84	530	428	112	89	50	72	360	409	481	96	96	301	171	245	308	147
EGJ24517.1	hypothetical protein	0	0	0	0	0	0	0	0	0	0	0	0	0	0	0	0	0	0	0	0	0	0	0	0	0	0	0	0	0	0	0	0	0	0
EGJ24518.1	Glycine betaine transport protein	0	36	16	41	59	15	4	109	14	35	23	5	44	26	6	2	2	3	30	14	1	0	2	0	16	1	10	1	0	1	1	8	3	8
EGJ23538.1	hypothetical protein	0	0	1	1	1	0	8	0	7	0	8	1	4	1	3	1	0	0	3	3	0	1	6	6	1	3	0	0	1	2	3	1	4	3
EGJ24519.1	hypothetical protein	0	0	0	3	10	0	0	11	0	0	0	3	0	0	0	0	0	2	0	3	1	2	0	0	0	0	0	0	0	0	1	0	0	0
EGJ24520.1	Glycine betaine/L-proline ABC transporter	0	6	7	38	47	4	16	94	13	24	18	11	8	16	12	1	0	2	10	21	2	1	0	0	5	5	12	0	8	2	3	7	20	5
EGJ24521.1	Glucose-specific phosphotransferase enzyme	0	8	22	1	0	6	0	17	0	4	1	1	5	0	4	0	0	6	14	0	0	0	0	0	15	1	9	0	0	0	0	0	0	0
EGJ24522.1	CutC family protein	0	0	0	0	12	4	1	19	6	9	9	0	34	5	0	0	0	1	29	0	5	0	0	0	15	0	8	0	0	7	0	8	1	2
EGJ24523.1	Ribonucleic acid-binding domain protein	0	0	0	3	20	0	6	45	15	14	7	28	2	7	6	2	1	2	23	4	0	0	0	0	0	1	4	1	0	3	0	0	0	0
EGJ24524.1	hypothetical protein	0	0	1	32	20	6	3	80	13	66	10	18	74	0	0	0	1	0	20	13	0	0	1	0	17	4	2	2	1	3	9	8	2	0
EGJ24525.1	Sensor histidine kinase	30	0	9	24	45	24	10	44	23	17	24	12	58	14	29	0	4	2	44	40	8	7	4	1	14	17	21	6	4	6	15	30	11	3
EGJ24526.1	Transcriptional regulatory protein	1	7	46	32	63	23	16	101	6	53	15	52	78	17	25	5	1	4	56	37	13	3	0	6	29	26	23	1	4	21	3	17	16	0
EGJ24527.1	NAD-binding site	0	48	55	83	91	80	117	236	73	164	136	110	219	36	37	13	12	11	105	119	30	35	3	14	47	75	96	13	43	58	61	97	117	37
EGJ24528.1	hypothetical protein	0	0	0	14	16	4	7	21	32	45	5	5	39	9	23	2	0	1	17	8	2	0	0	0	4	9	29	0	0	18	3	5	8	0
EGJ23440.1	Diphosphomevalonate decarboxylase	0	1	17	37	36	3	28	104	14	61	16	27	50	2	14	5	4	7	46	17	13	10	0	0	3	11	7	3	13	6	1	6	21	5
EGJ23539.1	hypothetical protein	0	22	1	3	9	14	12	14	20	18	25	9	38	18	24	2	4	7	5	7	5	2	2	0	24	43	8	3	4	42	11	37	40	10
EGJ24529.1	hypothetical protein	0	0	4	6	6	2	3	29	7	15	16	3	13	6	2	0	1	0	8	5	0	3	0	6	3	3	2	0	0	3	0	1	7	0
EGJ24530.1	Membrane-bound protein LytR	37	125	222	287	414	214	132	538	92	523	134	440	1015	84	288	63	7	64	629	276	51	43	4	16	152	256	312	31	55	80	63	82	80	54
EGJ24531.1	Metallo-beta-lactamase superfamily protein	218	955	1588	3306	4372	1912	1502	5587	1021	2827	1260	3141	4950	1268	1213	292	226	422	3330	2005	304	338	219	518	1022	1518	1335	293	579	955	912	841	994	469
EGJ24532.1	hypothetical protein	23	74	207	190	245	235	150	238	75	149	88	281	856	84	234	23	20	48	561	133	17	36	13	54	187	172	221	26	32	108	54	64	56	31
EGJ24533.1	hypothetical protein	0	0	0	3	4	3	19	4	5	6	0	5	26	3	0	0	0	2	3	1	0	3	0	0	0	5	7	0	0	2	0	0	3	1
EGJ24534.1	Transcriptional regulator%2C LacI family	4	3	39	90	109	25	19	182	15	106	60	95	132	19	38	13	4	25	94	50	6	10	2	0	47	41	42	9	9	15	15	17	19	6
EGJ24535.1	Putative L-fucose isomerase	0	0	0	0	0	0	0	0	0	0	0	0	1	0	0	0	0	0	0	0	2	0	0	0	0	0	0	0	0	0	0	0	0	0
EGJ24536.1	Transketolase	0	0	0	0	0	0	0	0	0	0	0	0	0	0	0	0	0	0	0	0	0	0	0	0	0	0	0	0	0	0	0	0	0	0
EGJ24537.1	Transketolase domain protein	0	0	0	0	0	1	1	7	0	2	2	0	0	0	1	0	0	0	3	2	0	0	0	0	15	0	0	0	0	0	0	0	0	0
EGJ24538.1	Glycerol kinase	0	0	0	5	0	0	0	0	0	0	0	0	0	0	0	1	0	0	0	0	0	0	0	0	0	0	0	0	0	0	0	0	5	0
EGJ23540.1	Phage protein	0	4	12	3	4	5	5	2	9	9	6	11	11	7	2	0	3	0	9	0	0	2	5	7	26	14	26	5	7	19	2	6	10	3
EGJ24539.1	PTS system protein	0	0	0	2	1	7	8	1	4	3	15	0	2	0	0	0	0	0	4	0	0	0	0	0	10	0	3	0	0	1	0	1	0	0
EGJ24540.1	hypothetical protein	0	0	6	2	6	4	0	15	2	2	14	6	17	0	2	0	0	0	29	4	1	0	0	10	2	3	9	0	0	17	8	1	4	0
EGJ24541.1	hypothetical integral membrane protein	0	0	0	3	0	0	0	6	0	14	7	0	0	1	3	0	0	0	0	0	0	0	0	0	0	3	0	0	0	0	0	0	0	0
EGJ24542.1	Molybdopterin-guanine dinucleotide biosynthesis protein	0	7	5	23	51	17	24	63	8	48	4	45	33	10	26	2	5	9	56	27	5	13	10	24	50	30	13	2	10	31	12	22	35	6
EGJ24543.1	ABC transporter	0	0	0	12	15	12	1	41	23	47	2	14	51	15	8	0	2	2	20	7	7	9	0	3	23	14	16	1	0	5	3	4	4	2
EGJ24544.1	Molybdenum ABC transporter	0	0	0	4	0	3	1	0	0	2	0	0	0	0	0	0	0	1	3	1	0	0	0	0	0	5	3	0	0	0	0	0	1	0
EGJ24545.1	ABC transporter binding protein	0	0	3	2	9	0	1	14	0	9	22	3	6	2	1	0	1	1	6	0	1	0	0	0	0	2	1	0	0	0	0	0	2	0
EGJ24546.1	Molybdopterin biosynthesis protein MoeA	7	0	10	12	34	18	16	65	28	56	69	12	68	29	57	0	3	6	95	18	4	1	4	58	121	94	110	19	39	52	16	27	52	12
EGJ24547.1	Molybdopterin-guanine dinucleotide biosynthesis protein	0	0	1	0	0	0	0	2	0	1	0	0	1	0	1	0	0	0	3	0	0	0	0	0	1	0	0	1	0	1	0	0	1	0
EGJ24548.1	Molybdenum cofactor biosynthesis protein	2	0	2	1	1	3	3	1	5	1	0	0	0	0	3	0	0	0	4	0	0	0	0	1	2	2	10	1	6	0	4	6	3	0
EGJ23541.1	hypothetical protein	21	16	49	68	59	160	275	199	191	151	203	78	224	98	83	26	18	13	194	80	9	49	41	83	324	175	231	40	63	164	262	276	285	127
EGJ24549.1	Molybdopterin biosynthesis	0	0	0	0	0	0	5	0	0	0	0	0	0	3	0	0	0	0	1	0	0	0	0	0	0	1	0	0	0	0	0	0	0	0
EGJ24550.1	hypothetical protein	0	0	1	2	5	1	15	8	0	6	3	0	7	7	2	0	0	0	13	1	0	0	0	0	0	0	0	0	0	9	0	3	0	0
EGJ24551.1	Molybdenum cofactor biosynthesis protein	1	86	92	77	112	76	28	228	47	55	63	110	226	76	37	16	8	21	201	63	13	34	20	46	84	91	76	12	20	95	63	31	84	16
EGJ24552.1	Molybdenum cofactor biosynthesis protein	0	3	16	4	21	42	35	25	26	21	32	50	143	40	56	0	7	6	79	1	3	18	11	20	134	67	99	4	18	68	26	54	50	14
EGJ24553.1	Molybdopterin biosynthesis protein	79	59	239	63	126	193	182	168	142	237	113	66	324	52	126	11	18	13	403	45	21	26	17	135	273	264	300	63	123	212	102	118	180	63
EGJ24554.1	hypothetical protein	0	0	0	2	13	0	0	9	0	1	0	4	6	0	10	0	0	0	3	7	2	0	0	0	4	1	10	0	0	0	0	0	0	0
EGJ24555.1	Peptide deformylase 1	20	83	280	213	427	347	161	686	150	379	192	598	2156	460	396	53	57	85	989	409	104	92	34	132	785	419	797	71	116	454	197	192	178	74
EGJ24556.1	Pyruvate dehydrogenase E1 component	411	1879	3800	4065	5210	4231	2135	5449	1872	4085	1752	6977	18114	2701	6836	678	391	1088	13075	4772	1125	1024	580	1212	2995	6525	10101	1432	2444	3630	2496	2707	3164	1407
EGJ24557.1	Pyruvate dehydrogenase E1 component	37	246	575	762	1230	883	958	1860	883	1231	629	1722	1581	955	344	164	195	308	2057	1926	357	525	171	617	379	832	495	216	351	908	825	890	948	466
EGJ24558.1	Dihydrolipoyllysine-residue acetyltransferase	356	821	2396	4826	7767	4272	3056	7836	2738	6739	2280	8378	3615	2656	1081	845	496	942	10270	6909	2025	2335	977	1027	1541	2494	2084	1658	3131	4415	3047	3640	6010	2551
EGJ23542.1	Gp44	0	5	41	30	37	48	73	57	68	41	116	20	101	28	52	6	10	4	62	33	28	25	19	29	104	105	125	25	38	75	80	89	125	62
EGJ24559.1	Dihydrolipoyl dehydrogenase	15	106	699	1781	2789	1256	1129	3853	1380	2427	1166	3324	1657	1015	478	352	209	393	2482	3446	646	1098	349	221	641	714	1132	355	931	1813	1314	1851	2555	976
EGJ24560.1	hypothetical protein	0	0	0	2	1	1	0	13	4	0	0	0	16	0	6	2	0	0	5	9	0	0	1	0	1	8	11	2	0	4	0	3	10	0
EGJ24561.1	Lactate dehydrogenase	53	226	749	870	1128	1174	1011	2788	716	1359	1265	1353	2820	956	835	143	146	181	1807	1342	196	219	105	510	1254	1024	1464	117	275	842	875	600	898	345
EGJ24562.1	hypothetical protein	12	103	264	224	298	273	270	339	215	247	213	306	859	276	323	30	32	41	614	227	43	79	68	119	442	240	398	51	104	306	175	162	284	103
EGJ24563.1	Thioredoxin family protein	79	461	1413	907	1462	1376	1424	1857	833	1326	1041	2443	6107	1523	2249	202	201	210	3557	1297	241	416	385	420	1887	1456	1934	252	719	1405	904	865	1562	452
EGJ24564.1	Magnesium transporter%2C CorA family	0	0	3	90	115	30	16	206	41	112	49	38	64	14	60	1	4	8	70	69	11	6	11	21	20	40	48	2	12	15	17	25	19	11
EGJ24565.1	hypothetical protein	3	15	28	68	47	37	15	193	17	91	15	20	36	1	16	4	2	4	34	37	1	3	0	0	2	13	31	4	8	3	2	14	9	1
EGJ24566.1	Inositol monophosphatase family protein	4	85	44	46	78	58	16	137	26	94	34	66	184	38	38	12	2	11	88	54	8	17	5	11	87	65	53	6	11	48	18	29	27	11
EGJ24567.1	GTP-binding protein TypA	156	1148	929	2275	3086	1087	515	2957	517	1573	527	1365	3509	495	1015	125	68	230	2029	1000	161	162	45	114	585	1069	1302	154	158	510	375	380	440	184
EGJ24568.1	Secreted protein	9	207	564	169	299	661	650	478	426	448	629	1677	7060	1969	2462	195	294	202	3684	1141	187	447	239	308	1968	1191	1756	170	262	825	935	662	1131	412
EGJ23543.1	Phage protein	0	1	3	16	29	38	52	43	43	39	74	6	33	23	18	1	8	6	41	27	10	6	12	14	60	55	47	22	23	24	72	70	90	29
EGJ24569.1	hypothetical protein	60	220	397	839	1452	793	529	4598	612	3725	761	2236	2979	602	664	404	72	366	1805	2083	223	295	36	230	811	1338	1669	210	149	570	655	603	559	274
EGJ24570.1	hypothetical membrane protein ylaO	1	2	59	76	120	12	22	225	29	127	61	59	169	22	38	11	0	11	106	57	12	5	2	4	79	45	29	9	1	18	22	55	24	7
EGJ24571.1	Pyruvate carboxylase	0	147	58	197	349	85	68	593	124	344	162	186	205	72	51	18	14	23	245	300	60	35	15	8	35	50	71	13	24	75	83	65	75	42
EGJ24572.1	hypothetical protein	0	0	0	0	0	0	0	1	0	0	0	0	0	0	1	0	0	0	0	0	0	0	0	0	0	0	0	0	0	0	0	0	0	0
EGJ24573.1	ABC transporter%2C substrate-binding protein	0	0	2	3	11	10	6	12	1	9	4	3	0	4	0	0	0	0	11	5	1	0	0	0	0	3	0	0	0	0	0	4	2	0
EGJ24574.1	ABC transporter%2C permease protein	0	0	0	1	11	0	1	6	1	1	0	0	0	4	1	0	0	0	5	1	0	0	0	0	0	0	0	0	0	5	0	5	4	0
EGJ24575.1	Teichoic acids export ATP-binding protein	0	0	0	7	7	0	3	27	1	17	21	1	7	5	9	0	0	0	18	12	2	0	0	0	21	3	2	0	4	4	6	11	6	4
EGJ24576.1	N-acetylmuramoyl-L-alanine amidase	1	87	156	566	1217	266	223	2995	174	1629	506	600	1070	132	285	75	10	117	682	638	113	45	9	62	258	349	313	56	71	176	179	214	191	82
EGJ24577.1	hypothetical protein	266	1496	2730	2743	4541	2950	1485	5769	1166	3910	1573	7287	22603	2967	5554	863	350	934	12050	2961	609	656	220	697	5854	5266	4833	421	627	2051	1202	1289	1349	622
EGJ24578.1	Glycosyl transferase family 2	0	0	5	6	7	0	4	22	5	11	6	4	18	0	3	3	0	2	9	1	0	0	0	0	13	2	8	0	1	6	3	1	0	2
EGJ23544.1	Gp32 protein	0	0	0	0	0	1	0	1	0	0	0	0	1	0	1	1	1	0	0	0	0	0	0	0	0	0	0	0	0	1	0	0	0	0
EGJ24579.1	Membrane protein	0	0	3	65	101	18	29	174	16	62	69	31	94	14	10	3	3	5	54	34	9	2	2	12	33	26	21	4	13	11	16	21	20	1
EGJ24580.1	Glycosyl transferase%2C group 2 family protein	3	41	41	140	225	66	29	315	32	163	63	153	214	46	62	18	8	24	140	105	9	14	3	26	88	107	73	11	20	46	68	39	56	32
EGJ24581.1	hypothetical protein	0	31	6	34	46	31	30	138	52	40	60	54	17	16	8	2	4	1	41	55	9	13	0	0	40	33	11	3	6	26	22	41	18	12
EGJ24582.1	UTP--glucose-1-phosphate uridylyltransferase 1	3	70	57	144	230	46	49	400	36	176	82	94	271	20	93	3	1	11	96	53	11	2	4	4	97	65	106	3	15	50	28	36	25	15
EGJ24583.1	2-C-methyl-D-erythritol 4-phosphate cytidylyltransferase	0	11	9	30	29	5	4	69	19	34	7	33	95	3	35	5	5	0	21	34	8	2	0	3	4	22	35	0	0	13	1	36	22	0
EGJ24584.1	Putative ribitol-5-phosphate dehydrogenase	0	0	0	2	6	8	6	39	5	1	25	6	7	2	14	1	1	4	28	10	0	0	0	0	18	9	11	0	0	1	5	11	0	0
EGJ24585.1	Glycosyl transferase	0	0	6	2	8	0	1	32	3	8	0	1	0	5	0	0	2	3	1	12	0	0	0	0	0	5	0	0	0	0	3	0	0	0
EGJ24586.1	TagF	0	0	0	8	14	2	16	8	3	6	6	1	0	0	0	0	0	0	1	1	0	0	0	0	0	4	0	0	0	0	1	1	4	0
EGJ24587.1	Teichoic acid biosynthesis protein B	0	0	5	21	26	2	16	56	6	24	4	15	7	0	0	0	0	2	3	16	2	0	0	0	1	0	0	0	1	4	12	2	1	3
EGJ24588.1	Glycerol-3-phosphate cytidylyltransferase	0	2	0	0	5	3	0	2	0	9	0	0	6	0	0	0	0	0	0	0	0	0	0	0	0	1	0	0	0	0	0	0	0	0
EGJ23545.1	DNA-methyltransferase (Dcm)	0	49	182	119	141	239	340	413	315	192	601	175	498	170	191	12	43	32	303	189	45	56	68	136	338	315	546	52	98	368	582	540	555	244
EGJ24589.1	Nicotinate phosphoribosyltransferase	0	4	3	22	38	8	17	57	8	36	9	3	36	18	13	0	1	2	25	2	5	1	2	0	12	6	21	0	11	14	5	7	13	15
EGJ24590.1	NH(3)-dependent NAD(+) synthetase	0	9	2	26	27	31	20	84	24	51	15	16	18	12	5	12	2	3	34	27	10	4	0	14	7	28	20	6	7	26	12	33	20	1
EGJ24591.1	Monooxygenase family protein	0	0	0	20	25	16	5	45	8	4	11	1	6	6	1	2	1	1	26	23	4	2	1	0	0	1	0	0	4	12	4	2	12	8
EGJ24592.1	PTS system%2C IIB component	0	4	0	0	4	0	1	3	1	3	0	4	0	0	0	0	0	0	1	1	0	0	0	0	1	5	2	0	0	5	0	0	0	0
EGJ24593.1	GMP synthase [glutamine-hydrolyzing]	12	20	25	73	119	42	54	294	63	109	103	85	121	51	50	11	7	9	103	92	27	18	8	30	82	86	146	7	10	51	62	46	69	31
EGJ24594.1	DNA methylase	118	561	550	1379	2253	687	694	3312	457	2942	649	2303	4239	788	1188	294	82	281	2255	1524	413	253	212	483	1140	1644	1746	274	479	578	601	580	790	355
EGJ24595.1	DNA helicase	16	83	113	238	400	180	196	992	193	436	252	222	497	158	107	27	27	41	451	272	38	33	15	31	189	269	219	45	66	228	137	105	262	83
EGJ24596.1	YeeC	0	0	4	32	21	14	8	93	15	59	19	22	30	2	0	0	1	3	29	45	3	3	0	8	15	17	22	2	0	10	11	9	17	18
EGJ24597.1	hypothetical protein	0	1	1	6	7	8	21	9	2	19	4	8	30	16	8	1	1	1	31	15	1	3	0	0	11	9	15	0	5	13	0	0	3	0
EGJ24598.1	hypothetical protein	0	0	4	9	6	0	0	3	4	6	1	4	13	5	0	4	0	0	8	13	2	1	0	5	10	4	0	0	0	0	0	3	6	0
EGJ23546.1	Gp35 protein	0	30	30	48	44	104	147	182	120	102	135	48	184	80	59	7	16	9	107	92	21	33	49	26	161	132	139	35	84	156	166	313	209	80
EGJ24599.1	hypothetical protein	0	0	0	0	0	0	0	1	1	0	2	2	4	0	0	0	0	0	0	0	0	0	0	0	5	1	3	0	0	0	0	0	1	0
EGJ24600.1	hypothetical protein	0	0	0	0	0	0	0	0	0	0	0	0	0	0	0	0	0	0	0	0	0	0	0	0	0	0	0	0	0	0	0	0	0	0
EGJ24601.1	hypothetical protein	0	0	1	0	0	0	0	2	0	5	0	0	2	0	0	0	0	0	1	1	0	0	0	0	7	5	0	0	0	0	0	0	0	0
EGJ24602.1	hypothetical protein	0	0	0	0	2	0	0	0	3	0	0	0	0	0	0	0	0	0	0	0	0	0	0	0	0	0	1	0	0	0	0	0	2	0
EGJ24603.1	hypothetical protein	0	0	3	1	1	3	5	4	1	2	2	0	6	0	1	0	0	1	3	1	0	0	0	0	0	1	0	0	0	1	0	0	0	0
EGJ24604.1	hypothetical protein	0	0	0	2	0	5	0	19	4	13	5	0	0	0	0	0	0	0	6	1	0	0	0	0	0	6	0	0	0	0	0	6	4	0
EGJ24605.1	Acetyltransferase	0	0	0	0	0	0	0	7	0	2	0	0	0	0	1	0	0	0	0	0	0	0	0	0	3	0	1	0	0	0	1	0	0	0
EGJ24606.1	hypothetical protein	0	0	0	1	0	0	0	2	0	0	0	0	1	0	0	0	0	0	1	0	0	0	0	0	0	0	2	0	0	0	0	0	0	0
EGJ24607.1	Hydrolase family protein	26	45	51	129	211	78	62	246	46	218	60	233	202	54	80	20	9	17	199	88	33	47	27	42	107	102	89	36	32	71	58	72	97	39
EGJ24608.1	Acetyltransferase%2C GNAT family	0	17	17	14	24	10	10	50	5	37	8	25	34	27	16	1	3	1	16	19	4	7	1	0	18	16	22	0	1	4	7	7	7	2
EGJ23547.1	Conserved phage protein	0	0	6	1	3	5	4	35	32	0	32	0	21	4	2	2	0	0	12	13	0	0	0	0	17	3	10	0	0	6	12	9	27	5
EGJ24609.1	hypothetical protein	0	40	34	23	71	40	15	77	30	77	14	55	127	13	48	2	4	11	94	53	1	1	4	17	34	37	52	3	11	8	20	15	31	12
EGJ24610.1	Transcriptional regulator	0	0	0	0	0	0	3	1	0	6	0	0	1	0	0	0	0	0	7	0	0	0	0	0	9	0	0	0	0	2	0	0	0	0
EGJ24611.1	ATP-binding/permease protein	0	0	0	0	0	0	0	0	0	2	0	0	0	0	0	0	0	0	0	1	0	0	0	0	0	0	0	0	0	0	0	0	0	0
EGJ24612.1	ATP-binding/permease protein	0	0	1	2	0	1	3	5	0	0	0	1	0	0	0	0	0	2	4	5	0	4	0	0	0	0	0	0	0	0	0	0	0	3
EGJ24613.1	Antibiotic biosynthesis monooxygenase	0	0	1	0	0	0	0	0	0	0	0	1	0	0	0	0	0	0	0	0	0	0	0	0	0	0	0	0	0	0	0	0	1	0
EGJ24614.1	Transcriptional regulator	0	0	0	0	0	0	3	0	0	0	0	0	0	0	0	0	0	0	1	0	0	0	0	0	1	1	0	0	0	0	0	3	0	0
EGJ24615.1	hypothetical protein	0	0	4	2	7	3	0	10	2	8	1	5	3	2	4	0	0	0	10	3	0	0	0	0	2	4	1	0	0	5	2	2	2	0
EGJ24616.1	hypothetical protein	0	0	0	1	6	0	0	0	0	7	0	0	6	0	4	0	0	0	2	2	0	0	0	0	7	8	1	0	0	9	0	1	0	1
EGJ24617.1	hypothetical protein	0	0	0	0	0	0	0	0	0	0	0	0	0	0	0	0	2	0	0	0	0	0	0	0	0	0	0	0	0	0	0	0	0	0
EGJ24618.1	Cell wall surface anchor family protein	10	145	72	136	279	162	133	281	70	208	99	314	517	93	157	26	19	34	266	172	32	45	51	68	182	160	193	31	63	87	52	60	93	41
EGJ23548.1	Phage protein	0	0	0	3	1	7	8	21	2	1	6	1	14	4	1	0	1	0	4	7	1	5	3	0	8	12	7	0	5	7	29	10	13	7
EGJ24619.1	hypothetical protein	0	37	19	7	2	11	2	3	0	4	0	7	60	11	24	1	0	2	49	6	0	0	0	0	7	7	36	1	0	10	5	1	4	1
EGJ24620.1	ATP-dependent Clp protease	0	13	69	35	71	84	59	128	40	14	37	155	615	110	138	22	12	23	328	69	9	22	6	58	189	167	276	6	17	68	48	27	66	17
EGJ24621.1	Methyltransferase domain protein	23	110	418	249	253	559	343	255	305	123	175	448	918	410	207	63	27	61	711	204	55	158	49	73	237	293	171	47	115	258	199	179	182	71
EGJ24622.1	Siroheme synthase subunit family protein	0	0	0	0	1	0	0	0	0	0	0	0	0	1	0	0	0	0	4	2	0	0	0	0	0	1	6	0	0	0	7	0	0	1
EGJ24623.1	PduS type ferredoxin	0	0	2	5	3	13	2	13	0	14	3	15	38	6	2	0	2	1	24	0	5	0	0	0	14	22	52	4	0	20	13	9	12	6
EGJ24624.1	Microcompartments protein	0	0	2	0	3	0	0	0	0	0	4	0	7	10	1	0	0	0	2	0	0	0	0	0	0	10	1	0	0	8	1	1	3	0
EGJ24625.1	Propanediol utilization protein PduU	0	0	0	0	0	0	0	0	0	0	0	0	0	0	0	0	0	0	0	0	0	0	0	0	0	0	0	0	0	0	0	0	0	0
EGJ24626.1	PduV protein	0	0	0	2	0	0	0	0	0	1	0	0	0	0	0	0	0	0	1	0	0	0	0	0	0	0	0	0	0	0	0	0	0	0
EGJ24627.1	hypothetical protein	0	0	1	0	1	0	0	0	0	0	0	0	0	0	0	0	0	0	0	0	0	0	0	0	4	0	0	0	0	0	0	0	0	0
EGJ24628.1	Cobinamide kinase/cobinamide phosphate	0	0	0	0	0	0	0	0	0	0	0	0	0	0	0	0	0	0	0	0	0	0	0	0	0	0	2	0	0	0	0	0	0	0
EGJ23441.1	Phosphomevalonate kinase	26	73	7	33	28	11	5	91	16	19	29	39	14	5	6	3	2	13	68	21	3	4	2	9	8	7	15	2	2	11	13	26	12	19
EGJ23549.1	hypothetical protein	0	0	0	0	4	3	0	6	6	2	23	0	1	4	3	0	1	5	0	5	0	0	0	0	10	1	7	0	0	7	2	21	10	4
EGJ24629.1	Cobalamin synthase	0	0	0	0	0	0	0	0	0	0	0	0	0	0	0	0	0	0	0	0	0	0	0	0	0	0	0	0	0	0	0	0	0	0
EGJ24630.1	Alpha-ribazole-5'-phosphate phosphatase	0	0	0	0	0	0	0	0	0	0	0	0	0	0	0	0	0	0	0	0	0	0	0	0	0	0	0	0	0	0	0	0	0	0
EGJ24631.1	Regulatory protein	0	118	137	107	181	142	192	227	117	251	176	102	498	114	232	9	19	20	336	50	34	50	60	302	527	499	623	85	204	351	295	236	353	115
EGJ24632.1	Propanediol utilization protein	0	0	0	0	0	0	0	0	0	0	0	0	0	0	0	0	0	0	0	0	0	0	0	0	0	0	0	0	0	0	0	0	0	0
EGJ24633.1	Propanediol utilization protein PduB	0	0	0	0	0	1	1	0	0	0	0	0	0	0	0	0	0	0	1	0	0	0	0	0	0	0	0	0	0	5	0	0	2	0
EGJ24634.1	Glycerol dehydratase large subunit	0	0	0	3	5	0	7	0	0	0	0	0	0	0	0	0	0	0	0	0	0	0	0	0	0	2	0	0	0	5	4	7	3	0
EGJ24635.1	Propanediol utilization protein	0	0	0	0	0	0	0	1	2	0	0	0	0	0	0	0	0	0	0	0	0	0	0	0	0	1	1	0	0	0	0	0	0	0
EGJ24636.1	Propanediol dehydratase small subunit	0	0	0	0	0	1	0	0	0	0	0	0	0	0	3	0	0	0	0	0	0	0	0	0	0	0	0	0	0	0	0	0	0	0
EGJ24637.1	PduG protein	0	0	0	0	0	0	0	0	0	0	0	0	0	0	0	0	0	0	0	0	0	0	0	0	8	0	0	0	0	0	0	1	1	0
EGJ24638.1	PduH protein	0	0	0	0	1	0	0	2	2	1	0	0	1	0	0	0	0	0	0	0	0	0	0	0	0	2	0	0	0	1	1	0	0	0
EGJ23550.1	Gp37 protein	0	0	4	2	1	1	17	3	14	4	0	0	10	3	5	0	0	0	5	3	3	1	2	0	8	1	21	7	0	1	15	5	17	8
EGJ24639.1	Propanediol utilization protein PduK	0	0	0	0	0	0	0	0	0	0	10	0	1	0	6	0	0	0	0	0	0	0	0	0	0	2	9	0	0	0	0	1	5	0
EGJ24640.1	Propanediol utilization protein	0	0	0	0	0	0	0	0	1	0	0	0	0	0	1	0	0	0	0	0	0	0	0	0	0	0	0	0	0	0	0	0	0	0
EGJ24641.1	Propanediol pathway protein PduL	0	0	0	0	0	5	0	0	0	0	0	0	0	0	0	0	0	0	4	0	1	0	0	0	0	0	2	0	0	0	0	0	0	0
EGJ24642.1	Ethanolamine pathway protein	0	0	0	1	14	0	0	10	0	0	0	0	0	0	1	0	0	0	5	3	0	0	0	0	0	0	6	0	0	3	5	0	1	1
EGJ24643.1	Propanediol pathway protein PduM	0	0	0	0	0	0	0	0	0	0	0	0	0	0	1	0	0	0	0	0	0	0	0	0	0	0	0	0	0	0	0	0	0	0
EGJ24644.1	Propanediol pathway protein: polyhedral bodies	0	0	0	0	0	0	0	0	0	0	0	0	0	0	0	0	0	0	0	0	0	0	0	0	0	0	0	0	0	0	0	0	0	0
EGJ24645.1	ATP:cob	0	0	0	0	0	0	0	0	0	0	0	0	0	0	0	0	0	0	0	0	0	4	0	0	0	0	1	0	0	3	2	0	0	1
EGJ24646.1	CoA-dependent propionaldehyde dehydrogenase	0	0	0	0	0	2	0	2	0	0	5	0	0	2	0	0	0	0	0	0	0	0	0	0	0	1	0	0	0	0	4	3	0	0
EGJ24647.1	Propanol dehydrogenase	0	0	0	0	3	0	2	2	1	0	0	0	0	0	0	0	0	0	2	0	0	0	0	0	11	2	0	0	1	0	0	0	1	2
EGJ24648.1	Glycerol uptake facilitator protein	0	0	0	0	2	0	0	1	0	5	0	0	0	0	1	0	0	0	0	0	0	1	0	0	0	3	0	0	0	2	0	0	0	1
EGJ23551.1	hypothetical protein	0	0	0	3	0	1	5	0	3	1	1	0	0	4	0	0	2	0	1	0	0	0	0	0	0	2	5	0	0	1	3	1	7	0
EGJ24649.1	Acetate kinase	0	0	3	6	9	2	1	32	7	14	1	4	12	2	2	0	0	2	9	3	0	0	1	0	3	9	3	0	0	1	4	0	0	1
EGJ24650.1	L-threonine-O-3-phosphate decarboxylase	7	2	20	156	260	64	49	433	48	227	84	92	204	32	46	11	4	15	117	88	13	12	0	3	74	96	93	3	11	43	30	48	75	18
EGJ24651.1	Propanediol utilization protein PduX	0	0	0	14	6	0	0	8	0	3	0	4	2	0	0	0	0	0	4	0	4	2	0	0	0	3	0	2	0	0	0	1	0	0
EGJ24652.1	Alcohol dehydrogenase	0	0	0	13	10	3	13	10	9	1	9	1	12	5	3	0	0	0	9	2	0	0	0	0	0	5	4	0	0	0	1	5	5	8
EGJ24653.1	Response regulator	0	0	14	8	20	21	8	16	0	10	6	16	71	2	24	2	1	4	14	5	0	1	0	13	50	37	38	1	13	18	7	5	9	10
EGJ24654.1	Sensor histidine kinase	118	8	147	146	137	210	220	232	167	186	176	147	586	127	113	10	26	24	321	153	21	74	39	120	355	299	315	72	92	212	190	144	299	138
EGJ24655.1	Ethanolamine utilization EutA	0	0	0	0	0	1	0	2	0	0	0	0	0	0	0	0	0	0	0	0	0	0	0	0	0	0	0	0	0	0	0	0	0	0
EGJ24656.1	Ethanolamine ammonia-lyase	0	0	0	0	0	0	0	0	0	0	0	0	0	0	0	0	0	0	0	0	0	0	0	0	0	0	0	0	0	0	0	0	1	0
EGJ24657.1	Ethanolamine ammonia-lyase	0	0	0	0	0	0	0	0	0	2	0	0	1	0	0	0	0	0	0	0	0	0	0	0	0	0	0	2	0	0	0	0	0	0
EGJ24658.1	Microcompartments protein	0	0	0	0	0	0	0	0	0	0	0	0	0	0	0	0	0	0	2	0	0	0	0	0	0	0	0	0	0	0	0	0	0	0
EGJ23552.1	Gp91	0	1	0	10	24	8	52	16	42	25	71	23	34	6	13	3	6	0	13	3	3	3	10	38	30	41	22	10	13	20	28	54	40	30
EGJ24659.1	Microcompartment protein family	0	0	0	0	0	0	0	0	0	0	0	0	0	0	0	0	0	0	0	0	0	0	0	0	0	0	0	0	0	0	0	0	0	0
EGJ24660.1	Acetaldehyde dehydrogenase	0	0	0	3	0	0	0	5	0	2	1	0	0	0	1	0	0	0	1	1	0	0	0	0	0	0	0	0	0	4	0	2	2	0
EGJ24661.1	Propanediol utilization protein	0	0	0	0	0	0	7	0	0	0	0	0	0	0	0	0	0	0	0	0	0	0	0	0	0	0	0	0	0	0	0	0	0	0
EGJ24662.1	Ethanolamine pathway cobalamin adenosyltransferase	0	0	0	0	0	0	0	0	0	0	0	2	0	0	0	0	0	0	1	0	0	0	0	0	0	0	0	0	0	0	0	0	0	5
EGJ24663.1	Propanediol utilization protein	0	0	0	0	0	0	0	0	0	0	0	0	0	3	0	0	0	0	0	4	0	0	0	0	0	0	0	0	0	0	0	0	0	0
EGJ24664.1	Ethanolamine utilization protein	0	0	0	0	0	0	0	0	0	0	0	0	1	0	0	0	0	0	0	0	0	0	0	0	0	0	0	0	0	0	0	0	0	0
EGJ24665.1	Carbon dioxide concentrating protein CcmL	0	0	0	0	0	0	0	0	0	0	0	0	0	0	0	0	0	0	0	0	0	0	0	0	0	0	0	0	0	0	0	0	0	0
EGJ24666.1	Ethanolamine/propanediol pathway protein	0	0	0	0	0	0	0	0	0	0	0	0	0	0	0	0	0	0	0	0	0	0	0	0	0	0	0	0	0	0	0	0	0	0
EGJ24667.1	Ethanolamine pathway protein	0	0	0	0	0	0	0	0	0	0	0	0	0	1	0	0	0	0	0	0	0	1	0	0	0	0	0	0	0	0	0	0	3	0
EGJ24668.1	Ethanolamine pathway protein EutQ	0	0	0	0	0	0	0	0	0	0	0	0	0	0	0	0	0	0	0	0	0	0	0	0	0	0	0	0	0	0	0	0	0	0
EGJ23553.1	hypothetical protein	0	0	0	2	6	7	17	19	12	4	5	0	10	5	4	0	0	1	12	0	2	4	1	0	7	9	16	0	0	14	14	20	9	1
EGJ24669.1	Transcriptional regulator%2C AraC family	68	304	377	276	477	378	269	639	296	800	241	1195	3757	731	1306	115	66	121	2104	807	139	223	71	248	1526	1255	1925	161	215	610	390	322	638	282
EGJ24670.1	Membrane protein	0	0	0	0	0	0	0	6	0	0	0	5	2	2	16	0	0	0	2	3	0	2	0	0	9	4	4	0	0	6	7	2	3	0
EGJ24671.1	Cobyrinic acid A%2CC-diamide synthase	0	0	0	0	0	0	0	0	0	0	0	0	0	0	0	0	0	0	2	0	0	0	0	0	6	1	0	0	0	3	0	0	0	0
EGJ24672.1	Cobalamin biosynthesis protein CobD	0	0	0	0	0	0	0	0	0	0	0	0	0	0	0	0	0	0	0	0	0	0	0	0	0	0	2	0	0	0	0	0	0	0
EGJ24673.1	Precorrin-8X methylmutase / precorrin isomerase	0	0	0	0	0	0	0	1	0	0	0	0	0	0	0	0	0	0	0	0	0	0	0	0	0	0	0	0	0	0	0	0	0	0
EGJ24674.1	Putative cobalt-precorrin-6A synthase	0	0	10	4	0	4	6	0	5	2	4	0	4	2	0	0	0	1	0	0	0	0	0	0	0	1	1	0	0	2	0	6	1	1
EGJ24675.1	cobalt-precorrin-6Y C(5)-methyltransferase	0	0	0	0	0	0	0	3	5	0	0	0	1	0	0	0	1	0	0	0	0	0	0	0	0	7	0	0	7	0	0	0	0	3
EGJ24676.1	Precorrin-6B methylase 2	0	0	0	0	0	0	0	0	0	0	0	0	0	0	0	0	0	0	0	0	0	0	0	0	0	1	0	0	0	0	0	0	0	0
EGJ24677.1	Precorrin-4 C11-methyltransferase	0	0	8	2	2	0	5	3	3	1	4	0	0	4	0	0	0	0	8	0	0	0	0	0	0	0	0	0	0	0	0	2	0	0
EGJ24678.1	Cobalamin biosynthesis protein	0	0	0	0	0	0	0	0	0	0	0	0	0	0	0	0	0	1	0	0	0	0	0	0	0	0	0	0	0	0	0	0	0	0
EGJ23554.1	Single-stranded DNA-binding protein	0	20	9	25	16	53	94	110	103	50	159	45	87	27	43	11	21	8	55	45	13	22	34	34	135	48	75	16	16	75	140	146	205	43
EGJ24679.1	Precorrin-3B C(17)-methyltransferase	0	0	0	0	0	1	1	2	0	0	0	0	0	0	0	0	0	0	0	0	0	0	0	0	5	0	0	0	0	3	1	0	0	0
EGJ24680.1	CbiJ protein	0	0	0	0	0	0	0	0	0	0	0	0	0	0	0	0	0	0	0	4	0	0	0	0	0	0	0	0	0	0	0	0	0	0
EGJ24681.1	Uroporphyrinogen III synthase/methyltransferase	0	0	0	0	0	0	0	0	0	0	0	0	0	0	0	0	0	0	4	0	0	1	0	0	5	0	0	0	0	1	0	0	0	0
EGJ24682.1	Sirohydrochlorin cobaltochelatase	0	0	0	1	2	0	0	0	8	0	0	0	0	0	0	0	0	0	0	0	0	0	0	0	0	0	0	0	0	2	0	0	0	0
EGJ24683.1	Precorrin-2 C20-methyltransferase	0	0	6	0	0	0	4	3	2	0	0	0	0	0	0	0	0	0	0	0	0	0	0	0	0	0	0	0	0	0	0	0	0	0
EGJ24684.1	Protein CbiM	0	0	0	1	0	0	0	0	0	0	0	0	0	0	0	0	0	0	0	0	0	0	2	0	0	0	2	0	0	7	0	0	0	0
EGJ24685.1	Cobalt transport protein	0	0	0	0	0	0	0	0	0	0	0	0	0	0	0	0	0	0	0	0	0	0	0	0	0	0	0	0	0	0	0	0	0	0
EGJ24686.1	Cobalt ABC transporter	0	0	0	0	0	4	0	0	0	0	0	0	0	0	0	0	0	0	0	2	0	0	0	0	1	0	0	0	0	0	0	0	0	0
EGJ24687.1	Cobalt ABC transporter	0	0	8	1	15	1	7	12	0	2	2	1	14	0	5	0	0	0	12	2	4	1	0	0	8	0	3	0	6	1	0	0	6	1
EGJ24688.1	Cobyric acid synthase	66	127	139	291	461	207	135	593	139	779	163	176	311	119	111	24	17	32	328	121	45	72	12	52	212	218	237	42	49	85	75	73	138	29
EGJ23555.1	hypothetical protein	0	0	0	0	2	0	1	0	1	0	0	2	0	0	13	0	0	0	0	1	0	0	0	0	3	2	0	1	0	0	0	4	2	0
EGJ24689.1	Cob(I)yrinic acid a%2Cc-diamide adenosyltransferase	1	2	31	60	97	21	26	122	20	109	36	44	87	20	42	1	7	11	79	30	4	8	11	0	38	35	32	14	11	29	16	15	40	10
EGJ24690.1	Membrane protein	0	0	0	1	0	2	11	0	6	0	1	0	5	2	1	0	0	0	1	3	0	0	0	0	0	1	4	2	0	0	0	0	0	0
EGJ24691.1	Integral membrane protein	0	0	0	0	0	1	0	2	0	4	0	2	0	0	0	0	0	0	0	0	0	0	0	0	0	4	2	0	0	2	0	0	4	0
EGJ24692.1	hypothetical protein	0	0	0	2	9	20	6	14	6	3	9	13	47	10	2	2	0	0	12	5	0	0	0	0	8	6	13	0	0	12	1	0	1	2
EGJ24693.1	Transcriptional regulator	0	7	25	31	61	43	16	65	9	27	23	338	739	154	222	21	13	28	462	182	68	43	2	2	52	101	150	2	3	59	38	19	30	23
EGJ24694.1	hypothetical protein	0	0	20	7	20	15	9	35	13	33	4	171	434	64	90	17	4	11	248	171	42	9	1	25	84	43	53	5	1	27	21	39	17	8
EGJ24695.1	Exo-glucosaminidase LytG	1	1	24	28	67	44	10	121	37	86	37	138	356	51	89	14	6	13	163	98	17	8	6	29	37	66	87	10	4	26	11	62	7	15
EGJ24696.1	N-acetylmuramoyl-L-alanine amidase	0	0	47	75	146	44	20	214	31	61	30	30	85	25	9	5	1	2	27	25	0	6	0	10	18	16	24	2	11	25	21	6	5	1
EGJ24697.1	Putative aminopeptidase ysdC	0	192	291	531	914	576	491	1614	606	829	586	284	968	294	227	24	80	86	534	548	130	138	143	403	630	624	768	81	181	526	637	456	693	287
EGJ24698.1	RNA methyltransferase	9	43	112	166	160	120	184	428	175	170	151	99	276	120	65	5	25	30	176	154	31	59	32	54	130	182	200	35	70	149	126	102	174	64
EGJ23556.1	Phi ETA orf 25-like protein	0	0	5	0	0	0	0	2	1	0	16	0	0	0	0	3	1	0	1	1	0	5	1	0	1	4	0	0	0	3	0	6	1	0
EGJ24699.1	hypothetical protein	0	0	3	0	0	1	0	4	3	0	0	1	7	6	4	1	0	3	7	2	0	0	0	0	9	1	3	0	0	3	0	7	5	0
EGJ24700.1	hypothetical transcriptional regulator	17	126	174	122	235	267	220	587	333	260	342	1049	3066	1224	1072	121	299	187	1605	924	227	479	372	633	1047	1013	1425	177	355	1300	904	944	1160	444
EGJ24701.1	Phenylalanyl-tRNA synthetase	0	114	121	216	359	162	102	252	64	172	50	190	223	114	122	19	8	19	299	136	39	49	31	41	34	106	192	49	83	89	70	73	124	40
EGJ24702.1	Phenylalanyl-tRNA synthetase	11	215	202	228	360	251	316	528	251	388	326	273	158	80	100	41	12	42	249	243	73	112	60	11	170	107	139	35	71	119	138	136	196	85
EGJ24703.1	ABC transporter ATP-binding protein	0	0	10	2	14	6	3	21	1	12	7	7	56	4	8	0	0	0	24	4	3	1	0	2	8	17	5	0	0	2	2	0	3	0
EGJ24704.1	ABC transporter%2C permease protein	108	11	74	109	189	88	84	271	94	272	109	120	183	71	55	16	11	7	199	144	16	9	17	25	118	95	92	19	33	87	97	65	94	22
EGJ24705.1	Transcriptional regulator	0	0	0	24	58	9	7	86	11	60	15	8	44	0	2	0	0	0	3	17	3	2	0	1	23	7	43	5	15	0	4	11	6	2
EGJ24706.1	Membrane protein	6	59	214	250	479	261	181	788	244	362	201	153	200	81	56	14	9	13	152	88	23	26	5	17	47	120	73	35	23	58	53	49	84	40
EGJ24707.1	Uracil-DNA glycosylase 2	0	0	20	24	37	45	13	63	13	85	30	31	171	15	36	4	1	11	71	39	4	6	2	6	110	79	85	0	4	30	8	17	18	7
EGJ24708.1	Ribonuclease HIII	17	42	68	199	337	58	60	524	54	322	157	97	324	34	77	7	1	9	105	63	24	6	1	18	17	81	117	13	16	36	18	16	24	15
EGJ23557.1	hypothetical protein	0	0	0	0	0	1	0	3	2	0	2	1	0	0	1	0	0	0	2	0	0	0	0	0	8	0	10	0	0	6	0	0	6	4
EGJ24709.1	Cell division protein zapA	12	25	14	49	64	19	25	87	10	70	13	67	78	13	31	7	2	9	73	35	19	0	0	7	19	32	93	3	0	19	6	11	1	16
EGJ24710.1	Membrane protein	50	214	52	232	430	182	87	705	65	327	122	335	536	78	112	23	21	45	363	282	46	20	9	48	227	183	199	30	39	88	126	79	71	33
EGJ24711.1	DNA polymerase/3'-5' exonuclease PolX	19	46	48	99	113	35	72	158	24	143	56	94	85	19	8	15	5	12	113	74	12	23	7	49	14	22	26	22	24	36	18	29	62	11
EGJ24712.1	MutS2 protein	48	105	177	603	991	304	365	1004	359	1034	425	507	290	160	106	55	33	53	517	380	101	174	89	58	211	210	234	67	229	268	203	290	381	214
EGJ24713.1	Thioredoxin	49	88	124	190	358	228	71	585	111	275	178	363	596	143	154	54	35	52	366	607	54	61	24	16	119	174	235	16	27	174	128	102	166	56
EGJ24714.1	UvrABC system protein C	234	530	476	2516	3851	1117	1134	3222	1293	4217	1036	1544	1312	444	364	177	113	188	2147	1125	301	589	190	136	463	560	570	361	291	507	491	481	1138	406
EGJ24715.1	aspartate kinase	0	11	15	73	116	87	48	223	34	171	90	91	278	27	90	11	3	16	141	61	8	7	5	2	59	79	117	9	28	38	23	34	45	12
EGJ24716.1	hypothetical protein YslB	0	10	1	26	36	15	6	86	9	50	33	58	173	19	55	11	2	8	71	46	10	2	1	1	35	43	62	2	0	13	12	29	19	6
EGJ24717.1	hypothetical protein	0	0	0	0	0	0	0	1	0	3	0	0	2	0	0	0	0	0	0	0	1	0	0	0	0	1	0	0	0	0	0	0	3	0
EGJ24718.1	Glutamate racemase	2	56	52	75	169	83	24	285	44	197	52	157	476	35	145	14	0	18	229	91	29	5	6	1	141	133	235	19	20	70	41	60	47	17
EGJ23558.1	hypothetical protein	0	0	0	0	1	0	0	1	0	0	0	0	0	0	0	0	0	0	0	0	0	0	0	0	0	0	0	0	1	0	1	0	3	0
EGJ24719.1	Ribonuclease PH	0	6	36	62	138	38	50	139	23	101	22	67	102	20	40	4	4	8	104	40	10	14	3	14	15	49	32	16	10	36	7	33	38	16
EGJ24720.1	Nucleoside-triphosphatase	0	1	29	55	137	47	20	191	28	142	38	66	94	22	14	13	3	6	90	45	8	10	7	49	3	34	22	12	22	31	15	21	34	14
EGJ24721.1	Phosphoesterase	210	305	496	1734	3038	875	1108	3347	652	5000	730	2548	1788	773	633	285	130	282	2371	1278	546	704	259	304	475	1384	1127	1058	836	1050	543	614	1178	671
EGJ24722.1	Integrase	0	14	42	19	23	25	35	54	12	15	66	52	117	55	55	3	6	12	100	41	2	18	17	8	97	77	75	8	34	69	48	10	76	49
EGJ24723.1	Gp25 protein	0	11	32	19	34	25	32	34	12	41	6	35	127	20	69	2	9	4	54	15	2	11	11	10	54	47	75	16	13	30	7	16	34	11
EGJ24724.1	hypothetical protein	0	0	3	1	0	3	3	4	1	2	7	2	27	3	4	1	0	0	15	3	0	0	0	0	2	3	7	3	0	2	3	0	2	1
EGJ24725.1	Gp37	3	9	29	17	32	63	33	84	59	54	26	61	377	73	73	5	4	12	106	82	6	15	11	84	87	91	174	12	11	107	54	76	51	14
EGJ24726.1	DNA-binding protein	0	0	0	0	0	0	0	0	0	0	0	0	1	0	1	0	0	0	0	0	0	0	0	0	0	0	1	3	0	1	0	0	0	0
EGJ24727.1	Gp39	0	0	0	0	0	0	0	0	0	0	0	0	0	0	0	0	0	0	0	0	0	0	0	0	0	0	0	0	0	0	0	0	0	0
EGJ24728.1	hypothetical protein	0	0	0	0	1	1	15	0	1	5	0	0	5	1	3	0	0	0	0	0	0	0	0	0	13	1	6	0	0	1	2	1	5	0
EGJ23442.1	hypothetical protein	0	0	0	0	0	0	0	1	0	0	0	0	0	0	0	0	0	0	0	0	0	0	0	0	0	0	0	0	0	0	0	0	0	0
EGJ23559.1	Protein Gp66	0	0	39	47	40	52	99	110	115	67	139	35	120	65	35	2	12	8	34	71	13	23	23	19	84	81	115	16	41	112	149	214	144	61
EGJ24729.1	hypothetical protein	0	0	4	1	0	1	4	0	0	0	0	0	0	0	1	0	0	0	0	0	0	0	0	0	0	2	0	0	0	2	1	0	1	0
EGJ24730.1	hypothetical protein	0	0	0	0	0	0	0	0	0	0	0	0	0	0	0	0	0	0	0	0	0	0	0	0	0	0	0	0	0	0	0	0	0	0
EGJ24731.1	Phage protein	0	0	0	0	1	4	0	0	0	0	0	0	0	0	0	0	0	0	0	0	0	2	0	0	4	0	0	0	0	0	0	11	0	0
EGJ24732.1	D12 class N6 adenine-specific DNA methyltransferase	0	0	1	0	0	0	6	0	0	0	0	2	0	1	0	0	1	1	1	1	0	0	0	0	2	8	1	0	2	3	2	0	3	3
EGJ24733.1	Gp35 protein	0	0	0	0	0	0	0	0	0	0	0	0	0	0	0	0	0	0	0	0	0	0	0	0	0	0	2	0	0	0	2	0	1	0
EGJ24734.1	Gp36 protein	0	0	0	0	0	0	0	0	0	0	0	0	0	0	0	0	0	0	0	0	0	0	0	0	0	0	0	0	0	0	0	0	2	0
EGJ24735.1	Gp37 protein	0	0	0	0	0	0	0	0	0	0	0	0	0	0	0	0	0	0	0	0	0	0	0	0	0	0	0	0	0	0	0	0	0	0
EGJ24736.1	Gp38 protein	0	0	0	0	0	0	0	0	0	0	0	0	0	0	0	0	0	0	0	0	0	0	0	0	0	0	0	0	0	0	0	0	0	0
EGJ24737.1	Gp39 protein	0	0	0	0	0	0	0	0	0	0	0	0	0	0	0	0	1	0	0	0	0	0	0	0	0	0	0	0	0	0	0	0	0	0
EGJ24738.1	Gp52	0	0	0	0	0	0	0	0	0	0	0	0	0	0	0	0	0	0	0	0	0	0	0	0	0	0	0	0	0	0	0	0	0	0
EGJ23560.1	Phage protein	0	4	2	5	7	9	19	13	6	12	20	9	11	6	8	0	0	2	12	16	1	0	1	0	46	7	15	1	1	5	11	32	11	4
EGJ24739.1	Gp41 protein	0	0	0	0	0	0	0	0	0	0	0	0	0	0	0	0	0	0	0	0	0	0	0	0	0	0	0	0	0	0	0	0	0	0
EGJ24740.1	Gp42 protein	0	0	0	0	0	0	0	0	0	0	0	0	0	0	0	0	0	0	0	0	0	0	0	0	0	0	0	0	0	0	0	0	0	0
EGJ24741.1	Conserved phage-related protein	0	0	2	0	0	0	0	0	0	0	1	0	4	0	3	0	0	0	0	0	0	0	0	0	4	0	0	0	0	0	0	0	0	0
EGJ24742.1	Conserved phage-related protein	0	0	0	0	0	0	0	0	0	0	0	0	0	0	0	0	0	0	0	0	0	0	0	0	0	0	0	0	0	0	0	0	0	0
EGJ24743.1	Phage-related protein	0	0	0	0	0	1	0	11	4	0	0	1	3	0	2	0	0	0	5	0	0	1	0	0	0	0	0	0	0	1	0	0	11	1
EGJ24744.1	Phage nucleotide-binding protein	0	0	0	0	0	0	1	0	0	0	1	1	0	0	0	0	0	0	0	0	0	0	0	0	6	0	0	0	0	0	0	0	4	0
EGJ24745.1	Phage DEAH-family helicase	0	0	0	0	0	0	5	2	1	0	0	2	0	3	0	0	0	0	0	2	2	2	0	0	9	4	3	0	0	1	3	0	10	2
EGJ24746.1	Gp59	0	0	0	0	0	0	5	0	0	0	2	0	0	3	0	0	0	0	0	2	0	0	1	0	0	4	0	0	1	0	2	2	0	0
EGJ24747.1	Primase	0	0	16	0	0	7	0	2	4	0	0	0	7	2	4	0	0	0	4	0	0	0	1	0	0	4	1	0	4	3	7	2	7	0
EGJ24748.1	Conserved phage-related protein	0	0	0	0	0	0	0	0	0	0	0	0	0	0	0	0	0	0	0	0	0	0	0	0	0	0	0	0	0	0	0	0	8	0
EGJ23561.1	Phage terminase%2C small subunit	0	0	0	1	1	1	0	2	0	2	2	0	0	0	2	0	0	0	0	4	0	1	0	0	4	3	1	0	0	4	0	0	6	0
EGJ24749.1	Gp62	0	0	0	0	1	0	0	0	0	0	0	0	2	0	0	0	0	0	0	0	0	0	0	0	0	0	0	0	0	0	0	0	0	0
EGJ24750.1	Phage-related transcriptional activator	0	0	0	2	0	0	0	0	0	0	0	0	0	0	0	0	0	0	0	0	0	0	1	0	0	0	0	0	0	1	0	0	0	0
EGJ24751.1	hypothetical protein	0	0	0	0	0	0	0	0	0	0	0	0	0	0	0	0	0	0	0	0	0	0	0	0	0	0	0	0	0	0	0	0	0	0
EGJ24752.1	Gp55 protein	0	0	0	0	0	0	0	0	0	0	0	0	0	0	0	0	0	0	0	0	0	0	0	0	0	0	0	0	0	0	0	0	0	0
EGJ24753.1	Terminase small subunit	0	0	1	0	0	0	1	0	0	0	0	0	0	0	0	0	0	0	0	0	0	0	0	0	0	0	1	0	0	0	0	0	0	0
EGJ24754.1	Terminase large subunit	0	0	0	0	1	0	0	3	0	0	0	0	0	0	0	0	0	0	0	0	0	0	0	0	0	0	0	0	0	0	0	0	0	0
EGJ24755.1	hypothetical protein	0	0	0	0	0	0	0	0	0	0	0	0	0	0	0	0	0	0	0	0	0	0	0	0	0	0	0	0	0	0	0	0	0	0
EGJ24756.1	Clp protease	0	0	0	0	0	0	0	0	0	0	0	0	0	0	0	0	0	0	0	0	0	0	0	0	0	0	0	0	0	0	0	0	0	0
EGJ24757.1	Major capsid protein	0	0	0	0	0	0	0	2	0	0	0	0	0	6	0	1	0	0	1	0	0	0	0	0	0	0	5	0	0	1	3	0	2	0
EGJ24758.1	Gp6 protein	0	0	0	0	0	0	0	0	0	0	0	0	0	0	0	0	0	0	0	0	0	0	0	0	0	0	0	0	0	0	0	0	0	0
EGJ23562.1	Phage terminase%2C large subunit	0	0	1	11	3	10	3	50	5	17	25	1	6	5	8	0	0	0	2	6	6	0	3	0	4	5	18	1	4	15	17	17	27	4
EGJ24759.1	hypothetical protein	0	0	0	0	0	0	0	0	0	0	0	0	0	0	0	0	0	0	0	0	0	0	0	0	0	0	0	0	0	0	0	0	0	0
EGJ24760.1	Gp8 protein	0	0	0	0	0	0	0	0	0	0	0	0	0	0	0	0	0	0	0	0	0	0	0	0	0	0	0	0	0	0	0	0	0	0
EGJ24761.1	Gp9 protein	0	0	0	0	0	0	0	0	0	0	0	0	0	0	0	0	0	0	0	0	0	0	0	0	0	0	0	0	0	0	0	0	0	0
EGJ24762.1	Major tail protein B	0	0	0	0	0	0	0	0	0	0	0	0	0	0	0	0	0	0	0	0	0	0	0	0	0	0	0	0	0	0	0	0	0	0
EGJ24763.1	Gp11 protein	0	0	0	0	0	0	0	0	0	0	0	0	0	0	0	0	0	0	0	0	0	0	0	0	0	0	0	0	0	0	0	0	0	0
EGJ24764.1	hypothetical protein	0	0	0	0	0	0	0	0	0	0	0	0	0	0	0	0	0	0	0	0	0	0	0	0	0	0	0	0	0	0	0	0	0	0
EGJ24765.1	Tail tape measure protein	0	0	0	0	0	0	0	0	0	0	0	0	0	0	0	0	0	0	0	0	0	0	0	0	0	0	0	0	0	0	0	0	0	0
EGJ24766.1	Gp13 protein	0	0	0	0	0	0	0	0	0	0	0	0	0	0	0	0	0	0	3	0	0	0	0	0	0	0	0	0	0	0	0	0	0	0
EGJ24767.1	Phage-related structural protein	0	0	0	0	0	0	0	0	0	0	0	0	0	0	0	0	0	0	0	1	0	0	0	0	0	0	0	0	0	1	2	0	0	0
EGJ24768.1	Conserved phage-related protein	0	0	0	2	0	6	0	0	0	3	7	0	0	0	0	0	0	0	0	0	0	0	0	0	0	0	0	0	0	0	0	0	0	0
EGJ23563.1	Phage portal protein	0	0	20	15	43	28	40	76	50	84	59	10	27	20	11	3	4	0	20	3	7	3	13	50	20	49	79	9	34	28	93	84	52	12
EGJ24769.1	hypothetical protein	0	0	0	0	0	0	0	0	0	0	0	0	0	0	0	0	0	0	0	0	0	0	0	0	0	0	0	0	0	0	0	0	0	0
EGJ24770.1	hypothetical protein	0	0	0	0	0	0	0	0	0	0	0	0	0	0	0	0	0	0	0	0	0	0	0	0	0	0	0	0	0	0	0	0	0	0
EGJ24771.1	Gp17-1 protein	0	0	0	0	0	0	0	0	0	0	0	0	0	0	0	0	0	0	0	0	0	0	0	0	0	0	0	0	0	0	0	0	0	0
EGJ24772.1	Gp18 protein	0	0	0	0	0	0	0	0	0	0	0	0	0	0	0	0	0	0	0	0	0	0	0	0	0	0	0	0	0	0	0	0	0	0
EGJ24773.1	Holin	0	0	0	0	0	0	0	0	0	0	0	0	0	0	0	0	0	0	0	0	0	0	0	0	0	0	0	0	0	0	0	0	0	0
EGJ24774.1	Phage lysin	0	0	0	3	0	2	8	1	0	0	5	0	0	0	2	0	0	0	0	0	0	1	0	0	0	0	0	0	0	6	0	0	0	0
EGJ24775.1	Gp21 protein	0	20	140	83	180	140	34	344	50	257	87	297	1073	79	268	30	6	48	489	159	29	6	1	6	201	219	390	29	7	129	64	130	68	60
EGJ24776.1	hypothetical protein	0	0	0	1	0	0	0	2	0	0	0	0	0	0	0	0	0	0	2	2	0	0	0	0	0	1	0	0	0	0	0	0	0	0
EGJ24777.1	hypothetical protein	0	0	5	4	8	5	0	10	2	4	4	22	24	16	14	5	1	2	26	12	0	0	1	0	11	11	5	0	0	13	8	9	1	0
EGJ24778.1	Putative gpI	0	0	0	0	0	0	0	0	0	0	0	0	1	0	0	0	0	0	4	0	0	0	0	0	0	0	0	0	0	0	0	0	0	0
EGJ23564.1	Protein gp4	0	0	0	0	5	0	12	2	1	7	6	0	0	5	5	1	2	0	0	0	1	0	0	0	0	0	0	0	4	1	7	8	14	0
EGJ24779.1	Putative Gp2	0	9	18	24	33	37	9	63	31	24	10	79	148	21	24	1	1	11	116	51	7	4	0	12	23	30	40	7	2	42	9	19	30	6
EGJ24780.1	Cell wall surface anchor family protein	0	23	13	74	107	28	23	129	19	77	29	213	522	75	112	22	1	19	275	59	14	21	6	7	114	98	111	20	9	33	39	34	75	18
EGJ24781.1	hypothetical protein	0	169	428	206	255	579	411	433	389	274	238	205	320	218	81	8	16	10	318	242	47	123	10	19	117	161	46	34	90	138	124	85	98	52
EGJ24782.1	hypothetical protein	0	2	6	22	12	12	6	77	13	36	31	9	55	1	12	1	0	4	11	18	2	1	1	0	14	36	3	0	0	15	2	15	4	1
EGJ24783.1	3-demethylubiquinone-9 3-methyltransferase protein	0	0	0	3	5	8	6	37	10	16	1	0	12	6	5	0	1	0	25	6	3	0	0	0	5	16	10	0	8	18	2	6	4	6
EGJ24784.1	Phosphoglycerate mutase family protein	0	0	18	5	8	10	8	23	6	4	3	12	5	2	18	0	0	0	6	0	0	0	0	12	12	13	7	0	0	13	0	4	6	1
EGJ24785.1	hypothetical protein	170	1045	590	947	1804	1135	398	2676	454	2192	567	2371	5698	581	1396	222	46	355	2323	1632	212	119	23	91	472	1266	2270	170	60	618	485	413	292	306
EGJ24786.1	ATP-dependent RNA helicase dbpA	139	59	130	180	244	179	55	369	72	175	124	181	419	50	125	22	6	22	346	120	15	20	7	44	114	138	210	17	31	81	66	51	55	26
EGJ24787.1	hypothetical protein	0	19	14	29	33	17	17	83	8	35	18	32	23	19	4	3	2	5	54	15	0	4	9	0	18	13	1	3	4	22	7	14	22	8
EGJ24788.1	MutT/nudix family protein	0	0	12	7	3	4	5	18	3	7	16	8	30	7	10	2	5	7	48	13	7	4	1	0	11	12	10	0	0	10	2	2	16	7
EGJ23565.1	Phage protein Gp5	0	0	0	0	6	0	0	3	0	0	8	0	0	0	0	0	0	0	0	0	0	3	0	0	0	1	4	0	0	0	4	0	1	0
EGJ24789.1	Transporter	17	56	110	370	897	156	120	793	146	435	151	742	1035	261	276	92	39	143	804	902	130	86	62	92	347	537	341	86	183	401	440	390	431	215
EGJ24790.1	Transcriptional regulator	0	0	0	4	22	8	0	22	1	25	12	6	40	5	1	1	2	0	10	6	0	1	0	0	24	11	9	0	0	6	8	0	1	2
EGJ24791.1	hypothetical protein	0	0	0	1	0	0	0	2	0	0	0	0	4	0	4	0	0	0	2	0	0	0	0	0	0	0	1	0	0	0	0	0	0	0
EGJ24792.1	Membrane protein	0	0	0	1	1	3	0	0	3	0	1	14	12	3	3	0	2	3	13	22	0	0	0	2	1	10	2	1	0	0	1	0	2	0
EGJ24793.1	hypothetical protein	21	63	52	70	100	75	38	207	43	100	73	136	366	79	87	24	4	22	161	117	21	13	2	0	212	170	220	11	8	76	48	63	84	23
EGJ24794.1	Trehalose operon transcriptional repressor	0	62	29	41	73	64	53	143	35	147	47	74	240	47	77	6	3	6	85	46	13	6	2	14	107	56	174	4	16	60	30	41	51	2
EGJ24795.1	Trehalose-6-phosphate hydrolase	0	5	15	9	25	37	21	23	20	20	36	48	277	71	78	4	15	11	197	24	12	20	19	97	337	284	516	92	101	267	87	101	304	80
EGJ24796.1	Phosphotransferase system	23	87	82	42	107	113	143	125	117	86	185	185	931	277	433	22	54	46	717	91	22	94	66	383	1500	1169	1822	332	414	907	372	291	1081	242
EGJ24797.1	MutT/nudix family protein	0	0	0	1	2	8	5	4	6	0	1	2	2	1	3	0	0	1	17	0	1	2	0	0	9	7	2	0	0	1	0	1	0	2
EGJ24798.1	hypothetical protein	0	0	32	16	10	16	27	62	16	13	34	179	982	296	197	21	45	39	387	158	27	26	14	50	265	121	166	27	98	211	393	336	252	54
EGJ23566.1	Phage coat protein	4	0	0	0	15	5	8	25	9	7	20	4	8	1	0	0	4	0	3	1	0	3	1	0	12	19	11	0	0	13	25	36	27	13
EGJ24799.1	Hydrolase%2C alpha/beta fold family	0	0	5	9	3	9	0	16	13	10	8	7	56	7	9	0	0	1	36	1	0	2	0	1	16	22	11	1	6	7	1	4	4	0
EGJ24800.1	Gamma-glutamyl phosphate reductase	0	2	2	31	39	7	9	44	12	32	22	41	30	19	6	5	1	8	40	18	0	2	2	24	14	15	16	1	0	25	27	12	22	0
EGJ24801.1	Glutamate 5-kinase	1	0	19	13	19	7	14	40	1	29	9	12	55	9	13	1	3	1	20	13	2	2	0	0	14	4	14	0	0	21	6	2	6	5
EGJ24802.1	Membrane protein	89	124	554	306	364	500	397	341	286	281	160	318	702	235	144	37	14	32	619	155	37	51	10	23	174	256	164	18	63	130	41	62	40	20
EGJ24803.1	Helix-turn-helix domain protein	0	0	0	2	0	4	2	18	1	12	0	9	34	7	6	1	0	0	19	2	1	2	0	0	3	11	14	0	7	10	3	6	9	0
EGJ24804.1	Matrixin superfamily	0	0	0	0	0	0	0	0	0	0	0	0	0	0	0	0	0	0	0	0	0	0	0	0	0	0	0	0	0	0	0	0	0	0
EGJ24805.1	Lipoprotein	0	6	0	0	0	1	7	2	3	4	0	0	2	0	1	0	0	0	8	5	0	0	1	0	0	0	3	0	0	0	0	0	0	0
EGJ24806.1	hypothetical protein	0	0	17	9	17	8	4	6	8	5	0	0	8	5	1	0	0	1	16	2	0	0	0	0	0	9	2	0	0	0	0	3	2	0
EGJ24807.1	Trigger factor	0	2	15	42	104	15	41	312	30	79	68	62	112	19	23	6	2	12	61	47	7	2	1	0	7	33	33	6	2	16	49	33	33	25
EGJ24808.1	ATP-dependent Clp protease	5	71	205	354	484	284	199	1208	221	363	282	708	1160	342	241	79	48	92	942	822	81	89	28	68	372	248	321	69	75	272	211	272	291	109
EGJ23567.1	Phage protein gp8	0	0	0	0	1	2	0	8	5	0	7	0	14	3	0	0	0	0	0	0	2	0	0	0	1	0	0	0	0	0	1	0	3	0
EGJ24809.1	Signal peptidase I	0	23	12	18	45	19	12	68	14	21	10	22	60	2	25	9	1	2	36	16	7	1	1	8	13	10	17	2	0	12	11	3	4	4
EGJ24810.1	Signal peptidase I	0	5	5	15	37	14	9	76	10	46	11	9	29	3	17	0	1	3	46	20	5	2	0	1	16	11	22	0	0	10	6	3	19	5
EGJ24811.1	Signal peptidase I M	0	0	0	6	9	0	5	32	0	3	6	5	8	4	10	2	0	2	8	8	0	0	0	3	13	4	9	0	0	5	0	5	0	1
EGJ24812.1	Ribosome biogenesis GTPase A	0	0	22	89	69	14	14	126	19	73	30	33	100	4	21	6	0	1	71	46	13	1	0	8	28	41	26	1	2	15	23	13	18	5
EGJ24813.1	Ribonuclease HII	0	0	0	25	36	4	5	59	9	22	16	26	17	8	0	1	2	5	22	18	1	7	1	0	3	17	3	0	0	14	3	7	10	2
EGJ24814.1	Smf family protein	0	0	10	1	3	7	1	22	5	16	2	9	16	7	5	2	0	0	12	2	0	0	3	0	12	10	8	0	11	0	0	0	1	2
EGJ24815.1	DNA topoisomerase 1	216	636	542	1565	2477	703	601	3986	474	2866	809	1143	2152	366	575	138	49	171	1602	998	156	115	62	163	531	610	730	112	154	291	372	370	407	230
EGJ24816.1	Methylenetetrahydrofolate--tRNA-(uracil-5-)- methyltransferase TrmFO	0	0	22	39	39	33	31	102	35	59	29	47	30	24	5	2	1	1	48	21	4	4	2	24	22	31	14	1	15	44	10	14	40	3
EGJ24817.1	Tyrosine recombinase xerC	0	0	4	17	20	9	10	26	20	15	59	5	54	9	17	6	2	15	31	11	6	1	1	10	20	26	11	9	9	5	11	8	10	0
EGJ24818.1	ATP-dependent protease subunit HslV	9	0	1	3	6	1	2	9	2	8	1	0	5	3	3	0	1	0	6	1	0	1	0	0	1	3	4	0	2	3	4	0	4	2
EGJ23568.1	Phage protein gp9	0	0	12	6	14	13	17	45	23	8	32	1	2	0	5	3	2	0	12	3	4	4	0	13	11	51	24	0	4	19	29	41	32	20
EGJ24819.1	ATP-dependent protease ATPase subunit HslU	0	0	5	29	49	12	30	65	4	54	25	34	61	14	11	2	2	9	61	24	12	9	0	4	45	13	36	2	7	34	15	7	41	7
EGJ24820.1	GTP-sensing transcriptional pleiotropic repressor CodY	0	28	10	7	35	7	4	110	16	22	10	26	48	13	6	3	0	0	27	9	0	3	0	1	20	6	26	1	0	19	16	23	13	4
EGJ24821.1	hypothetical protein YneP	0	0	0	6	8	3	6	35	3	15	1	0	16	0	6	0	0	1	9	3	0	1	0	0	0	0	1	2	0	5	5	0	8	0
EGJ24822.1	YneQ	0	26	20	26	38	38	6	85	5	28	22	40	72	12	26	3	2	1	48	31	7	7	0	12	34	24	50	12	6	20	7	9	15	8
EGJ24823.1	Aldose epimerase family protein	0	74	31	88	120	42	44	264	50	189	99	87	153	68	55	16	10	23	153	72	7	21	6	9	103	91	42	7	39	44	44	41	69	23
EGJ24824.1	Glycerol-3-phosphate acyltransferase	1	40	23	23	75	48	6	99	13	66	35	46	197	22	76	15	2	6	99	64	17	4	0	16	68	66	52	3	19	48	23	17	20	10
EGJ24825.1	CoA-binding domain protein	0	23	34	26	85	55	8	114	14	123	45	74	143	28	29	4	4	10	91	49	7	5	5	34	54	97	103	5	1	41	34	30	41	7
EGJ24826.1	DNA topoisomerase 4 subunit B	0	0	4	14	19	6	13	55	2	26	25	7	21	11	11	3	0	4	24	20	0	1	3	7	10	5	5	10	3	15	7	23	10	4
EGJ24827.1	DNA topoisomerase 4 subunit A	0	8	22	121	211	51	74	328	65	192	104	138	103	71	47	13	7	22	120	169	22	40	26	2	44	38	41	12	24	50	108	89	84	39
EGJ24828.1	S-ribosylhomocysteine lyase	0	0	6	10	35	12	7	21	9	11	3	16	38	19	18	1	2	3	47	23	0	6	0	9	46	14	49	0	8	18	25	9	12	4
EGJ23443.1	hypothetical protein	0	0	0	0	0	0	0	7	0	0	1	0	17	0	0	0	0	0	3	1	0	0	0	0	0	0	1	0	0	0	0	0	0	0
EGJ23569.1	Phage protein gp10	0	10	16	16	20	42	23	48	22	47	72	19	83	36	33	2	1	6	46	22	6	18	3	3	129	69	96	18	34	105	119	145	171	62
EGJ24829.1	Internalin like protein (LPXTG motif)	3	21	21	35	56	31	37	83	12	73	8	118	165	25	46	8	12	20	152	94	14	29	10	0	33	47	71	17	11	44	55	19	38	33
EGJ24830.1	O-acetyltransferase OatA	282	1211	1439	3785	5852	1966	1551	6002	1106	4346	1639	1961	3416	799	1055	217	125	334	2831	1305	222	198	169	401	1302	1662	1313	269	376	977	703	635	1099	479
EGJ24831.1	Glycerophosphoryl diester phosphodiesterase	42	32	19	86	83	26	29	194	19	119	58	209	249	59	52	15	19	15	118	73	17	6	7	17	90	84	60	10	16	43	39	84	28	13
EGJ24832.1	Aerobic glycerol-3-phosphate dehydrogenase	22	166	413	283	489	658	747	723	477	347	695	358	1020	328	326	49	37	32	537	409	64	116	73	132	469	338	533	77	145	325	349	244	352	136
EGJ24833.1	tRNA delta(2)-isopentenylpyrophosphate transferase	0	43	69	99	219	55	56	255	11	214	60	110	185	46	43	23	1	19	93	159	26	14	10	1	51	65	122	18	3	84	37	69	48	20
EGJ24834.1	Protein hfq	0	0	42	14	20	12	29	26	16	18	2	16	29	12	5	0	0	3	29	5	1	15	1	7	34	7	9	2	1	12	4	7	14	4
EGJ24835.1	GTP-binding protein HflX	0	0	10	17	42	4	1	40	2	22	12	7	25	0	4	0	0	1	12	17	0	0	1	0	4	8	1	1	0	2	4	1	3	14
EGJ24836.1	hypothetical protein ynbB	0	15	19	37	50	34	64	91	50	38	46	26	89	25	28	5	9	5	35	32	2	11	16	48	71	62	67	2	7	37	51	71	57	23
EGJ24837.1	Regulatory protein GlnR	0	11	6	0	0	0	0	2	3	0	5	5	22	22	21	0	0	0	13	8	0	0	0	0	1	66	62	0	0	4	0	0	13	2
EGJ24838.1	Glutamine synthetase	6	90	306	318	417	356	343	364	260	260	255	506	1341	507	446	46	66	67	1276	468	43	181	156	85	218	263	395	105	132	298	176	210	308	97
EGJ23570.1	Phage protein gp11	0	3	1	1	3	7	8	9	2	3	5	1	3	3	0	0	1	0	16	1	0	3	0	10	6	9	7	1	0	17	8	9	31	5
EGJ24839.1	Arsenic efflux pump	0	15	1	8	14	3	7	6	5	6	3	8	7	0	3	0	0	2	10	1	0	0	0	9	2	1	4	0	1	1	7	0	0	0
EGJ24840.1	Acetyltransferase	89	279	465	558	908	614	455	1619	377	1524	529	1461	3329	841	969	233	150	210	2635	1598	292	463	213	297	1136	1081	1192	200	297	850	809	600	914	379
EGJ24841.1	LexA repressor	1	361	669	609	977	829	645	2246	601	1422	441	1855	3658	1331	1298	194	109	219	3205	2094	409	375	83	685	1328	1226	1727	265	650	1413	896	712	918	517
EGJ24842.1	Cell division suppressor protein yneA	0	0	0	1	1	0	1	1	4	0	2	7	2	0	2	0	0	0	2	1	0	0	1	0	0	1	0	0	0	0	0	0	0	0
EGJ24843.1	hypothetical protein	0	111	88	88	96	80	34	188	53	163	42	131	258	51	85	22	4	8	157	88	17	10	8	13	45	83	146	10	24	37	39	23	68	26
EGJ24844.1	Tkt	30	132	258	369	545	407	367	1203	445	631	501	461	884	402	266	40	69	70	887	710	104	90	136	202	340	461	380	114	148	469	432	451	402	134
EGJ24845.1	hypothetical protein	0	0	3	21	59	10	15	111	26	69	37	41	63	14	19	6	0	11	22	28	11	6	0	26	14	24	24	2	14	23	6	31	40	14
EGJ24846.1	UbiE/COQ5 family methyltransferase	0	98	53	105	204	56	32	297	22	185	53	146	212	40	48	15	9	12	114	70	16	18	3	15	39	76	74	20	7	100	30	25	30	8
EGJ24847.1	ParB-like nuclease domain protein	3	10	1	21	39	9	8	33	12	22	1	12	8	4	0	1	1	5	32	6	0	1	0	0	14	11	21	9	0	7	7	3	7	6
EGJ24848.1	Co-activator of prophage gene expression	5	9	13	27	48	15	20	77	3	40	15	9	44	14	16	1	2	6	26	12	1	4	0	11	15	23	15	2	12	9	2	1	1	2
EGJ23571.1	Major tail shaft protein	0	0	0	4	4	9	11	18	5	1	3	4	3	5	0	0	0	0	0	2	0	0	2	15	12	7	9	4	0	18	31	14	20	7
EGJ24849.1	SNF2 family domain protein	9	74	68	116	257	135	86	242	32	252	101	122	681	54	191	17	17	13	274	83	13	22	30	12	410	178	209	12	15	41	58	71	69	20
EGJ24850.1	hypothetical protein	0	0	2	6	9	0	0	4	2	2	11	5	34	0	5	0	0	1	10	2	0	0	0	0	0	1	18	2	0	2	0	1	0	0
EGJ24851.1	Uridylate kinase	0	4	7	23	36	6	2	121	5	57	18	15	37	21	10	4	1	1	14	10	6	6	0	16	27	19	35	3	0	21	8	9	12	13
EGJ24852.1	Ribosome-recycling factor	0	0	5	34	45	9	11	76	12	39	28	7	43	34	14	1	3	2	25	30	7	0	4	14	25	33	34	4	0	3	18	22	15	13
EGJ24853.1	Undecaprenyl pyrophosphate synthase	0	2	3	3	1	0	0	8	0	0	0	2	10	6	7	0	0	0	8	1	2	1	0	0	1	0	3	0	0	3	1	0	0	7
EGJ24854.1	hypothetical protein	0	0	0	4	1	0	0	0	1	0	11	0	0	0	0	0	0	0	3	0	0	1	0	0	0	0	0	0	0	0	0	0	0	0
EGJ24855.1	1-deoxy-D-xylulose 5-phosphate reductoisomerase	0	0	0	2	6	0	1	20	7	23	7	0	5	1	0	0	0	1	3	6	1	0	0	0	0	4	2	0	0	1	0	0	5	0
EGJ24856.1	hypothetical protein	0	0	17	36	31	3	2	77	1	56	14	9	19	1	6	1	1	0	15	16	2	4	0	0	21	7	1	0	1	8	10	4	4	8
EGJ24857.1	Prolyl-tRNA synthetase	0	0	0	47	53	15	22	99	18	91	43	11	37	2	5	3	3	6	22	42	2	0	0	3	7	23	20	4	11	22	20	24	13	1
EGJ24858.1	DNA polymerase III polC-type	21	142	162	137	269	145	193	385	114	370	229	73	205	80	71	4	6	7	118	100	16	18	18	64	137	89	172	15	14	101	74	83	98	35
EGJ23572.1	Phage protein	0	0	27	9	30	34	90	94	52	106	75	8	72	29	29	2	0	4	25	7	6	14	14	9	89	61	106	27	67	60	143	102	150	45
EGJ24859.1	Ribosome maturation factor rimP	0	17	42	38	88	39	42	151	48	82	25	93	348	35	102	11	5	13	184	60	25	5	0	31	141	70	184	11	64	77	36	29	22	15
EGJ24860.1	Transcription elongation protein nusA	2	162	149	263	385	130	150	504	71	394	81	346	665	170	247	41	27	38	524	158	48	59	21	50	314	217	268	60	104	165	146	157	203	65
EGJ24861.1	YlxR	1	7	23	44	96	68	18	120	32	44	44	66	110	34	36	6	5	13	160	51	3	9	9	21	48	34	25	11	7	50	16	10	66	8
EGJ24862.1	Putative ribosomal protein ylxQ	0	9	2	15	26	27	6	33	16	38	22	16	16	16	5	4	0	4	46	14	1	4	9	2	12	15	9	1	1	28	11	15	16	14
EGJ24863.1	Translation initiation factor IF-2	71	209	546	1467	2207	1059	961	2046	775	1914	752	1252	1017	579	370	149	109	151	2149	992	270	472	278	220	466	625	722	428	742	943	696	686	1367	579
EGJ24864.1	YlxP	0	0	0	1	1	4	6	15	0	0	0	0	1	0	0	0	0	0	3	1	0	0	0	0	8	2	2	0	0	2	10	6	0	1
EGJ24865.1	Ribosome-binding factor A	22	4	30	38	57	25	27	125	30	37	33	22	127	32	36	3	1	3	74	54	1	16	12	4	46	28	58	2	17	57	17	17	45	17
EGJ24866.1	tRNA pseudouridine synthase B	0	4	7	13	18	11	0	17	12	10	9	12	31	7	0	3	0	3	10	2	6	0	0	0	0	6	1	2	0	1	0	6	21	3
EGJ24867.1	Riboflavin biosynthesis protein RibF	0	3	10	52	82	21	30	119	39	52	35	17	50	6	25	2	0	5	18	11	9	3	0	13	35	32	35	3	8	12	15	20	13	9
EGJ24868.1	30S ribosomal protein S15	0	10	33	48	80	47	52	303	69	69	174	87	270	103	104	16	20	17	137	204	32	18	12	33	139	90	188	5	20	122	111	120	136	53
EGJ23573.1	Phage protein gp14	0	0	0	2	2	0	0	0	2	0	5	0	0	0	0	0	0	0	0	0	0	0	1	0	0	1	1	0	0	0	0	3	0	1
EGJ24869.1	Polyribonucleotide nucleotidyltransferase	3	211	196	592	1019	289	196	1299	251	610	355	380	430	174	124	46	31	52	454	349	73	38	31	76	203	263	176	65	106	157	240	176	270	65
EGJ24870.1	Putative ribosome biogenesis GTPase	9	45	141	106	170	153	135	529	92	206	169	348	1736	544	480	29	60	67	847	342	79	75	54	67	655	348	580	24	103	292	330	213	406	145
EGJ24871.1	hypothetical protein	0	0	6	24	64	24	5	94	14	34	24	34	77	14	25	3	0	9	38	54	0	3	0	0	6	18	31	2	1	0	12	9	14	3
EGJ24872.1	hypothetical protein	13	68	105	300	455	144	77	1048	87	484	268	521	565	147	166	65	8	62	393	423	62	19	9	1	134	199	198	32	53	107	222	168	151	39
EGJ24873.1	5-formyltetrahydrofolate cyclo-ligase family protein	0	0	4	23	15	12	3	66	8	13	7	20	29	5	10	1	2	4	30	13	1	3	0	8	8	25	20	0	0	9	11	0	13	2
EGJ24874.1	Rhomboid family protein	4	22	11	81	131	24	21	243	37	143	47	121	177	36	64	12	5	14	96	33	8	6	2	3	42	46	76	9	20	20	28	30	36	17
EGJ24875.1	YqgQ protein	0	0	0	1	3	0	0	1	0	2	0	1	1	0	0	1	0	0	0	1	0	0	0	0	0	0	0	0	0	0	0	0	1	0
EGJ24876.1	Glucokinase	0	0	2	1	0	0	0	27	0	15	0	0	5	0	4	0	0	0	3	0	2	0	0	0	2	0	0	0	0	2	0	0	0	0
EGJ24877.1	Lipoprotein	21	20	97	17	40	148	142	91	133	29	117	106	219	190	50	5	9	9	194	112	8	37	8	37	110	67	74	14	58	69	131	100	77	23
EGJ24878.1	hypothetical protein	0	0	7	4	0	6	0	3	0	1	0	2	10	3	3	5	0	0	5	6	0	0	1	0	9	0	3	0	0	0	5	0	2	0
EGJ23574.1	Phage protein gp15	0	0	0	0	1	3	0	2	0	1	3	0	0	0	0	0	0	0	0	1	0	1	0	0	0	0	0	0	0	2	0	2	2	0
EGJ24879.1	ComG operon protein	0	0	0	1	0	0	0	0	0	0	0	0	0	0	0	0	0	0	0	0	0	0	0	0	0	0	0	0	0	0	0	0	0	0
EGJ24880.1	ComG operon protein	0	0	0	0	0	0	0	0	1	0	3	5	0	4	0	0	0	0	0	1	0	0	0	0	0	0	0	0	0	1	0	0	0	0
EGJ24881.1	General secretion pathway protein G	0	0	0	0	0	0	0	0	0	3	0	0	0	0	0	0	0	0	0	0	0	0	0	0	0	0	0	0	0	0	0	0	0	0
EGJ24882.1	General secretion pathway protein	0	0	0	1	0	1	0	3	0	1	1	0	1	0	0	0	0	0	11	2	0	0	0	0	0	0	0	3	0	0	0	3	0	0
EGJ24883.1	General secretion pathway protein E	0	0	6	0	17	7	0	4	0	11	0	0	13	2	12	0	0	0	11	1	1	0	0	0	0	1	6	3	1	1	7	3	0	0
EGJ24884.1	Aminomethyltransferase	0	32	70	56	107	98	74	100	26	88	36	79	336	50	148	7	5	7	129	47	7	5	5	110	259	260	252	30	51	115	59	80	75	20
EGJ24885.1	Putative glycine dehydrogenase	0	28	34	15	25	22	34	69	16	45	19	29	213	28	46	3	1	0	107	12	4	1	1	12	138	68	62	10	38	31	31	13	35	5
EGJ24886.1	Putative glycine dehydrogenase	5	10	18	103	133	65	79	197	42	111	128	120	348	173	102	3	30	16	387	64	7	30	35	87	225	171	226	44	97	233	141	119	204	46
EGJ24887.1	Rhodanese-related sulfurtransferase	0	0	5	15	27	9	0	79	4	28	12	16	79	2	19	0	1	2	14	22	1	5	0	0	16	15	30	3	0	4	15	7	21	2
EGJ24888.1	hypothetical protein	0	0	2	8	7	0	1	15	0	9	7	0	6	1	8	0	0	1	2	6	1	0	0	0	2	3	0	0	0	0	0	0	1	0
EGJ23575.1	Tmp	0	2	15	20	8	19	13	28	37	33	62	18	14	13	18	2	1	4	50	3	1	5	0	3	45	47	43	11	7	34	72	31	49	32
EGJ24889.1	YqhQ	0	10	7	61	56	30	29	114	12	54	44	20	127	20	34	4	1	9	64	39	7	0	2	1	51	35	46	1	1	22	26	17	2	14
EGJ24890.1	Peptidase M24	15	23	214	225	252	281	373	417	329	165	318	106	376	126	139	20	14	11	281	170	19	27	37	65	209	166	154	16	46	189	122	160	182	99
EGJ24891.1	Elongation factor P	58	375	873	784	1048	1152	1419	1821	912	768	1383	461	1083	366	369	56	87	74	756	599	146	130	136	103	443	489	661	101	226	555	617	594	606	358
EGJ24892.1	Acetyl-CoA carboxylase	0	19	29	80	112	35	23	210	48	67	84	72	147	44	42	10	6	5	73	73	25	13	0	7	25	53	66	1	5	17	36	31	64	14
EGJ24893.1	Biotin carboxylase 1	0	15	105	222	395	106	134	459	135	362	100	163	113	47	46	12	14	26	255	91	32	36	3	57	83	100	60	46	19	96	65	75	139	75
EGJ24894.1	hypothetical protein YqhY	0	0	1	12	3	0	10	12	0	9	0	1	0	0	0	0	0	0	12	2	0	0	0	0	0	6	1	1	0	1	2	0	4	2
EGJ24895.1	N pathway substance protein	0	0	0	1	0	7	0	3	1	1	0	0	1	0	0	0	0	0	0	2	0	0	0	0	0	0	0	0	0	7	0	1	0	0
EGJ24896.1	Bifunctional protein folD	0	0	4	1	14	0	1	7	0	20	8	4	0	0	0	1	0	1	5	0	0	0	0	0	0	1	3	1	0	0	0	1	1	3
EGJ24897.1	Exodeoxyribonuclease 7 large subunit	0	0	2	19	23	8	13	59	7	56	16	17	4	1	10	2	0	2	25	28	2	5	3	9	2	1	7	0	4	7	3	6	3	3
EGJ24898.1	Exodeoxyribonuclease 7 small subunit	0	0	0	1	3	0	4	3	0	0	6	0	0	0	0	0	0	1	1	0	0	0	0	0	0	0	2	0	0	0	0	0	8	0
EGJ23576.1	Phage protein gp17	0	4	65	33	47	60	99	70	81	109	126	62	139	40	59	5	11	2	52	19	7	19	15	20	127	126	191	15	69	143	135	132	146	83
EGJ24899.1	Geranyltranstransferase	0	0	0	45	65	3	2	86	13	41	15	20	77	5	7	3	2	1	13	15	0	0	0	0	23	9	11	4	1	6	6	2	18	4
EGJ24900.1	Cold shock-like protein CspLA	0	1	12	4	47	15	18	112	2	23	14	58	33	19	38	2	8	6	60	73	25	3	3	0	44	24	43	0	21	39	16	16	12	6
EGJ24901.1	1-deoxy-D-xylulose-5-phosphate synthase	37	5	11	39	94	26	32	156	26	109	7	55	60	20	20	3	4	8	82	28	6	2	2	25	21	34	23	6	35	23	13	9	43	19
EGJ24902.1	hypothetical protein yqxC	0	0	7	0	5	0	7	10	1	4	1	0	16	2	0	0	0	0	0	0	0	0	0	2	0	1	10	0	0	1	1	0	0	0
EGJ24903.1	Arginine repressor	8	46	87	150	175	139	105	315	85	384	97	279	445	117	152	24	8	54	475	141	33	34	8	85	264	339	480	62	31	139	121	70	119	41
EGJ24904.1	DNA repair protein RecN	0	12	21	37	48	24	24	84	23	77	36	61	149	38	85	6	6	12	98	50	9	6	12	19	86	49	53	10	10	38	13	20	32	14
EGJ24905.1	Phosphate acetyl/butyryltransferase family protein	0	0	7	8	55	14	20	43	16	21	30	48	19	14	7	4	3	1	13	4	2	0	4	0	2	7	14	4	46	1	0	12	16	17
EGJ24906.1	Putative butyrate kinase	11	0	31	70	98	67	38	98	28	68	36	14	53	38	20	5	0	5	59	36	4	3	0	1	27	52	58	7	2	9	9	22	8	4
EGJ24907.1	Dihydrolipoyl dehydrogenase	0	26	31	109	148	40	58	188	44	102	44	43	24	17	4	4	2	9	86	63	10	6	7	4	39	41	32	11	26	25	28	33	28	8
EGJ24908.1	2-oxoisovalerate dehydrogenase subunit alpha	14	18	187	250	384	188	209	586	289	403	169	142	96	49	26	9	8	13	149	107	21	61	14	36	63	123	56	47	27	67	83	71	169	64
EGJ23577.1	hypothetical protein	0	0	1	8	1	4	3	28	2	1	4	2	8	0	18	0	0	1	5	2	0	3	0	0	16	7	13	4	0	9	30	13	19	19
EGJ24909.1	2-oxoisovalerate dehydrogenase subunit beta	0	6	12	47	54	30	34	128	34	78	40	18	9	2	4	2	5	1	15	12	1	0	1	0	1	3	34	10	0	9	25	12	24	4
EGJ24910.1	Lipoamide acyltransferase	2	19	66	228	353	137	104	628	99	412	174	104	99	35	48	11	6	13	88	112	20	22	6	24	68	52	85	10	28	47	77	115	87	49
EGJ24911.1	hypothetical protein	0	0	0	0	1	0	0	4	0	4	0	0	10	1	0	0	0	1	0	0	0	0	2	0	6	1	2	1	0	0	0	0	0	1
EGJ24912.1	Peptidase%2C M20/M25/M40 family	23	63	164	106	104	219	89	53	79	51	61	164	396	85	72	2	7	28	377	74	23	20	5	11	31	108	69	15	41	74	47	34	38	7
EGJ24913.1	6-phosphogluconate dehydrogenase	4	71	96	205	266	136	116	636	91	198	132	186	247	63	86	18	13	23	197	175	8	19	12	38	134	142	123	16	8	67	89	63	77	20
EGJ24914.1	Two-component response regulator	0	128	78	145	233	146	50	335	52	229	68	101	319	66	90	25	12	8	169	149	18	1	5	58	194	147	261	17	13	92	47	59	50	38
EGJ24915.1	Two-component sensor histidine kinase	14	52	197	319	518	147	173	682	93	491	176	502	609	164	204	21	25	48	567	292	64	75	37	92	213	292	257	56	62	228	210	139	241	90
EGJ24916.1	Membrane protein oxaA 2	45	202	293	563	771	315	362	1262	340	1058	322	406	853	250	365	46	58	90	772	393	83	111	52	61	715	529	738	94	201	429	328	289	536	204
EGJ24917.1	Acylphosphatase	97	131	188	357	423	362	239	725	261	673	253	264	956	199	238	43	29	50	630	323	51	47	21	129	487	396	767	113	68	301	184	204	253	124
EGJ24918.1	hypothetical protein	0	0	3	4	6	4	3	26	10	34	1	2	52	2	10	0	0	0	18	0	0	0	0	0	26	6	7	0	14	6	10	2	3	0
EGJ23578.1	Protein gp19	1	0	50	16	32	54	67	79	44	53	108	38	103	56	16	2	5	8	30	38	7	4	5	13	113	84	173	11	41	86	179	222	181	63
EGJ24919.1	Isopentenyl-diphosphate delta-isomerase	64	382	261	441	751	256	184	922	193	775	147	546	1150	264	375	60	25	69	939	382	75	65	30	68	308	284	400	95	47	184	183	125	143	83
EGJ24920.1	hypothetical protein	18	0	54	45	78	18	27	141	19	92	20	22	45	3	5	1	1	5	32	52	20	14	2	7	4	32	36	4	7	8	13	14	9	3
EGJ24921.1	Membrane protein	23	15	7	16	41	22	9	138	5	69	7	33	42	7	1	15	3	7	13	22	2	3	0	1	37	19	1	4	13	3	7	9	8	5
EGJ24922.1	DNA segregation ATPase FtsK/SpoIIIE	110	158	257	657	1132	324	296	1598	207	1153	264	604	1137	212	358	104	17	79	750	460	115	70	36	121	447	424	425	83	107	258	248	244	186	120
EGJ24923.1	Pyrroline-5-carboxylate reductase	0	0	1	12	16	13	2	48	11	28	28	29	64	9	11	4	0	3	54	25	4	0	0	0	11	6	14	1	1	7	1	23	8	3
EGJ24924.1	CD4+ T-cell-stimulating antigen	22	55	79	283	342	101	87	698	80	582	169	231	270	75	76	24	8	14	319	248	62	31	11	90	104	147	118	34	80	96	109	111	83	28
EGJ24925.1	ABC superfamily ATP binding cassette transporter	0	0	13	10	13	12	14	48	6	50	8	15	49	19	7	1	0	2	51	12	1	5	1	9	34	67	51	16	20	52	24	12	12	7
EGJ24926.1	hypothetical ABC transporter permease protein yufP	0	3	2	7	8	10	6	28	33	9	7	26	22	3	10	5	2	1	28	8	3	1	5	0	16	30	28	2	1	18	23	5	31	9
EGJ24927.1	hypothetical ABC transporter permease protein yufQ	0	0	5	26	31	8	24	47	17	22	3	15	23	10	13	2	1	7	48	7	3	1	0	4	22	16	51	2	20	55	29	20	40	2
EGJ24928.1	Peptidase M16-like protein	6	12	31	25	50	15	5	82	12	13	18	5	131	12	30	3	1	3	53	37	0	2	1	3	24	28	46	1	6	17	9	7	25	2
EGJ23444.1	Autolysin	0	5	1	1	2	4	0	10	0	21	4	11	38	7	9	0	0	1	25	5	1	0	0	0	12	9	9	0	0	2	0	1	0	0
EGJ23579.1	hypothetical protein	0	0	12	0	28	16	6	16	13	8	12	2	8	6	7	1	1	2	2	2	5	2	0	7	14	26	30	2	12	15	28	18	28	10
EGJ24929.1	hypothetical zinc protease ymfH	90	761	667	1769	2868	856	788	3472	520	2377	640	1691	2684	1085	465	189	129	200	2249	755	184	190	141	261	676	1292	496	297	395	480	593	461	657	295
EGJ24930.1	3-ketoacyl-acyl carrier protein reductase	0	7	19	44	54	35	11	112	26	49	17	25	49	17	15	6	8	7	95	43	1	2	7	10	8	38	52	6	21	24	33	19	15	11
EGJ24931.1	Conserved DNA-binding domain protein	10	1	11	79	145	18	38	307	28	147	40	74	71	30	53	19	2	9	68	66	9	4	0	20	52	35	65	8	41	29	47	28	27	19
EGJ24932.1	CDP-diacylglycerol--glycerol-3-phosphate 3-phosphatidyltransferase	0	0	1	0	4	2	1	13	0	2	0	5	19	0	0	0	0	2	4	4	0	0	0	0	0	3	5	0	0	1	0	1	0	0
EGJ24933.1	Putative competence-damage inducible protein	0	0	1	15	28	2	2	76	0	38	7	13	2	0	0	1	0	0	15	1	0	1	0	0	0	1	1	0	0	3	4	2	1	0
EGJ24934.1	Protein recA	84	232	402	559	780	425	245	1278	299	775	381	1022	2138	415	596	69	50	150	1532	837	228	126	46	220	590	755	978	112	192	492	287	255	310	160
EGJ24935.1	2'%2C3'-cyclic-nucleotide 2'-phosphodiesterase	6	68	65	116	189	114	63	605	108	355	94	138	146	52	92	23	17	20	236	236	64	62	20	109	148	133	153	60	50	98	75	119	139	29
EGJ24936.1	GNAT family phosphinothricin N-acetyltransferase	0	0	3	1	4	3	0	13	3	6	1	1	22	0	14	0	0	1	6	2	3	0	0	0	0	6	14	0	0	9	0	11	0	1
EGJ24937.1	hypothetical protein ymdB	10	6	30	39	104	45	24	147	27	84	4	36	169	17	34	6	1	12	91	38	2	0	0	6	23	38	46	4	2	21	28	7	29	4
EGJ24938.1	YmcA	12	43	91	122	223	100	42	257	47	242	72	224	336	79	76	16	5	13	267	111	25	21	0	31	148	157	94	10	16	39	56	51	45	34
EGJ23580.1	hypothetical protein	0	0	0	0	0	0	0	0	0	0	0	0	0	0	0	0	0	0	2	0	0	0	0	0	0	0	0	0	0	0	0	1	0	0
EGJ24939.1	DNA mismatch repair protein mutS	48	88	161	334	526	283	215	725	188	404	159	282	379	112	130	49	15	33	426	231	53	91	19	80	330	286	348	68	129	182	84	77	185	57
EGJ24940.1	DNA mismatch repair protein mutL	17	143	283	619	968	435	413	1452	404	841	417	847	1008	403	249	80	63	85	707	450	126	151	58	156	290	413	364	132	176	424	295	295	557	206
EGJ24941.1	Glycerol uptake operon antiterminator regulatory protein	0	2	16	46	70	56	16	88	34	43	43	85	80	46	38	5	9	9	79	67	3	5	5	5	53	20	71	4	2	36	29	16	57	20
EGJ24942.1	Formate acetyltransferase	143	700	2057	1294	1544	2190	2512	2162	1624	1309	1641	2886	7363	2890	2202	311	494	469	6491	2067	569	786	497	2374	5920	5843	5668	1188	2537	5468	3419	2664	4132	963
EGJ24943.1	Pyruvate formate-lyase-activating enzyme	114	580	1592	860	1042	2218	2305	1392	1672	826	1393	4515	10237	4973	3063	513	626	609	6163	2207	524	1679	1100	1896	5219	5624	5768	1530	3457	6555	5573	3544	6761	2012
EGJ24944.1	Transcriptional regulator	9	100	194	87	147	147	70	257	61	178	36	276	953	161	284	14	12	25	611	171	43	30	8	67	364	274	355	74	49	158	108	58	108	40
EGJ24945.1	Major facilitator family transporter	0	0	0	0	0	0	0	1	0	0	0	0	2	3	0	0	0	2	2	0	0	0	0	0	2	0	0	0	0	0	0	0	0	1
EGJ24946.1	hypothetical protein	0	0	0	0	0	0	0	0	0	0	0	0	0	0	0	0	0	0	0	0	0	0	0	0	0	0	0	0	0	0	0	0	0	0
EGJ24947.1	Transcriptional regulator	0	0	0	2	1	0	0	0	0	0	4	5	8	0	2	0	0	1	0	0	1	0	0	0	2	0	2	0	0	1	0	0	1	2
EGJ24948.1	DNA topology modulation protein FlaR	0	0	0	2	0	1	0	0	0	0	0	0	6	0	0	0	0	0	1	1	0	0	0	0	0	0	0	0	0	0	0	0	0	0
EGJ23581.1	hypothetical protein	0	0	0	0	0	0	0	0	0	0	0	0	0	0	1	0	0	0	0	1	0	0	0	0	1	0	1	0	3	0	3	0	0	2
EGJ24949.1	Cell wall surface anchor family protein	164	348	319	624	1169	445	362	971	230	771	275	2685	3830	1165	1113	322	179	279	3300	1238	232	366	132	271	1205	1300	1201	254	358	696	649	497	654	342
EGJ24950.1	Acetyl-CoA acetyltransferase/HMG-CoA reductase	20	309	639	612	980	765	273	1495	297	940	333	1223	4262	407	1065	96	44	157	1730	564	132	101	37	162	787	987	1473	47	216	522	299	298	321	158
EGJ24951.1	Hydroxymethylglutaryl-CoA synthase	1	54	142	145	169	141	37	444	74	211	75	81	342	57	73	5	0	6	150	90	33	18	9	73	77	108	160	3	26	68	30	39	30	22
EGJ24952.1	Transporter	0	0	3	4	12	13	0	48	22	36	28	8	12	5	1	2	1	4	43	1	1	1	0	21	9	20	34	0	0	12	2	6	16	7
EGJ24953.1	Nucleotide pyrophosphatase	0	0	0	4	2	1	0	9	6	3	1	0	0	2	1	0	0	0	0	0	3	0	0	0	0	1	0	0	0	0	0	4	7	0
EGJ24954.1	Type I phosphodiesterase/nucleotide pyrophosphatase	0	0	9	2	7	5	0	4	2	0	0	4	0	1	3	2	0	3	1	1	0	0	0	0	1	4	0	0	1	1	2	0	0	0
EGJ24955.1	Integral membrane protein	0	48	26	70	84	25	10	115	22	64	51	30	64	15	15	7	0	14	37	23	2	4	3	0	15	31	27	1	2	5	9	3	19	2
EGJ24956.1	UDP-N-acetylenolpyruvoylglucosamine reductase	0	29	25	36	58	22	19	101	26	39	22	4	89	0	25	1	2	5	41	17	4	0	0	0	4	42	43	9	0	22	15	16	12	2
EGJ24957.1	Glycine betaine/L-proline ABC transporter	0	7	157	54	37	89	45	38	36	31	29	46	148	27	15	2	10	4	108	23	12	11	3	6	1	36	18	1	3	19	22	11	11	18
EGJ24958.1	Similiar to glycine betaine/carnitine/choline ABC transporter	35	184	173	212	274	218	171	408	116	286	47	170	214	67	51	20	7	17	186	92	21	18	1	3	23	43	53	15	19	46	42	16	34	12
EGJ23582.1	Gp18	0	0	0	0	0	0	0	3	1	5	0	0	4	0	0	0	0	0	2	0	0	0	0	0	0	0	0	0	4	1	0	0	0	0
EGJ24959.1	hypothetical protein	347	2545	5057	5077	8441	5548	3777	12007	3293	7149	3803	13391	40411	5908	7013	1147	672	1258	19386	7851	1178	1163	526	1223	7803	7718	4961	926	1948	4443	3879	3508	5286	1450
EGJ24960.1	Putative manganese transport protein mntH	691	2248	2743	3413	4976	2980	1392	6976	1281	4257	1602	4052	11691	1748	2577	346	209	745	6864	3175	564	357	147	408	3335	3495	3931	353	487	1737	1239	1172	1221	608
EGJ24961.1	Permease	40	5	47	124	191	167	110	325	124	196	109	121	85	35	19	21	10	23	77	96	12	29	8	23	37	48	62	8	7	54	53	79	87	29
EGJ24962.1	ABC transport protein	1	29	124	87	123	184	139	164	105	116	55	99	60	35	14	12	9	22	100	61	8	14	4	21	29	33	29	7	17	43	40	23	80	6
EGJ24963.1	Permease	0	2	31	52	55	48	40	113	57	7	9	30	18	6	11	2	7	3	66	30	4	12	0	0	0	8	12	3	18	18	24	15	21	2
EGJ24964.1	Choline transport ATP-binding protein	9	8	123	146	134	236	63	308	98	117	64	127	263	77	47	13	4	18	238	84	20	27	1	35	100	161	86	22	14	66	54	29	56	7
EGJ24965.1	Thiamine transporter family membrane protein	0	0	0	0	0	0	0	0	0	0	0	0	0	0	0	0	0	1	3	0	0	0	0	0	0	1	0	0	0	0	0	0	0	0
EGJ24966.1	hypothetical protein	0	0	0	0	1	0	0	7	2	0	0	0	6	0	0	0	0	0	3	0	0	0	0	0	1	0	6	0	0	0	0	0	0	0
EGJ24967.1	hypothetical ABC transporter ATP-binding protein YkpA	0	66	14	106	197	42	50	268	25	83	69	142	149	46	32	10	8	18	128	116	13	16	13	12	54	69	54	14	14	32	43	68	53	22
EGJ24968.1	hypothetical protein	57	337	576	1082	1655	807	615	1927	510	1248	616	1490	2163	375	470	161	50	177	1491	827	102	123	25	106	390	646	808	71	98	516	399	396	477	154
EGJ23583.1	hypothetical protein	0	0	0	1	0	6	10	2	0	0	4	0	0	0	0	0	0	0	0	0	0	0	0	0	12	3	3	0	2	0	2	4	0	0
EGJ24969.1	Pyridine nucleotide-disulfide oxidoreductase family protein	33	316	782	565	518	793	812	677	449	492	293	385	491	193	97	59	50	36	579	294	72	151	45	45	129	258	228	92	111	186	131	81	165	52
EGJ24970.1	hypothetical hydrolase of the metallo-beta-lactamase	1	26	115	116	133	134	132	355	126	84	161	146	173	76	51	16	16	16	148	241	18	35	31	8	50	62	66	14	20	64	79	22	66	23
EGJ24971.1	Dihydrodipicolinate synthase	32	28	140	166	317	271	149	305	206	215	141	226	225	128	55	24	11	33	392	161	45	42	11	34	112	100	90	49	31	137	137	100	145	57
EGJ24972.1	Aspartokinase 1	25	55	89	254	461	111	116	733	93	523	229	274	358	133	87	20	22	66	315	277	52	60	22	23	187	201	119	59	26	117	120	89	118	68
EGJ24973.1	Aspartate-semialdehyde dehydrogenase	4	194	145	355	730	159	136	948	65	758	217	550	1596	187	364	49	13	71	487	401	101	14	11	9	406	354	366	37	71	135	129	181	108	60
EGJ24974.1	Penicillin-binding Protein	89	304	290	895	1536	336	309	2261	283	1297	464	589	822	214	196	66	40	83	792	435	85	54	69	133	248	311	196	89	93	158	233	208	241	86
EGJ24975.1	Superoxide dismutase	0	18	265	254	384	195	186	768	95	300	154	127	264	66	36	10	5	16	279	189	33	30	14	27	99	131	148	8	61	130	75	120	91	53
EGJ24976.1	Membrane protein	4	197	88	307	514	98	75	722	82	285	262	217	944	33	209	8	0	33	250	169	18	5	0	19	208	178	447	12	23	84	84	108	106	50
EGJ24977.1	4-hydroxy-3-methylbut-2-en-1-yl diphosphate synthase	0	0	10	6	20	1	6	51	2	14	0	34	22	8	38	0	0	0	19	16	10	0	0	0	19	9	12	7	2	0	0	12	0	0
EGJ24978.1	AzlC family protein	0	7	0	1	1	3	0	2	0	0	4	5	16	0	1	0	0	0	6	0	0	0	0	0	6	2	0	0	0	6	0	0	0	0
EGJ23584.1	hypothetical protein	0	41	57	69	81	106	156	155	97	208	169	86	195	58	64	15	21	11	102	61	14	30	20	49	211	209	327	29	49	112	392	254	248	163
EGJ24979.1	Transmembrane protein	0	40	50	255	435	62	85	449	55	372	70	419	355	140	60	49	9	65	321	119	33	45	10	28	98	212	65	31	34	70	52	52	92	38
EGJ24980.1	Foldase protein prsA 1	0	0	5	2	12	6	3	4	3	5	5	8	46	13	4	3	0	0	20	2	1	1	0	0	1	5	2	0	13	5	1	2	4	1
EGJ24981.1	Zn2+ uptake regulation protein	0	0	4	4	5	1	1	21	0	12	2	11	14	1	1	0	0	0	4	5	3	0	0	0	0	0	2	0	0	4	1	4	0	0
EGJ24982.1	Zinc ABC transporter%2C permease protein	0	2	1	9	7	5	2	31	1	15	3	0	12	0	8	3	0	0	20	13	1	0	0	0	0	2	5	0	0	3	0	1	4	0
EGJ24983.1	Zinc uptake system ATP-binding protein ZurA	0	0	2	18	17	13	0	33	0	0	5	10	36	2	9	3	1	6	20	17	0	13	1	0	7	4	5	1	0	5	3	2	4	9
EGJ24984.1	Manganese-dependent inorganic pyrophosphatase	1	76	95	464	693	229	219	1081	163	629	258	378	477	144	99	34	17	39	310	258	79	37	22	60	114	245	102	74	110	227	190	157	329	109
EGJ24985.1	Putative endonuclease 4	0	0	14	76	94	31	16	215	16	114	47	45	25	10	7	3	1	0	40	34	11	8	5	4	4	65	8	2	4	16	8	19	36	3
EGJ24986.1	ATP-dependent RNA helicase	55	116	71	423	653	169	117	1036	154	663	176	418	648	119	161	40	27	37	516	337	67	65	51	35	247	219	162	34	58	121	174	177	202	62
EGJ24987.1	4-hydroxy-3-methylbut-2-enyl diphosphate reductase	1	21	113	125	209	193	228	292	178	136	219	150	397	80	89	11	23	14	291	149	46	67	51	57	128	138	226	17	50	228	123	117	160	97
EGJ24988.1	hypothetical protein	109	151	313	265	260	313	343	382	245	214	267	199	284	102	80	27	12	37	239	110	19	27	14	67	112	176	243	21	73	151	149	131	160	61
EGJ23585.1	hypothetical protein	0	1	27	4	5	11	6	16	7	5	8	8	90	10	40	2	1	3	43	6	3	0	0	11	61	30	36	0	1	16	13	6	7	11
EGJ24989.1	S-adenosylmethionine	1	8	16	12	21	34	38	22	7	18	19	31	20	12	6	1	1	0	15	14	3	0	0	0	17	14	4	2	0	9	5	7	1	0
EGJ24990.1	RNA polymerase sigma factor rpoD	387	1209	2985	1558	2037	4166	3023	2556	2680	1258	1971	2194	3472	1539	841	299	166	243	2359	1645	284	713	177	639	1152	1457	1455	283	735	1314	1519	951	1486	587
EGJ24991.1	DNA primase	4	56	20	80	82	62	43	203	83	111	100	171	294	80	124	16	10	35	397	160	21	36	19	41	79	154	114	38	52	112	72	104	169	59
EGJ24992.1	hypothetical protein	0	15	9	6	16	11	13	23	12	32	8	27	166	10	67	4	6	5	87	14	0	7	0	4	40	24	57	3	6	9	8	4	11	2
EGJ24993.1	hypothetical protein	0	9	41	52	61	17	12	95	45	59	38	53	110	20	28	0	0	8	72	20	5	10	4	1	15	28	42	5	10	22	40	19	37	26
EGJ24994.1	Glycyl-tRNA synthetase beta subunit	0	3	7	10	30	12	25	81	20	41	18	10	20	3	12	0	0	4	35	31	5	2	0	3	3	4	7	0	0	8	46	3	12	3
EGJ24995.1	Glycyl-tRNA synthetase alpha subunit	0	0	0	7	2	5	15	15	12	4	5	1	0	5	0	0	0	0	3	0	1	0	0	0	0	2	4	5	0	0	4	0	5	0
EGJ24996.1	DNA repair protein RecO	0	0	7	1	5	3	1	31	6	13	10	10	15	3	7	0	0	3	13	14	0	0	0	0	13	9	12	2	0	18	8	2	16	3
EGJ24997.1	hypothetical protein	0	0	3	9	26	7	6	28	8	29	2	35	61	3	9	3	1	2	45	21	3	6	2	0	7	11	2	0	7	9	6	9	5	2
EGJ24998.1	GTP-binding protein Era	0	0	23	176	217	88	67	470	94	231	127	165	151	57	41	20	6	14	117	191	14	18	0	11	58	61	74	5	83	138	82	71	159	57
EGJ23586.1	hypothetical protein	0	0	1	1	0	2	0	0	0	0	0	0	3	6	5	0	1	1	2	2	0	1	0	0	15	5	5	0	0	3	2	2	3	1
EGJ24999.1	Cytidine deaminase	0	0	7	22	19	7	3	50	10	56	14	13	45	1	0	0	2	2	16	14	2	4	0	0	4	9	3	0	0	8	2	4	10	1
EGJ25000.1	Diacylglycerol kinase	0	0	0	0	8	0	0	1	0	16	19	0	0	0	0	0	0	5	0	2	0	0	0	0	0	3	5	0	0	7	0	0	0	0
EGJ25001.1	Putative rRNA maturation factor	0	0	1	4	5	16	0	10	4	6	5	4	8	2	4	0	1	3	10	13	2	0	0	0	8	3	0	0	0	2	2	2	3	1
EGJ25002.1	HDIG domain membrane protein	5	186	173	430	681	228	202	837	164	677	210	473	757	227	218	42	35	56	796	354	56	58	35	80	478	482	279	73	81	236	178	186	221	68
EGJ25003.1	PhoH	21	167	283	407	585	326	106	857	128	449	155	525	1529	237	386	59	25	80	813	273	101	65	18	153	474	459	670	50	76	251	161	137	116	91
EGJ25004.1	hypothetical protein	0	0	0	0	0	0	0	0	0	0	0	0	7	0	0	0	0	0	0	0	0	0	0	0	0	0	0	0	0	0	0	0	0	0
EGJ25005.1	GatB/Yqey domain protein	24	262	595	842	1532	895	1098	4727	1178	1840	1592	2537	9421	2763	2184	278	306	344	4280	2892	480	473	384	1718	3705	2712	5280	384	1012	2388	3529	2382	3832	1164
EGJ25006.1	30S ribosomal protein S21	0	9	89	85	136	148	147	442	86	201	141	268	776	289	235	38	48	31	401	348	41	60	49	252	459	271	556	26	81	277	326	233	428	111
EGJ25007.1	Protein YqeU	0	25	35	28	16	13	36	74	16	55	17	25	68	11	14	2	2	1	41	17	0	1	3	14	15	21	16	3	0	14	19	13	27	10
EGJ25008.1	Ribosomal protein L11 methyltransferase	0	0	0	3	0	11	0	1	1	4	6	0	0	1	0	0	0	0	0	0	0	1	0	0	11	1	1	0	0	0	0	0	0	0
EGJ23587.1	hypothetical protein	0	0	3	2	1	1	11	16	1	1	0	1	13	8	0	0	0	0	7	1	0	0	0	4	0	7	0	2	0	0	0	2	0	2
EGJ25009.1	Chaperone protein dnaJ	0	5	36	26	24	63	72	58	35	36	51	39	211	60	70	10	8	4	104	32	8	16	7	25	100	49	147	4	17	40	41	44	61	36
EGJ25010.1	Chaperone protein dnaK	40	355	810	527	745	888	1042	926	628	789	908	945	2652	1059	1476	93	184	131	2566	561	98	323	396	460	1153	1297	2188	324	509	951	904	502	1216	383
EGJ25011.1	Protein grpE	1	1	40	16	10	19	26	40	23	15	30	22	98	23	68	1	5	6	61	15	1	11	12	19	66	65	76	12	29	40	14	12	35	1
EGJ25012.1	Heat-inducible transcription repressor hrcA	0	58	133	60	93	151	132	157	73	92	105	183	416	112	105	5	15	21	261	70	6	16	29	42	223	195	305	35	19	113	144	64	136	50
EGJ25013.1	Oxygen-independent coproporphyrinogen III oxidase	0	70	80	228	382	142	95	420	78	270	135	108	221	18	90	13	4	18	139	144	14	50	9	1	73	127	204	33	23	56	62	58	45	29
EGJ25014.1	NAD-dependent epimerase/dehydratase	0	0	0	1	2	0	0	1	0	2	0	3	3	2	0	0	0	0	6	0	0	0	0	0	1	0	0	1	0	0	0	0	0	4
EGJ25015.1	Transcriptional regulator	0	8	12	27	51	13	9	106	6	65	19	55	71	32	13	3	4	10	73	60	5	8	0	0	15	24	51	11	1	11	8	8	13	15
EGJ25016.1	Elongation factor 4	0	1	4	25	36	24	12	109	16	37	26	32	54	7	7	1	0	3	29	49	3	3	3	15	17	14	14	1	0	24	12	12	26	8
EGJ25017.1	30S ribosomal protein S20	0	5	23	67	105	20	20	193	25	130	62	50	120	15	22	6	2	12	42	89	15	4	4	7	19	40	51	6	29	24	36	57	55	16
EGJ25018.1	DNA polymerase III subunit	0	11	19	5	14	7	4	48	4	3	8	9	54	7	6	3	0	1	25	13	0	0	0	16	26	18	5	0	0	4	7	4	6	0
EGJ23588.1	hypothetical protein	0	0	0	0	0	0	0	0	0	0	0	0	0	0	0	0	0	0	0	0	0	0	0	0	0	0	0	0	0	0	0	0	0	0
EGJ25019.1	DNA internalization-related competence protein ComEC/Rec2	0	1	32	31	76	24	17	114	25	110	16	49	123	20	28	7	5	14	77	28	13	2	3	0	32	54	38	3	8	15	21	14	32	12
EGJ25020.1	ComE operon protein	0	0	0	0	2	0	0	2	0	0	4	15	12	0	2	0	0	0	5	7	0	0	0	0	10	3	0	0	0	5	2	4	0	0
EGJ25021.1	DNA-binding protein%2C ComEA family	0	0	0	0	0	0	0	1	0	0	0	0	2	0	0	0	0	0	7	0	0	0	0	0	0	4	1	0	0	0	0	0	0	0
EGJ25022.1	SAM domain family protein	0	0	0	6	2	0	0	8	5	9	19	18	10	1	0	0	0	2	7	14	1	0	0	0	4	1	5	0	0	0	0	1	0	6
EGJ25023.1	YqeL-like protein	0	0	5	0	3	0	0	13	1	2	0	8	6	0	0	0	0	0	6	0	0	0	0	0	0	2	0	0	0	0	0	3	0	0
EGJ25024.1	HD domain protein	9	29	1	22	53	22	7	117	11	78	20	35	29	22	14	1	0	6	60	37	4	0	2	11	31	14	21	0	17	12	27	31	20	3
EGJ25025.1	Putative nicotinate-nucleotide adenylyltransferase	0	0	9	46	44	15	3	108	15	58	17	27	38	1	9	4	3	5	32	38	3	3	0	9	10	30	8	12	1	37	12	4	3	4
EGJ25026.1	YqeI	4	6	2	4	13	5	6	26	7	17	2	6	8	2	0	1	0	0	13	19	2	0	0	0	6	4	0	0	8	9	1	0	9	0
EGJ25027.1	Shikimate dehydrogenase 2	0	3	0	18	17	1	10	52	12	22	0	2	2	5	1	0	0	3	12	47	3	2	0	13	9	4	1	0	0	11	5	0	7	1
EGJ25028.1	GTP-binding protein	0	48	33	147	208	83	54	371	45	184	122	100	259	24	48	14	6	18	205	141	21	16	4	1	66	73	88	15	11	65	47	39	72	37
EGJ23445.1	hypothetical protein	0	0	0	0	0	0	0	2	0	0	0	0	0	1	0	0	0	0	2	0	0	1	0	0	2	0	0	0	0	0	0	0	0	0
EGJ23589.1	hypothetical protein	0	0	1	0	0	0	0	2	2	1	1	0	0	0	0	1	0	0	0	1	0	1	0	0	0	1	0	0	0	0	0	0	0	1
EGJ25029.1	HAD-superfamily hydrolase protein	0	0	12	19	63	8	7	60	14	17	5	34	94	2	11	6	1	1	25	34	6	0	0	9	13	26	21	0	0	7	10	7	22	7
EGJ25030.1	M3B family peptidase	0	23	131	280	384	206	183	751	105	566	184	205	269	124	77	8	13	55	242	143	39	16	13	74	76	213	141	27	32	84	114	66	122	63
EGJ25031.1	5'-methylthioadenosine/S-adenosylhomocysteine nucleosidase	20	25	111	143	206	114	62	292	95	130	55	120	276	78	54	4	4	13	201	56	9	5	9	34	64	98	62	7	44	35	35	34	61	11
EGJ25032.1	Secreted protein	4	163	147	178	260	223	132	431	87	245	197	280	490	136	90	16	5	27	294	82	23	15	25	35	109	139	101	3	31	85	91	64	95	38
EGJ25033.1	Transcription elongation factor	0	59	37	87	140	43	12	201	48	69	44	88	169	25	51	12	1	21	114	79	1	13	0	12	78	72	126	3	3	32	17	10	41	8
EGJ25034.1	Uridine kinase	0	0	7	5	5	0	0	14	2	9	3	9	0	0	1	0	0	1	9	1	2	0	0	0	0	0	0	0	0	0	0	0	0	0
EGJ25035.1	O-methyltransferase family protein	0	0	0	0	0	0	0	1	0	0	0	0	8	3	0	0	0	0	0	2	0	0	0	0	0	0	0	0	0	0	0	0	0	0
EGJ25036.1	Secreted aminodeoxychorismate lyase	0	18	77	97	199	36	20	286	31	130	112	228	403	35	71	23	6	17	134	156	5	4	2	0	62	69	111	4	18	33	40	49	58	19
EGJ25037.1	DedA family protein	0	0	0	5	4	0	7	35	3	5	0	0	24	2	18	0	0	0	5	4	0	0	0	0	2	2	8	1	0	2	2	0	1	0
EGJ25038.1	hypothetical protein	0	17	84	127	115	111	109	244	68	124	101	245	656	110	167	36	11	36	395	261	56	31	16	58	187	195	159	18	55	144	176	76	154	59
EGJ23590.1	hypothetical protein	0	4	12	29	47	4	20	52	0	65	3	27	39	3	1	2	1	1	9	6	2	2	0	2	27	5	4	0	0	2	9	3	0	0
EGJ25039.1	Putative Holliday junction resolvase	165	80	176	191	311	278	163	527	127	301	198	565	1374	338	269	57	40	87	684	420	88	82	40	106	478	405	435	36	153	251	322	242	320	122
EGJ25040.1	hypothetical protein	0	22	9	29	36	28	20	47	25	28	44	60	135	48	84	6	10	24	109	94	5	5	6	5	42	64	49	2	15	75	68	48	37	6
EGJ25041.1	Alanyl-tRNA synthetase	0	2	25	42	75	23	34	130	25	99	80	33	49	14	33	2	1	6	38	66	10	5	12	11	24	20	53	12	4	38	35	26	51	11
EGJ25042.1	ATP-binding protein	0	0	1	2	0	0	0	0	0	0	2	1	0	0	0	0	0	0	7	0	0	0	0	0	0	0	0	2	0	0	0	0	0	0
EGJ25043.1	Permease yclI	0	5	0	2	0	5	3	5	9	5	1	4	42	2	3	0	0	1	3	0	0	0	0	0	0	8	7	0	0	0	4	0	0	0
EGJ25044.1	Transcriptional regulatory protein yclJ	16	9	27	62	92	76	42	241	24	119	23	74	261	55	62	20	7	21	180	100	20	22	10	13	151	86	138	7	15	35	55	41	37	20
EGJ25045.1	Sensor histidine kinase	10	97	148	206	372	169	102	508	70	402	139	397	704	238	161	47	36	46	650	391	75	87	30	48	230	328	211	65	120	258	106	158	214	99
EGJ25046.1	hypothetical protein yrrC	12	9	45	97	195	88	73	355	82	196	100	103	104	47	34	17	10	28	169	139	18	22	9	10	95	56	109	10	38	66	64	53	85	26
EGJ25047.1	TPR domain protein	0	0	5	5	4	2	4	6	7	1	5	2	2	0	4	0	0	0	1	1	2	0	0	21	3	6	0	0	16	5	2	0	4	2
EGJ25048.1	Alpha/beta hydrolase family protein	34	0	26	31	59	39	16	129	31	69	37	37	149	21	46	1	2	3	93	47	9	6	1	6	72	64	98	10	7	17	26	25	25	4
EGJ23591.1	Transcriptional regulator	0	15	19	15	20	18	25	42	7	51	4	22	54	15	24	1	0	1	37	31	5	2	8	11	11	13	17	6	2	18	15	19	14	5
EGJ25049.1	tRNA-specific 2-thiouridylase mnmA	0	0	9	5	10	12	1	31	4	10	11	17	4	1	1	0	1	1	12	3	0	2	2	0	0	5	4	1	2	9	1	10	3	8
EGJ25050.1	Putative cysteine desulfurase IscS 1	0	14	1	3	1	6	1	8	0	2	1	0	12	1	4	1	0	0	9	3	0	0	0	0	0	4	5	0	0	6	2	5	0	6
EGJ25051.1	hypothetical AAA domain-containing protein YrvN	0	1	18	44	82	41	22	131	11	100	35	23	83	18	27	4	8	6	113	55	2	1	2	5	34	32	49	12	3	42	23	26	14	12
EGJ25052.1	HTH-type transcriptional regulator CymR	0	9	25	33	52	22	5	102	4	50	9	17	35	2	12	5	7	6	29	25	7	1	0	14	20	17	52	6	16	21	14	7	8	20
EGJ25053.1	Ammonium transporter	0	1	0	0	0	0	0	0	0	0	0	0	2	0	13	0	0	0	1	0	0	0	0	0	8	0	0	0	0	0	0	0	0	0
EGJ25054.1	Nitrogen regulatory PII-like protein	0	0	0	0	0	3	0	0	0	0	0	0	0	0	0	0	0	0	3	0	0	0	0	0	0	1	0	0	0	0	5	0	0	0
EGJ25055.1	hypothetical protein	0	44	51	62	98	71	27	233	34	223	20	98	186	35	75	9	3	18	125	58	14	8	2	21	67	120	129	4	25	45	18	16	11	28
EGJ25056.1	Aspartyl-tRNA synthetase	16	0	4	59	95	19	30	231	33	101	39	62	19	39	10	8	9	12	40	97	10	7	6	0	25	18	10	1	2	37	50	21	51	25
EGJ25057.1	Histidyl-tRNA synthetase	0	0	5	3	12	1	2	70	2	20	2	1	16	5	10	2	0	0	6	16	0	0	3	0	0	5	4	3	0	4	6	2	4	4
EGJ25058.1	N-acetylmuramoyl-L-alanine amidase	15	320	286	408	838	434	398	2234	346	1144	438	432	1105	298	304	66	48	101	704	600	104	136	40	79	632	605	629	121	83	458	331	310	400	156
EGJ23592.1	Aldo/keto reductase	0	0	20	41	43	33	19	57	17	48	39	17	19	5	6	0	5	9	15	41	2	10	3	12	30	10	17	3	4	14	15	32	29	9
EGJ25059.1	D-tyrosyl-tRNA(Tyr) deacylase	0	12	68	77	81	69	65	161	65	47	74	126	335	76	107	14	10	19	220	93	11	29	15	49	92	68	105	10	27	90	35	54	103	28
EGJ25060.1	GTP pyrophosphokinase	7	69	8	65	69	42	32	123	25	66	49	88	268	42	57	9	6	11	139	68	12	6	11	43	94	92	116	8	29	60	20	33	58	5
EGJ25061.1	Adenine phosphoribosyltransferase	0	0	55	32	66	45	36	88	46	46	56	46	91	23	30	1	6	7	83	54	10	7	1	16	34	36	37	0	0	27	14	11	23	9
EGJ25062.1	Single-stranded-DNA-specific exonuclease RecJ	0	22	73	78	103	62	67	207	72	121	46	77	73	16	38	12	8	17	140	90	7	19	12	37	40	52	71	11	22	27	31	18	50	9
EGJ25063.1	hypothetical protein	0	5	14	14	28	40	34	38	21	12	6	20	34	22	10	3	1	1	62	36	2	10	3	4	5	14	18	0	0	4	28	9	3	1
EGJ25064.1	Preprotein translocase subunits SecDF	37	122	64	233	414	154	148	779	77	503	167	305	532	152	207	36	27	27	292	218	45	30	26	39	153	138	241	29	33	137	111	75	165	47
EGJ25065.1	hypothetical protein	0	164	90	118	233	72	79	621	118	397	74	140	407	62	132	35	7	29	260	202	23	16	0	39	88	150	294	29	19	104	60	62	88	30
EGJ25066.1	Preprotein translocase subunit YajC	0	0	5	4	6	0	6	22	2	14	5	12	25	1	0	0	0	1	5	10	2	0	0	0	4	2	6	0	0	3	1	4	3	1
EGJ25067.1	Queuine tRNA-ribosyltransferase	70	5	20	70	153	46	13	319	26	109	40	62	105	9	17	9	4	10	65	116	14	4	0	15	58	67	62	12	10	47	23	8	32	22
EGJ25068.1	S-adenosylmethionine:tRNA ribosyltransferase-isomerase	2	19	59	266	429	88	126	574	97	308	171	182	197	51	48	15	7	25	265	133	31	26	12	2	116	119	77	30	60	54	49	51	82	42
EGJ23593.1	hypothetical protein	0	0	0	0	0	0	0	0	0	0	0	0	0	0	0	0	0	0	0	0	0	0	0	0	0	0	0	0	0	0	0	0	0	3
EGJ25069.1	Holliday junction ATP-dependent DNA helicase ruvB	40	161	139	517	749	220	200	890	118	894	217	406	492	104	174	43	14	52	518	250	84	63	22	77	123	201	274	88	82	124	108	137	154	111
EGJ25070.1	Holliday junction ATP-dependent DNA helicase ruvA	0	0	10	13	27	31	4	88	24	38	16	26	65	2	15	0	1	1	34	14	0	0	0	0	9	12	48	3	8	20	8	1	16	5
EGJ25071.1	L-lactate dehydrogenase 2	0	0	10	3	20	12	0	40	6	28	4	7	40	5	7	1	3	3	13	0	1	8	0	1	6	11	20	0	0	4	5	3	4	7
EGJ25072.1	hypothetical protein	1	2	13	22	16	19	13	38	17	25	12	13	59	11	9	0	0	1	32	22	2	5	0	18	14	18	68	3	0	9	4	2	3	0
EGJ25073.1	Prephenate dehydratase	0	60	54	167	247	34	31	287	63	252	63	139	125	28	21	20	4	19	166	94	38	21	22	5	24	59	28	12	7	55	17	39	38	18
EGJ25074.1	GTPase obg	0	7	2	18	30	12	0	51	2	32	3	37	56	7	5	2	2	13	39	39	7	5	1	0	5	8	19	1	17	15	13	11	1	8
EGJ25075.1	Glycerol kinase	15	7	20	26	26	43	32	34	21	20	21	19	27	11	4	0	4	0	19	11	1	8	1	0	7	11	16	4	1	21	13	2	40	0
EGJ25076.1	Glycerol uptake facilitator protein	0	16	27	23	32	66	54	79	53	48	46	38	79	41	32	4	4	4	116	28	3	18	12	53	60	48	30	12	4	57	31	25	43	15
EGJ25077.1	50S ribosomal protein L27	0	0	0	0	4	3	2	14	0	2	1	0	15	3	0	0	0	0	1	1	0	0	0	0	4	7	19	0	0	12	2	1	6	0
EGJ25078.1	hypothetical protein	0	0	0	20	54	5	7	81	7	13	14	12	33	15	5	3	7	1	22	37	2	1	8	30	50	12	16	7	8	14	28	35	6	6
EGJ23594.1	hypothetical protein	0	0	0	4	6	4	0	8	0	2	2	20	10	6	2	0	0	0	10	0	0	2	0	0	2	0	0	0	0	0	0	1	1	3
EGJ25079.1	50S ribosomal protein L21	0	0	8	16	33	1	23	70	18	10	26	15	57	12	6	5	1	2	19	19	12	0	0	10	22	16	33	7	0	6	15	13	14	9
EGJ25080.1	Ribonuclease%2C Rne/Rng family	0	0	1	0	10	0	0	19	1	14	0	6	6	1	0	0	0	1	3	0	0	0	0	0	11	1	0	0	0	0	0	5	1	1
EGJ25081.1	Septum site-determining protein minD	0	20	6	69	88	40	17	131	14	67	28	115	212	46	24	11	1	16	84	47	4	6	2	0	54	44	27	3	4	33	25	14	15	7
EGJ25082.1	Putative septum site-determining protein minC	0	0	0	0	4	0	0	6	0	1	2	0	7	0	3	0	0	0	2	0	1	0	0	0	0	0	3	0	0	6	0	0	0	0
EGJ25083.1	Rod shape-determining protein MreD	0	0	2	9	4	0	2	17	2	15	4	5	4	0	3	2	0	1	13	10	2	0	0	0	1	2	0	2	0	4	3	5	2	2
EGJ25084.1	Cell-shape determining protein MreC	0	0	0	13	21	3	1	21	9	28	0	7	15	1	2	1	2	0	9	3	1	0	2	25	1	4	4	0	4	0	0	8	13	1
EGJ25085.1	Cell shape determining protein	3	16	7	34	50	21	27	110	22	64	35	15	31	6	13	1	2	7	23	26	5	0	0	0	15	11	51	1	0	20	5	19	10	8
EGJ25086.1	hypothetical protein	0	0	0	0	0	0	0	0	0	0	0	0	1	0	0	0	0	0	0	0	0	0	0	0	0	0	0	0	0	0	0	0	0	0
EGJ25087.1	Type IV leader peptidase family protein	0	0	0	0	3	0	0	0	0	0	0	0	0	0	0	0	0	0	0	0	0	0	0	0	0	0	0	0	0	0	0	0	0	0
EGJ25088.1	Folylpolyglutamate synthase	0	0	0	0	3	0	0	0	0	3	0	0	0	0	0	0	0	0	0	2	0	0	0	0	0	0	0	0	0	0	0	0	0	0
EGJ23595.1	hypothetical protein	0	0	0	0	0	1	1	3	0	0	1	0	0	0	0	0	0	0	0	0	0	0	0	0	0	3	2	0	2	0	3	0	1	0
EGJ25089.1	Valyl-tRNA synthetase	18	5	12	33	41	8	12	91	12	40	36	47	46	11	12	9	1	3	37	57	6	5	16	10	39	24	36	3	6	30	12	24	25	8
EGJ25090.1	Glutamate-1-semialdehyde 2%2C1-aminomutase 1	44	43	9	131	180	31	37	340	45	163	94	32	23	5	9	4	5	4	61	32	6	10	2	16	2	9	12	7	9	35	12	24	28	29
EGJ25091.1	Delta-aminolevulinic acid dehydratase	0	35	56	119	235	52	60	279	54	128	43	71	45	13	18	11	4	8	73	37	9	4	6	2	8	37	30	7	31	36	27	41	34	25
EGJ25092.1	Uroporphyrinogen-III synthase	0	44	29	111	186	70	37	198	68	150	73	52	35	16	5	5	2	10	91	46	9	6	1	24	8	64	11	14	2	14	55	40	46	11
EGJ25093.1	Porphobilinogen deaminase	0	12	9	65	60	27	28	108	27	26	19	10	20	3	6	0	0	5	23	13	0	4	0	0	13	41	9	0	14	19	3	2	19	12
EGJ25094.1	Glutamyl-tRNA reductase	0	57	47	123	159	58	22	272	46	113	62	85	235	11	103	5	2	10	111	34	23	3	0	45	54	60	115	5	11	28	23	36	38	10
EGJ25095.1	Putative GTP-binding protein engB	4	181	54	265	489	203	82	814	129	549	136	265	578	89	181	33	8	32	305	267	37	32	11	28	129	233	284	21	38	129	75	124	92	70
EGJ25096.1	Threonyl-tRNA synthetase	0	26	72	220	309	81	77	377	62	288	119	134	168	63	64	14	12	25	208	95	18	24	26	4	45	105	92	19	46	47	85	65	109	50
EGJ25097.1	Chromosomal replication initiator protein DnaA	6	18	18	84	120	38	57	197	24	195	96	75	83	7	20	19	4	13	78	106	30	7	4	25	43	34	17	3	7	37	34	51	29	15
EGJ25098.1	DNA replication protein DnaB	0	5	27	42	59	46	16	105	8	78	10	17	74	15	14	2	0	9	65	33	13	3	0	12	15	9	8	7	17	16	16	29	21	6
EGJ23596.1	ATP synthase F0%2C C subunit	0	0	0	0	2	0	0	0	0	0	0	0	0	0	0	0	0	0	0	0	0	0	0	0	0	0	0	0	0	0	0	0	0	0
EGJ25099.1	Transcriptional repressor NrdR	0	0	0	6	9	0	0	15	1	12	6	6	17	2	4	0	0	4	19	21	1	0	0	0	6	6	7	0	8	0	0	2	10	2
EGJ25100.1	Dephospho-CoA kinase	0	0	3	21	12	12	8	21	2	21	0	7	4	1	1	1	0	2	8	4	2	5	0	0	0	4	3	0	1	9	3	8	10	3
EGJ25101.1	Formamidopyrimidine-DNA glycosylase	0	17	57	40	93	50	63	143	57	110	77	49	31	26	31	3	10	15	115	66	13	10	8	32	6	25	44	9	32	52	28	30	58	23
EGJ25102.1	DNA polymerase I	2	21	103	118	247	94	69	323	32	184	122	187	516	71	149	22	16	33	254	127	28	17	8	112	187	106	193	30	46	88	66	59	104	29
EGJ25103.1	Isocitrate dehydrogenase	0	72	17	56	80	27	35	126	47	64	36	71	62	17	20	13	9	9	125	72	12	17	16	7	53	37	10	6	13	57	20	14	52	7
EGJ25104.1	Citrate synthase 2	39	71	151	111	209	150	65	374	91	165	132	262	1014	143	215	24	27	54	555	212	26	23	14	97	452	277	260	22	53	149	126	87	121	36
EGJ25105.1	membrane protein	0	0	0	3	3	4	0	25	0	1	0	0	5	0	2	0	0	0	12	2	0	0	0	0	1	1	3	0	0	0	0	0	0	0
EGJ25106.1	FxsA domain membrane protein	11	95	270	165	291	235	98	392	132	297	158	310	2365	122	597	47	64	77	1571	256	23	46	22	36	1243	472	747	24	64	226	74	105	209	34
EGJ25107.1	Pyruvate kinase-like protein	10	72	194	299	385	130	121	598	160	381	223	212	324	70	90	16	14	42	387	116	29	24	22	56	174	158	238	30	57	112	109	88	108	50
EGJ25108.1	6-phosphofructokinase	0	0	4	12	17	30	5	82	6	16	11	5	6	0	2	4	3	0	19	14	7	6	0	0	1	17	23	0	13	15	6	7	15	14
EGJ23597.1	ATP synthase F1%2C delta subunit	0	0	0	0	0	0	0	0	0	0	0	0	0	0	0	0	0	0	0	0	0	0	0	0	0	2	1	0	0	0	0	0	0	0
EGJ25109.1	Acetyl-coenzyme A carboxylase	0	0	20	33	36	13	3	103	9	23	32	41	33	15	5	1	5	6	21	36	8	4	0	7	1	20	38	1	30	17	11	11	18	8
EGJ25110.1	Acetyl-coenzyme A carboxylase	0	31	3	43	120	26	36	233	28	135	42	53	26	14	14	12	1	5	66	65	4	5	0	23	39	42	27	1	13	19	29	17	21	6
EGJ25111.1	DNA polymerase III subunit alpha	8	80	142	451	846	229	203	1098	217	745	290	528	546	158	210	58	29	53	458	411	107	84	58	44	140	263	293	92	106	300	194	199	392	144
EGJ25112.1	Bifunctional oligoribonuclease and PAP phosphatase nrnA	0	83	8	20	38	48	42	80	20	71	20	24	119	44	8	0	2	4	55	22	2	10	2	20	21	23	34	17	19	46	34	23	42	6
EGJ25113.1	CBS domain protein	0	13	25	54	43	42	53	114	54	74	39	29	89	31	48	1	1	6	103	26	6	11	12	43	73	67	48	16	83	45	33	49	46	39
EGJ25114.1	hypothetical protein	0	2	0	1	3	1	3	11	7	0	4	1	11	0	0	0	0	0	2	8	0	0	0	0	11	2	10	0	0	0	0	0	0	0
EGJ25115.1	peptidase M24	31	76	315	450	590	479	424	961	458	535	449	315	898	245	211	37	31	36	814	321	58	90	53	210	438	383	686	83	184	439	232	293	502	169
EGJ25116.1	Alanine dehydrogenase 2	10	44	97	218	351	129	100	736	95	431	101	232	300	130	45	29	6	49	239	189	39	63	14	84	194	172	176	32	53	94	138	132	93	42
EGJ25117.1	Universal stress protein family	66	619	1082	324	390	1326	1434	748	1062	365	1078	390	1567	933	486	57	152	71	934	740	89	235	53	513	1687	799	1191	151	319	923	1563	1348	1070	371
EGJ25118.1	Acetate kinase 2	34	164	181	956	1420	371	349	2049	316	1064	576	580	902	255	425	72	64	102	742	809	105	125	97	118	433	467	423	115	213	467	481	382	534	318
EGJ23598.1	ATP synthase subunit alpha 1	0	0	6	0	0	11	8	0	1	1	0	0	0	4	2	0	0	0	0	1	0	0	0	3	0	6	0	5	0	6	2	0	5	0
EGJ25119.1	N-6 DNA methylase domain protein	0	0	0	24	23	6	6	52	3	28	4	2	21	0	13	0	0	0	14	12	1	0	3	0	7	16	8	0	0	5	1	6	6	1
EGJ25120.1	Putative thiol peroxidase	0	0	11	45	77	31	10	158	23	91	47	59	132	48	28	9	7	11	100	60	12	14	17	26	21	26	56	12	5	46	39	29	23	15
EGJ25121.1	hypothetical protein	0	0	14	5	3	0	0	16	0	14	11	6	1	0	2	0	0	2	1	0	0	0	0	0	0	0	0	0	0	2	0	2	0	2
EGJ25122.1	Putative signal peptide peptidase sppA	0	0	0	5	13	4	1	26	10	12	4	6	8	3	6	0	0	0	8	14	0	3	0	3	5	8	3	1	0	4	6	3	9	7
EGJ25123.1	Putative inorganic polyphosphate/ATP-NAD kinase 2	8	27	39	100	160	63	49	304	50	115	90	107	441	70	81	15	13	26	227	160	27	4	4	17	118	148	182	32	38	101	98	80	98	26
EGJ25124.1	Ornithine carbamoyltransferase	0	0	0	0	0	0	0	3	0	0	0	0	0	3	0	0	0	1	3	0	0	0	0	0	0	1	3	0	0	1	1	0	0	0
EGJ25125.1	Acetylornithine aminotransferase	0	0	0	0	0	0	0	0	0	0	0	0	0	0	0	0	0	0	0	0	0	0	0	0	0	0	2	0	0	0	0	0	0	0
EGJ25126.1	Acetylglutamate kinase	0	0	0	0	0	0	0	0	0	0	0	0	0	0	0	0	0	0	0	2	0	0	0	0	0	0	0	0	0	0	0	0	0	0
EGJ25127.1	Arginine biosynthesis bifunctional protein	0	0	0	0	0	0	0	0	0	0	0	0	0	0	0	0	0	0	0	0	0	1	0	0	0	0	0	0	0	0	0	0	0	0
EGJ25128.1	N-acetyl-gamma-glutamyl-phosphate reductase	0	0	6	2	11	2	0	7	0	11	0	0	1	1	1	0	0	0	3	0	0	0	2	0	0	8	6	3	0	1	0	0	0	1
EGJ23446.1	Quinol oxidase subunit 2	15	27	51	57	131	56	30	239	53	110	41	61	217	33	86	7	4	7	101	48	17	2	7	1	28	54	114	2	9	27	15	20	41	14
EGJ23599.1	ATP synthase F1%2C gamma subunit	0	0	0	0	0	0	0	0	0	0	0	0	0	0	0	0	0	1	0	0	0	0	0	0	0	0	0	0	0	0	6	0	0	0
EGJ25129.1	Putative tRNA sulfurtransferase	0	0	58	95	198	48	36	285	50	214	82	140	165	59	42	18	17	8	180	84	31	46	10	8	75	60	78	20	9	65	61	76	47	41
EGJ25130.1	Aminotransferase class-V family	0	0	0	5	2	4	0	1	0	3	0	2	2	0	2	1	0	0	3	0	1	1	1	0	0	0	1	0	1	1	0	0	3	0
EGJ25131.1	Septation ring formation regulator ezrA	4	55	81	120	282	53	46	395	50	198	88	136	336	30	138	13	10	12	194	89	18	8	0	60	117	114	169	13	15	53	45	32	23	32
EGJ25132.1	GAF domain protein	14	125	222	239	426	142	122	542	96	384	88	259	489	90	204	18	7	42	414	105	23	19	0	11	67	257	311	20	41	128	90	42	42	36
EGJ25133.1	30S ribosomal protein S4	41	291	295	643	1208	298	240	1376	335	631	520	520	747	177	239	42	38	75	617	544	47	44	40	67	341	367	454	86	147	434	364	314	371	161
EGJ25134.1	Tyrosyl-tRNA synthetase	0	0	0	0	1	0	2	10	4	1	0	2	0	0	2	0	0	0	0	9	0	4	0	0	0	0	1	0	0	0	0	0	0	0
EGJ25135.1	Catabolite control protein A	99	239	265	555	808	464	331	1530	185	946	331	827	2516	488	414	48	63	148	1347	770	91	99	66	102	734	722	883	135	123	297	403	378	428	185
EGJ25136.1	Protein AroA(G)	9	16	41	93	152	28	20	530	28	207	161	158	192	73	20	16	10	17	127	316	40	15	9	9	7	61	51	7	43	53	58	47	63	65
EGJ25137.1	hypothetical protein	63	24	64	77	110	165	98	118	68	77	60	99	166	96	67	29	12	8	250	114	24	31	5	19	81	51	66	6	45	48	105	48	96	29
EGJ25138.1	General stress protein	0	11	14	15	17	38	36	30	27	6	6	21	54	18	8	3	1	1	58	3	4	8	0	0	20	18	25	3	5	20	29	34	24	7
EGJ23600.1	ATP synthase subunit beta	0	0	0	0	0	0	0	0	0	0	0	0	0	0	0	0	0	0	0	0	0	0	0	0	0	0	0	0	0	0	0	0	0	0
EGJ25139.1	Aminopeptidase	8	10	9	58	75	37	12	135	14	60	62	48	71	14	13	1	2	8	47	42	3	9	3	4	1	44	34	6	0	19	8	8	18	22
EGJ25140.1	Peroxiredoxin	24	2	56	83	141	51	30	309	58	172	61	81	305	35	121	9	4	11	142	112	15	19	2	70	52	95	168	7	23	60	28	22	43	29
EGJ25141.1	UDP-N-acetylmuramate--L-alanine ligase	0	11	71	148	221	128	94	531	102	157	98	84	148	18	38	8	1	23	145	64	11	7	6	8	77	73	74	16	13	45	54	46	31	31
EGJ25142.1	Dna translocase ftsK	167	663	2026	1076	1218	2878	1517	1091	1071	791	521	562	757	499	218	56	38	43	1345	204	44	98	15	69	249	532	323	114	182	184	133	101	171	24
EGJ25143.1	tRNA binding domain protein	13	6	31	32	46	12	11	96	8	23	8	15	15	5	2	4	1	2	14	16	3	0	0	24	14	31	16	1	0	7	17	5	11	11
EGJ25144.1	hypothetical protein	0	0	6	1	4	0	6	21	5	6	2	5	4	1	1	0	0	6	2	0	0	0	0	1	0	1	0	0	0	4	1	0	2	0
EGJ25145.1	Thioredoxin	0	0	0	0	0	0	3	0	0	0	0	0	0	0	0	0	0	0	0	0	0	0	0	0	0	0	0	0	0	0	0	0	0	0
EGJ25146.1	hypothetical protein	0	0	0	1	0	0	0	6	6	4	0	0	4	10	2	0	0	2	3	17	0	0	0	0	0	4	0	0	1	2	0	0	3	0
EGJ25147.1	Putative aminopeptidase ytoP	0	0	0	9	7	1	2	16	2	0	2	8	25	4	10	2	0	0	10	8	0	0	1	0	4	2	7	2	0	5	6	10	16	4
EGJ25148.1	Peptidase propeptide and ypeb domain subfamily	0	0	8	9	0	8	1	8	3	8	1	8	38	2	10	2	0	2	9	3	2	0	0	3	5	8	18	0	0	11	5	3	1	10
EGJ23601.1	ATP synthase F1%2C epsilon subunit	0	0	0	0	0	0	0	0	0	0	0	0	0	0	0	0	0	0	0	0	0	0	0	0	0	0	0	0	0	0	0	0	0	0
EGJ25149.1	hypothetical protein	7	0	0	1	0	0	0	3	7	1	0	3	6	5	0	0	0	0	6	2	0	0	1	0	0	2	0	0	0	0	0	0	0	0
EGJ25150.1	hypothetical protein ytnP	0	0	0	4	1	0	1	0	0	0	0	0	0	0	0	0	0	0	2	0	0	0	0	0	0	3	0	0	0	0	0	0	0	1
EGJ25151.1	tRNA (guanine-N(7)-)-methyltransferase	2	0	2	24	39	22	4	96	13	12	22	64	57	9	19	4	0	1	22	62	2	0	2	0	17	24	24	4	1	14	27	8	24	2
EGJ25152.1	Phosphotransferase enzyme family protein	0	0	5	22	54	6	8	104	13	24	8	19	30	9	14	11	2	4	39	17	12	0	0	10	18	24	27	0	0	7	21	4	23	3
EGJ25153.1	EmrB/QacA family drug efflux transporter	0	0	0	16	26	4	2	43	8	10	14	8	22	0	0	0	2	3	5	29	8	0	1	0	0	7	5	0	0	2	4	3	4	1
EGJ25154.1	Transcriptional regulator%2C MarR family	0	0	0	1	2	0	0	6	0	0	0	0	0	0	0	0	0	0	1	3	0	0	0	0	5	0	0	0	0	0	0	0	1	0
EGJ25155.1	D-alanine aminotransferase	0	11	24	142	189	68	75	555	59	261	90	191	291	72	51	8	10	28	130	229	32	21	31	16	64	92	30	16	2	83	72	63	131	28
EGJ25156.1	Dipeptidase%2C putative subfamily	14	3	62	203	251	104	166	584	94	198	145	218	372	146	90	11	10	25	288	181	36	30	12	19	93	128	132	34	58	109	96	65	123	44
EGJ25157.1	MutT/nudix family protein	0	0	2	1	5	0	3	3	0	3	4	0	18	2	11	0	0	0	4	5	0	0	0	0	7	1	1	0	0	2	0	0	3	2
EGJ25158.1	Carbohydrate kinase	0	0	24	26	27	26	4	90	28	92	61	7	45	4	3	0	1	10	18	6	1	1	3	8	26	38	56	4	6	11	29	10	19	13
EGJ23602.1	hypothetical protein	0	0	0	0	0	0	0	0	0	0	0	0	0	0	0	0	0	0	0	0	0	0	0	0	0	0	0	0	0	0	0	0	0	0
EGJ25159.1	Membrane-associated phosphatase	0	0	1	7	5	0	2	6	4	13	1	1	0	0	1	0	0	0	4	0	0	3	0	3	0	0	0	1	0	2	2	2	2	1
EGJ25160.1	Polysaccharide biosynthesis family protein	0	0	3	13	24	3	1	31	2	14	8	6	21	3	4	0	0	1	10	9	0	4	1	0	8	21	4	1	2	8	9	2	6	3
EGJ25161.1	Polysaccharide biosynthesis family protein	0	1	5	28	58	10	16	90	12	82	45	11	16	9	7	6	0	6	21	34	4	2	4	1	6	9	8	1	19	6	5	9	2	4
EGJ25162.1	hypothetical protein	0	0	1	7	14	0	0	20	0	7	6	9	10	0	4	0	0	0	10	1	0	0	0	0	0	3	6	0	0	1	0	6	0	7
EGJ25163.1	Tryptophan synthase	0	0	0	0	6	1	1	10	0	4	3	0	0	2	0	0	0	0	0	0	0	3	0	0	0	0	0	0	0	0	0	0	4	0
EGJ25164.1	Tryptophan synthase	0	0	0	0	0	0	0	0	0	6	0	0	0	0	0	0	0	0	0	0	0	0	0	3	0	0	0	0	0	0	0	0	0	0
EGJ25165.1	N-(5'-phosphoribosyl)anthranilate isomerase	0	0	0	0	0	0	4	0	0	0	0	0	0	0	0	0	0	0	0	0	0	0	0	0	0	2	0	0	0	0	0	0	0	0
EGJ25166.1	Indole-3-glycerol phosphate synthase	0	0	0	0	0	0	1	0	0	0	0	0	0	0	0	0	0	0	0	0	0	0	0	0	0	0	0	0	0	0	0	0	0	0
EGJ25167.1	Anthranilate phosphoribosyltransferase	0	0	1	0	0	0	0	0	0	4	0	0	9	0	0	0	0	0	0	0	0	0	0	0	0	0	0	0	0	0	0	0	0	0
EGJ25168.1	Anthranilate synthase	0	0	0	0	0	0	0	0	0	0	0	0	0	0	0	0	0	0	0	0	0	0	0	0	0	0	3	0	0	0	0	0	0	0
EGJ23603.1	hypothetical protein	0	0	8	0	4	5	0	13	0	0	9	6	9	0	5	0	0	0	3	16	1	0	0	0	1	0	1	0	0	10	1	5	0	1
EGJ25169.1	Anthranilate synthase	0	0	0	0	0	0	0	0	0	0	0	0	0	0	0	0	0	0	0	0	0	0	0	0	0	0	0	0	0	0	0	0	0	0
EGJ25170.1	hypothetical protein	0	0	0	0	0	0	0	0	0	0	0	0	2	0	0	0	0	0	0	0	0	0	0	0	0	0	0	0	0	0	0	0	0	0
EGJ25171.1	Alcohol dehydrogenase	769	2862	10942	5583	7197	11834	16076	6575	9900	5131	10790	7467	3294	6101	1081	705	1128	602	7746	5933	1476	4300	1371	823	3028	2410	2726	644	1749	2798	3769	3141	3694	1783
EGJ25172.1	Glyoxalase/bleomycin resistance protein/dioxygenase family protein	0	23	79	42	89	30	15	105	32	107	42	49	126	14	57	2	2	4	87	27	4	0	4	8	16	46	91	11	7	27	9	15	18	15
EGJ25173.1	ABC superfamily ATP binding cassette transporter	107	429	245	662	1044	540	285	1657	225	1014	223	412	1121	169	473	44	6	75	506	333	61	56	12	52	496	406	795	78	112	351	425	493	186	169
EGJ25174.1	ABC-type sugar transport system	89	384	260	1510	2544	473	651	2552	464	2196	703	765	723	205	269	99	83	244	882	748	231	179	43	140	445	965	333	221	368	539	726	1113	503	500
EGJ25175.1	Putative carboxypeptidase yocD	0	46	44	101	101	85	83	277	46	148	75	138	178	46	78	26	6	23	237	141	28	8	1	12	92	62	65	4	47	34	26	45	57	12
EGJ25176.1	DNA-3-methyladenine glycosidase I	0	4	51	42	78	27	27	204	26	107	46	74	245	14	62	6	4	6	111	40	12	6	0	0	31	56	83	3	0	57	8	32	14	5
EGJ25177.1	Aconitate hydratase	69	114	495	785	1185	652	573	1712	589	1029	624	696	1675	477	474	79	82	76	1831	676	125	191	61	220	501	416	624	113	264	456	354	388	498	206
EGJ25178.1	STAS domain protein	0	0	46	9	28	19	14	54	21	14	18	14	41	12	1	4	3	2	16	25	1	2	0	0	2	9	31	2	1	17	9	17	30	3
EGJ23604.1	PTS system%2C mannose-specific IIAB components	0	28	19	16	15	59	33	36	68	14	20	8	9	1	3	0	0	0	2	19	3	13	1	0	7	7	53	2	0	3	4	4	6	7
EGJ25179.1	hypothetical protein	0	11	14	39	65	27	37	82	28	19	73	58	77	20	21	3	4	0	38	30	11	1	5	1	28	32	34	10	0	30	32	22	23	13
EGJ25180.1	Helicase%2C Snf2 family	0	69	189	214	351	266	251	562	202	319	238	117	321	79	92	10	15	12	387	121	19	40	38	32	178	117	201	46	32	139	93	97	188	60
EGJ25181.1	Exonuclease SbcC	0	7	6	58	95	25	33	161	30	107	24	22	44	14	10	3	2	2	29	53	5	4	7	0	9	29	13	13	4	25	19	21	19	8
EGJ25182.1	Exonuclease SbcD	0	0	0	4	5	22	3	8	6	9	0	8	6	0	3	2	0	0	2	13	0	0	0	0	0	2	0	0	0	3	0	13	3	0
EGJ25183.1	1-acylglycerol-3-phosphate O-acyltransferase	32	410	322	919	1518	422	212	1736	175	1380	294	612	1372	171	395	70	22	78	1041	413	89	54	15	59	280	463	719	86	79	218	267	147	187	130
EGJ25184.1	Lipoprotein	1	1	17	51	87	37	20	221	31	70	48	61	186	55	36	3	9	27	166	149	37	24	6	8	70	42	42	3	20	62	55	47	55	32
EGJ25185.1	CcdC	0	107	1	4	10	7	0	19	0	0	5	2	5	0	1	1	0	1	1	0	0	0	0	0	1	0	2	0	0	2	0	2	0	0
EGJ25186.1	ATP-binding/permease protein	0	0	0	0	0	0	0	0	0	0	1	0	0	0	0	0	0	0	3	0	0	0	0	0	0	0	0	0	0	0	0	1	0	0
EGJ25187.1	ABC-type transport system protein	0	0	0	0	1	0	0	1	0	0	0	0	2	2	2	0	0	0	1	0	0	0	0	0	0	0	0	1	0	1	2	0	0	0
EGJ25188.1	Lipoprotein	0	0	0	0	0	0	0	0	0	6	0	0	0	0	0	0	0	0	0	0	0	0	0	0	0	0	0	0	0	0	0	0	0	0
EGJ23605.1	Mannose-specific PTS system component	20	0	9	3	1	28	21	16	6	9	6	0	8	0	0	0	0	0	0	0	0	0	0	0	0	7	0	0	0	1	0	0	0	0
EGJ25189.1	Putative secreted protein	0	0	0	0	0	0	0	1	0	0	0	0	0	0	0	0	0	0	0	0	0	0	0	0	0	0	0	0	0	0	0	0	0	0
EGJ25190.1	hypothetical protein	0	0	0	0	15	0	0	6	0	2	1	0	1	1	2	1	0	0	3	2	0	0	0	1	0	0	0	0	0	3	1	0	5	0
EGJ25191.1	hypothetical protein	0	0	0	3	2	0	0	1	0	0	4	0	2	0	0	1	0	0	3	7	1	0	0	0	0	0	2	0	0	0	0	0	0	0
EGJ25192.1	Elongation factor Ts	224	1043	1242	3193	4977	1325	1162	3280	580	2682	956	7355	7124	2728	1495	592	316	586	6247	3786	879	988	636	885	1881	2848	1293	789	1278	1525	1428	1559	1822	851
EGJ25193.1	30S ribosomal protein S2	378	1357	1506	3225	4451	1964	1027	4893	842	2078	1080	4252	6927	1556	1947	447	218	567	4908	4372	714	415	151	712	1741	3015	3491	601	619	1551	1511	1224	1376	894
EGJ25194.1	sucrose-specific PTS system IIBC component	0	0	0	3	2	0	0	0	5	0	0	0	0	0	0	0	0	0	4	3	0	0	0	0	0	1	0	0	0	0	0	1	4	0
EGJ25195.1	N-acetylmuramic acid 6-phosphate etherase	0	0	0	0	0	3	0	0	0	0	0	0	3	0	0	0	0	0	1	0	0	0	0	0	0	1	3	0	0	0	0	0	0	0
EGJ25196.1	Phosphosugar-binding transcriptional regulator	0	59	46	52	103	34	52	150	23	147	46	118	290	57	143	8	8	14	98	78	20	21	13	1	78	96	100	17	11	18	34	31	48	14
EGJ25197.1	Leucyl-tRNA synthetase	0	19	28	75	109	49	43	98	39	67	76	54	83	36	45	14	3	7	67	52	8	17	16	22	31	35	54	12	22	25	48	30	52	13
EGJ25198.1	Putative protein ytqA	0	0	0	4	2	0	2	9	0	12	5	0	1	0	3	0	0	0	1	1	2	0	0	0	5	0	0	0	0	2	1	2	0	7
EGJ23606.1	PTS system protein	0	1	7	9	9	34	5	3	4	20	7	0	0	0	4	2	2	3	10	0	0	0	0	0	0	6	2	0	0	1	0	0	3	1
EGJ25199.1	Methylase protein	3	13	46	147	224	67	80	329	73	286	67	115	128	57	39	20	11	16	113	70	18	35	24	44	73	139	48	14	20	81	32	53	84	33
EGJ25200.1	Asparagine synthetase	21	3	32	176	292	46	75	552	68	218	76	109	151	65	25	10	4	10	133	118	11	6	6	13	46	54	35	12	31	27	32	46	63	24
EGJ25201.1	S-adenosylmethionine synthase	24	19	223	146	152	239	374	252	269	118	391	80	235	84	53	12	23	21	129	87	25	52	40	61	129	114	128	21	78	153	188	123	143	71
EGJ25202.1	hypothetical protein	1	0	5	9	25	22	0	42	4	7	15	38	104	12	4	7	3	11	52	36	9	6	0	0	20	35	51	3	0	6	6	7	20	8
EGJ25203.1	Cell wall surface anchor protein	184	350	794	1118	1646	1213	1328	1886	1155	1573	1301	1017	794	330	150	159	58	96	650	1052	192	270	116	149	292	329	381	104	242	319	458	408	420	175
EGJ25204.1	L-lactate dehydrogenase	0	0	0	0	4	0	12	0	0	0	0	0	0	0	0	0	0	0	2	0	0	3	0	0	0	0	1	0	0	5	0	0	0	0
EGJ25205.1	YtmB like protein	0	0	0	0	0	0	0	3	0	0	0	0	0	0	0	0	0	0	0	5	0	0	0	0	0	0	0	0	0	0	0	0	0	0
EGJ25206.1	MutT/nudix family protein	0	0	0	0	2	0	0	4	0	10	1	4	9	0	0	0	0	0	0	0	0	0	0	0	1	1	0	1	0	0	1	0	0	0
EGJ25207.1	hypothetical conserved protein	0	0	0	0	0	0	0	2	0	2	0	0	0	0	0	0	0	3	0	0	0	0	0	0	0	0	0	0	0	0	0	0	0	0
EGJ25208.1	Metal ion binding lipoprotein	35	55	41	122	234	62	63	217	49	155	52	221	248	47	90	22	9	27	221	115	31	17	31	19	66	49	82	6	11	37	34	43	21	23
EGJ23607.1	hypothetical protein	8	39	64	104	179	60	34	355	62	180	59	121	283	37	74	12	5	9	120	169	22	12	2	2	86	104	163	7	19	85	41	33	34	6
EGJ25209.1	2-succinylbenzoate--CoA ligase	0	0	0	10	14	9	7	30	12	8	4	14	13	3	0	3	0	1	11	14	0	0	0	0	0	5	8	0	0	0	1	0	8	2
EGJ25210.1	1%2C4-Dihydroxy-2-naphthoyl-CoA synthase	0	9	37	72	137	97	98	430	86	282	137	49	103	27	34	7	5	12	60	116	17	19	5	11	50	31	59	3	42	51	73	88	86	29
EGJ25211.1	Prolyl aminopeptidase	0	0	10	23	32	15	4	44	19	12	23	6	7	5	1	0	3	1	14	17	0	1	0	1	10	5	12	1	16	1	10	11	14	2
EGJ25212.1	2-succinyl-5-enolpyruvyl-6-hydroxy-3- cyclohexene-1-carboxylate synthase	2	163	320	541	774	483	496	855	553	617	443	339	417	175	145	39	51	51	872	217	83	102	84	130	222	295	194	196	189	368	172	188	354	167
EGJ25213.1	Menaquinone-specific isochorismate synthase	0	43	21	26	52	23	19	128	30	54	78	19	111	12	48	7	3	2	44	24	0	4	4	8	43	61	37	8	3	43	18	13	44	5
EGJ25214.1	1%2C4-dihydroxy-2-naphthoate octaprenyltransferase	126	611	490	1120	1629	484	321	2030	383	1776	527	567	1887	196	550	95	44	150	845	561	125	90	32	118	447	630	945	110	92	377	207	283	229	123
EGJ25215.1	Bifunctional homocysteine S-methyltransferase/5%2C10-methylenetetrahydrofolate reductase	0	0	0	3	0	0	1	1	0	0	0	0	0	0	3	0	0	0	0	0	0	0	0	0	0	0	10	4	0	0	0	0	1	0
EGJ25216.1	Cystathionine gamma-synthase	0	0	0	0	0	0	0	0	0	0	0	0	0	0	0	0	0	0	0	0	0	0	0	0	0	0	0	0	0	0	0	0	0	0
EGJ25217.1	Cystathionine gamma-synthase / cysteine synthase	0	0	0	0	1	0	0	0	0	0	0	0	0	0	0	0	0	0	0	0	0	0	0	0	0	0	0	0	0	0	0	0	0	0
EGJ25218.1	5-methyltetrahydropteroyltriglutamate- homocysteine methyltransferase	0	0	0	0	0	0	0	12	0	0	0	0	0	0	1	0	0	0	0	0	0	0	0	0	0	0	0	0	0	1	0	0	0	0
EGJ23608.1	hypothetical protein	0	48	70	87	129	40	38	237	11	144	26	31	280	14	41	7	0	8	98	32	5	0	2	0	92	25	82	5	15	59	32	15	11	7
EGJ25219.1	MFS transporter	0	0	0	0	0	0	0	0	0	0	0	0	0	0	0	0	0	0	0	1	0	0	0	0	0	0	0	0	0	0	0	0	0	0
EGJ25220.1	Peroxide-responsive repressor perR	16	25	106	106	183	107	46	357	36	178	77	230	719	130	204	23	15	47	480	166	35	24	27	15	274	200	220	31	22	139	50	56	62	26
EGJ25221.1	D-isomer specific 2-hydroxyacid dehydrogenase protein	10	328	343	237	430	392	240	560	228	565	304	548	1638	305	555	69	29	61	1274	315	85	103	30	136	705	516	625	85	124	300	201	197	215	102
EGJ25222.1	Glutamate-1-semialdehyde 2%2C1-aminomutase 1	0	0	5	9	25	4	0	23	7	5	11	1	1	0	0	1	0	1	2	2	2	0	0	0	0	1	3	0	0	4	0	0	3	5
EGJ25223.1	Membrane protein	3	73	105	133	178	120	52	401	63	171	104	298	815	176	207	28	19	35	468	251	25	15	4	28	263	218	243	15	36	119	123	91	84	24
EGJ25224.1	hypothetical protein	9	78	259	294	537	330	239	1458	304	846	264	420	1347	282	277	28	29	50	576	343	71	47	9	155	655	394	620	38	78	398	343	286	386	92
EGJ25225.1	Enoyl-[acyl-carrier-protein] reductase	0	13	0	15	10	0	2	19	9	15	4	9	5	4	4	1	0	0	5	10	1	0	0	0	0	3	0	0	0	8	0	1	2	5
EGJ25226.1	A/G-specific adenine glycosylase protein	4	0	21	34	103	23	14	84	25	110	38	7	15	0	11	2	1	2	44	28	1	5	0	0	22	9	42	3	7	20	4	16	27	8
EGJ25227.1	hypothetical protein yfhP	197	1221	2096	3319	4959	4031	3628	11068	3719	6261	3143	3482	6017	2467	1510	536	590	694	5253	3894	741	1129	182	669	3482	4332	3941	568	1089	3007	4846	3108	3689	1593
EGJ25228.1	DUTPase family protein	0	0	4	18	41	10	11	41	4	57	19	31	33	5	12	10	1	1	45	16	0	3	1	1	17	18	31	7	1	5	8	14	21	5
EGJ23447.1	Quinol oxidase subunit 1	63	2	82	327	423	154	129	769	245	421	180	172	82	38	27	22	13	24	239	191	54	47	11	18	24	88	68	13	57	116	57	117	144	66
EGJ23609.1	hypothetical protein	161	964	762	1600	2760	1006	630	2937	439	3912	719	2285	2993	652	1197	310	72	229	3327	1252	335	234	64	273	1459	1575	1697	288	325	567	471	439	650	358
EGJ25229.1	YfhJ	0	0	0	14	9	7	14	37	5	14	0	16	25	7	8	2	0	4	21	19	1	1	0	6	32	3	32	7	1	16	3	12	4	1
EGJ25230.1	Regulatory protein recX	12	136	232	276	389	316	153	491	101	489	135	386	931	196	386	37	19	37	701	215	34	63	29	91	391	382	385	71	74	209	149	75	161	76
EGJ25231.1	NAD-dependent epimerase/dehydratase	5	105	360	158	209	363	236	292	177	105	90	308	781	260	122	46	24	51	601	238	39	69	11	57	205	253	152	29	40	124	119	69	148	46
EGJ25232.1	Lysyl-tRNA synthetase	2	31	38	74	187	26	26	400	23	203	57	115	163	27	31	8	4	19	113	103	20	19	10	3	79	52	62	5	17	64	44	75	54	28
EGJ25233.1	VanZ like family	0	8	17	52	46	28	12	95	16	113	12	28	90	10	19	2	0	2	22	27	7	0	0	0	52	13	27	1	17	4	9	12	1	0
EGJ25234.1	Cation efflux family protein	0	0	3	4	10	2	4	6	6	3	0	2	13	1	3	0	2	1	11	1	0	0	0	0	0	9	14	0	0	3	0	0	7	0
EGJ25235.1	Acetyltransferase	0	0	0	0	1	0	0	9	0	0	0	5	0	0	0	0	0	0	5	0	0	0	0	7	0	0	0	0	0	0	0	8	0	0
EGJ25236.1	Methyl-accepting chemotaxis protein	0	0	3	3	2	4	0	4	0	3	0	1	3	0	2	0	0	0	1	0	0	0	0	0	5	2	5	0	0	4	2	0	0	0
EGJ25237.1	hypothetical protein	0	0	0	1	0	2	0	0	0	0	4	0	0	1	0	0	0	0	0	1	0	0	0	0	4	0	2	0	0	0	4	1	0	0
EGJ25238.1	hypothetical protein	203	419	1093	898	1209	1828	2464	2049	2047	1067	2850	600	1691	618	524	50	155	87	1101	854	125	237	182	119	1357	1197	1162	143	276	999	1291	1027	1099	548
EGJ23610.1	Transcriptional regulator%2C ArsR family	15	60	56	97	130	118	89	194	84	223	42	122	303	66	96	12	11	18	209	90	44	28	8	3	132	81	171	7	15	104	40	38	51	32
EGJ25239.1	Fosfomycin resistance protein fosX	3	10	138	86	110	211	269	227	186	80	383	51	198	85	48	2	12	11	129	97	12	17	17	25	132	117	171	15	59	143	123	118	127	89
EGJ25240.1	hypothetical protein	29	473	502	743	1045	892	748	1443	660	1113	852	692	1415	549	446	54	99	112	1270	590	150	201	200	287	610	722	829	197	266	606	620	546	731	297
EGJ25241.1	OsmC-like protein	0	10	25	39	29	39	46	67	11	49	29	14	94	18	47	0	3	10	103	15	2	3	4	12	33	42	45	4	17	54	32	14	32	11
EGJ25242.1	Deoxyguanosine kinase	0	6	56	111	205	35	40	246	7	92	36	204	568	30	101	6	2	26	209	152	18	5	0	6	75	55	81	1	6	39	62	43	25	43
EGJ25243.1	Transporter	0	0	19	19	20	1	1	12	15	10	0	3	9	0	8	0	1	4	13	4	0	5	1	0	1	7	17	0	1	7	6	11	7	3
EGJ25244.1	hypothetical protein	4	74	15	21	34	12	17	60	13	47	9	31	77	2	22	1	4	8	65	26	1	5	0	0	0	20	46	3	0	12	5	8	8	3
EGJ25245.1	Aminoglycoside N3-acetyltransferase protein	0	0	74	50	84	47	62	79	43	59	69	16	92	25	22	9	3	1	42	13	1	3	2	3	16	46	8	6	1	16	15	9	17	5
EGJ25246.1	Methionine aminopeptidase%2C type I	4	100	38	167	192	56	51	301	67	104	80	112	274	110	74	8	8	7	205	114	42	26	7	50	81	63	113	19	35	76	60	47	100	24
EGJ25247.1	Flavodoxin	0	0	0	0	19	0	2	29	7	2	2	5	21	3	0	0	0	5	14	17	0	0	0	0	9	16	10	0	0	15	3	11	0	3
EGJ25248.1	Peptidase M29 aminopeptidase II	6	81	96	203	302	134	184	507	138	293	226	112	190	66	59	17	23	21	253	79	30	30	30	35	183	123	172	31	36	167	104	74	145	23
[truncated: 2,040 more rows]

## Sheet: ScottA_condition
Sample_ID	condition
S1	200-2_control
S3	200-2
S5	400-2
S7	200-8_control
S9	400-8_control
S11	200-8
[truncated: 28 more rows]

## Sheet: ScottA_200-8
Strain ScottA upregulated genes (200 Mpa 8 minutes pressure)
[truncated: 8 more rows]

[truncated: 2 more sheets: ScottA_200-60, ScottA_400-60]
