# Supplementary material for: Genomic characterization of the most barotolerant Listeria monocytogenes RO15 strain compared to reference strains used to evaluate food high pressure processing
Source: BMC Genomics. 2020 Jul 2;21:455. doi: 10.1186/s12864-020-06819-0 (PMC7331262; doi:10.1186/s12864-020-06819-0)
Supplement: Supplementary file 3 — Additional File 3 : Table S3. Table shows Average Nucleotide Identity (ANI) (based on BLAST) calculation results of each strain. For strains ScottA and F2365 the ANI score with other strains was lower than 95. ANI score between ScottA and F2365 was higher than 95. For the other strains ANI scores between each other were more than 98. [file 12864_2020_6819_MOESM3_ESM.xlsx]

## Sheet: Sheet1
Strain	RO4	F2365	MB5	EGD-e	AB199	AB120	ScottA	C7	2HF33	RO15
RO4	*	94.67	98.88	98.99	98.95	98.95	94.59	98.85	98.5	98.76
F2365	94.49	*	94.52	94.5	94.6	94.59	99.58	94.59	94.59	94.56
MB5	98.75	94.52	*	98.71	98.79	98.79	94.37	98.65	98.24	98.63
EGD-e	98.9	94.61	98.74	*	99.35	99.35	94.45	98.94	98.46	98.73
AB199	98.84	94.49	98.73	99.27	*	100	94.48	98.72	98.47	98.74
AB120	98.8	94.52	98.74	99.26	99.99	*	94.52	98.69	98.43	98.74
ScottA	94.5	99.59	94.38	94.4	94.66	94.66	*	94.42	94.48	94.45
C7	98.75	94.58	98.73	98.92	98.76	98.76	94.42	*	98.35	98.64
2HF33	98.28	94.61	98.26	98.34	98.49	98.49	94.46	98.32	*	98.08
R015	98.66	94.59	98.56	98.66	98.78	98.78	94.45	98.57	98.11	*
Table S3. ANIb scores
