# Supplementary material for: Genomic characterization of the most barotolerant Listeria monocytogenes RO15 strain compared to reference strains used to evaluate food high pressure processing
Source: BMC Genomics. 2020 Jul 2;21:455. doi: 10.1186/s12864-020-06819-0 (PMC7331262; doi:10.1186/s12864-020-06819-0)
Supplement: Supplementary file 6 — Additional File 6 : Table S5. T-test against RO15 log10 reduction. [file 12864_2020_6819_MOESM6_ESM.xlsx]

## Sheet: Sheet4
	log(cfu/ml)
	Control1	Control2	Control3	Control4	Control5	Control6	Control7	Control8	Control9
F2365	9.63467	9.60529	9.66965	9.47477	9.47063	9.48055
ScottA	10.0013	9.96804	9.99316	9.63484	9.61289	9.62631
EGD-e	9.649	9.61836	9.70336	9.51347	9.45243	9.33514
AB199	9.73934	9.70818	9.68305	9.48993	9.42276	9.51443
RO15	9.51741	9.47851	9.65521	9.2832	9.26558	9.31221	9.20984	9.16391	9.14787
AB120	9.7078	9.68288	9.66305	9.25185	9.45376	9.50729
RO4	9.76916	10.0221	9.91174	9.68187	9.63235	9.66965
C7	9.75537	9.93036	9.77709	9.59485	9.44127	9.62674
MB5	9.69746	9.70162	9.70349	9.60184	9.46457	9.42076					Statistical test against RO15 log change
2HF33	9.62653	9.64152	9.64189	9.48752	9.48517	9.56969						T-test against RO15		Is < 0.05
											F2365	0.000175841		1
	log(cfu/ml)										ScottA	0.00743975		1
	Treatment1	Treatment2	Treatment3	Treatment4	Treatment5	Treatment6	Treatment7	Treatment8	Treatment9		EGD-e	5.497e-10		1
F2365	9.22185	9.31079	9.12541	8.85458	8.81318	9.17259					AB199	0.0148317		1
ScottA	8.74894	8.79091	8.82917	9.41725	9.48149	9.50673					RO15	1		0
EGD-e	7.26351	7.36049	7.26288	7.719	7.68667	7.58416					AB120	0.00311507		1
AB199	9.61147	9.37079	9.51649	9.21186	9.22185	9.06436					RO4	1.42324e-08		1
RO15	9.2796	9.35655	9.38458	9.13248	9.27737	9.39131	9.22185	9.18518	9.33427		C7	0.0021817		1
AB120	9.41725	9.46489	9.38458	8.97004	9.10351	8.85458					MB5	0.0502723		0
RO4	8.85458	8.84961	8.74894	8.79091	8.73617	8.71627					2HF33	0.165288		0
C7	9.30267	9.32658	9.34182	9.42965	9.24115	9.27737
MB5	9.4109	9.34182	9.30267	9.47606	9.38458	9.34182
2HF33	9.48688	9.38458	9.54452	9.37079	9.42965	9.31876
	log_change1	log_change2	log_change3	log_change4	log_change5	log_change6	log_change7	log_change8	log_change9
F2365	0.412818	0.294504	0.544232	0.620192	0.657441	0.30796
ScottA	1.25238	1.17713	1.16399	0.217598	0.131404	0.11958
EGD-e	2.38549	2.25786	2.44048	1.79447	1.76576	1.75098
AB199	0.127875	0.33739	0.166561	0.278069	0.200912	0.450068
RO15	0.237805	0.121961	0.270634	0.150729	-0.0117866	-0.0791001	-0.0120125	-0.0212696	-0.186405
AB120	0.290559	0.21799	0.278473	0.281811	0.350249	0.652715
RO4	0.914584	1.17252	1.1628	0.890964	0.89618	0.953371
C7	0.452702	0.60378	0.435269	0.165192	0.200119	0.349376
MB5	0.286552	0.359793	0.400817	0.12578	0.0799899	0.0789351
2HF33	0.139652	0.256944	0.0973735	0.116734	0.0555169	0.250936
