# Supplementary material for: Genomic characterization of the most barotolerant Listeria monocytogenes RO15 strain compared to reference strains used to evaluate food high pressure processing
Source: BMC Genomics. 2020 Jul 2;21:455. doi: 10.1186/s12864-020-06819-0 (PMC7331262; doi:10.1186/s12864-020-06819-0)
Supplement: Supplementary file 7 — Additional File 7 : Table S6. Barotolerant strains specific genes based on pan-genome wide association analysis. Table shows genes that have p < 0.01 based on pan-genome wide association analysis for barotolerant strains. Gene IDs of strain RO15 was used for this table. Orthologs of these genes with 95% identity were also seen in strains MB5 and 2HF33. In addition, the list of other publicly available L. monocytogenes genomes, where these genes were seen, are also provided. [file 12864_2020_6819_MOESM7_ESM.xlsx]

## Sheet: Barotolerant strains specific
Barotolerant strains specific genes list
Gene ID	Annotation	Located in prophage	Prophage region in RO15
OCPFDLNE_00075	Hypothetical protein	no	-
OCPFDLNE_00077	Hypothetical protein	no	-
OCPFDLNE_01167	Hypothetical protein	no	-
OCPFDLNE_02194	Hypothetical protein	yes	phage3
OCPFDLNE_02195	ASCH domain-containing protein	yes	phage3
OCPFDLNE_02196	Hypothetical protein	yes	phage3
OCPFDLNE_02198	DNA-directed RNA polymerase 2 subunit	yes	phage3
OCPFDLNE_02579	Hypothetical protein	yes	phage4
OCPFDLNE_02580	Hypothetical protein	yes	phage4
OCPFDLNE_02590	Hypothetical protein	yes	phage4
OCPFDLNE_02591	Phage baseplate upper protein	yes	phage4
OCPFDLNE_02606	Phage minor structural protein GP20	yes	phage5
OCPFDLNE_02798	DUF2481 domain-containing protein	yes	phage5
Table S6. Barotolerant strains specific genes, and comparison of these genes with genes of complete L. monocytogenes genomes

## Sheet: genome_list
All completes genomes from Refseq and studied genomes in this study
The list is sorted based on blast similarty to RO15 (Same order in ring figures (supplementary figure S2))
Refseq Accession ID	Strain name	Predicted serotype	Predicted Anti-CRISPR genes	Predicted Number of Phage	Self targeting spacer predicted	CAS-Type Predicted (RliB-CRISPR excluded)
NC_021823.1	Listeria monocytogenes strain C1-387	1/2a,3a	-	4	yes	CAS-TypeIB
NZ_CP021174.1	Listeria monocytogenes strain FORC_057 chromosome	1/2a,3a	AcrIIA1	3	yes	CAS-TypeIB
NZ_CP045969.1	Listeria monocytogenes strain AUSMDU00007774 chromosome	1/2a,3a	-	3	yes	CAS-TypeIB
NZ_CP020827.1	Listeria monocytogenes strain CFSAN028538 chromosome	1/2a,3a	-	3	yes	CAS-TypeIB
NC_017547.1	Listeria monocytogenes Finland 1998	1/2a,3a	-	1	yes	CAS-TypeIB
NZ_CP007020.1	Listeria monocytogenes serotype 1/2a str. 98-2035	1/2a,3a	-	4	yes	NotFound
NZ_CP007021.1	Listeria monocytogenes serotype 1/2a str. 99-6370	1/2a,3a	-	4	yes	NotFound
-	2HF33	1/2a,3a	AcrIIA1,AcrIIA2,AcrIIA3,AcrIIA4	5	yes	CAS-TypeIB,CAS-TypeIIA
NZ_CP019167.1	Listeria monocytogenes strain HPB5622	1/2a,3a	-	4	yes	NotFound
NZ_CP006858.1	Listeria monocytogenes serotype 1/2a str. 08-6569	1/2a,3a	-	4	yes	NotFound
NZ_CP006859.1	Listeria monocytogenes serotype 1/2a str. 08-6997	1/2a,3a	-	4	yes	NotFound
NZ_CP006860.1	Listeria monocytogenes serotype 1/2a str. 10-0815	1/2a,3a	-	4	yes	NotFound
NZ_CP007009.1	Listeria monocytogenes serotype 1/2a str. 08-6056	1/2a,3a	-	4	yes	NotFound
NC_013766.2	Listeria monocytogenes 08-5578	1/2a,3a	-	4	yes	NotFound
NZ_CP028183.1	Listeria monocytogenes strain CFSAN054109 chromosome	1/2a,3a	AcrIIA1,AcrIIA1,AcrIIA2,AcrIIA2,AcrIIA3	5	yes	CAS-TypeIB,CAS-TypeIIA
NC_017545.1	Listeria monocytogenes J0161	1/2a,3a	AcrIIA1,AcrIIA1,AcrIIA2,AcrIIA4	3	yes	CAS-TypeIB,CAS-TypeIIA
NZ_CP019614.1	Listeria monocytogenes strain 10-092876-1559 LM1	1/2a,3a	AcrIIA1	4	no	NotFound
NZ_CP021325.1	Listeria monocytogenes strain NH1 chromosome	1/2c,3c	-	4	no	NotFound
NZ_CP023752.1	Listeria monocytogenes strain AT3E chromosome	1/2c,3c	-	5	no	NotFound
NZ_CP032669.1	Listeria monocytogenes strain 52869 chromosome	1/2a,3a	AcrIIA1,AcrIIA2	3	yes	CAS-TypeIB
NZ_CP025560.1	Listeria monocytogenes strain PIR00545 chromosome	1/2a,3a	-	4	yes	CAS-TypeIB,CAS-TypeIB
NZ_CP013722.1	Listeria monocytogenes strain Lm 3163 chromosome	1/2a,3a	AcrIIA1	2	yes	CAS-TypeIB,CAS-TypeIIA
-	C7	1/2a,3a	-	6	no	NotFound
NZ_CP019164.1	Listeria monocytogenes strain HPB2088	1/2a,3a	-	3	yes	NotFound
NZ_CP006861.1	Listeria monocytogenes serotype 1/2a str. 10-1047	1/2a,3a	-	3	yes	NotFound
NZ_CP007017.1	Listeria monocytogenes serotype 1/2a str. 10-1046	1/2a,3a	-	3	yes	NotFound
NZ_CP009258.1	Listeria monocytogenes strain Lm60 chromosome	1/2a,3a	-	1	yes	NotFound
NZ_CP018685.1	Listeria monocytogenes strain HPB913 chromosome	1/2a,3a	-	3	yes	NotFound
NZ_CP019170.1	Listeria monocytogenes strain CFSAN042079	1/2a,3a	-	3	yes	NotFound
NZ_CP019165.1	Listeria monocytogenes strain HPB5415	1/2a,3a	-	3	yes	NotFound
NZ_CP007019.1	Listeria monocytogenes serotype 1/2a str. 95-0093	1/2a,3a	-	3	yes	NotFound
NZ_CP007007.1	Listeria monocytogenes serotype 1/2a str. 02-5993	1/2a,3a	-	3	yes	NotFound
NZ_CP007008.1	Listeria monocytogenes serotype 1/2a str. 04-5457	1/2a,3a	-	3	yes	NotFound
NZ_CP007010.1	Listeria monocytogenes serotype 1/2a str. 08-7374	1/2a,3a	-	3	yes	NotFound
NZ_CP007018.1	Listeria monocytogenes serotype 1/2a str. 10-1321	1/2a,3a	-	3	yes	NotFound
NZ_CP008837.1	Listeria monocytogenes serotype 1/2a str. 10-5024	1/2a,3a	-	3	yes	NotFound
NZ_CP008836.1	Listeria monocytogenes serotype 1/2a str. 10-0814	1/2a,3a	-	3	yes	NotFound
NC_013768.1	Listeria monocytogenes 08-5923	1/2a,3a	-	3	yes	NotFound
NZ_HG813249.1	Listeria monocytogenes 6179 chromosome sequence	1/2a,3a	AcrIIA1,AcrIIA1,AcrIIA2	4	yes	CAS-TypeIIA,CAS-TypeIB
NZ_CP006862.1	Listeria monocytogenes serotype 1/2a str. 88-0478	1/2a,3a	-	3	yes	NotFound
NZ_CP007011.1	Listeria monocytogenes serotype 1/2a str. 08-7669	1/2a,3a	-	2	yes	NotFound
NZ_HG813247.1	Listeria monocytogenes R479a chromosome	1/2a,3a	-	3	yes	NotFound
NZ_CP013724.1	Listeria monocytogenes strain Lm N1546 chromosome	1/2a,3a	-	3	yes	NotFound
NC_003210.1	EGD-e	1/2a,3a	AcrIIA1,AcrIIA2,AcrIIA3	2	no	NotFound
NZ_CP023861.1	Listeria monocytogenes EGD-e chromosome	1/2c,3c	AcrIIA1,AcrIIA2,AcrIIA3	2	no	NotFound
NZ_CP007170.1	Listeria monocytogenes serotype 1/2a str. 10-0812 strain 1/2a chromosome	1/2a,3a	AcrIIA1,AcrIIA2	3	yes	CAS-TypeIIA
NZ_CP007171.1	Listeria monocytogenes serotype 1/2a str. 10-0813	1/2a,3a	AcrIIA1,AcrIIA2	3	yes	CAS-TypeIIA
NZ_CP019618.1	Listeria monocytogenes strain 10-092876-0731 LM5	1/2a,3a	-	3	yes	NotFound
-	MB5	1/2a,3a	AcrIIA1,AcrIIA2,AcrIIA3		yes	CAS-TypeIIA
NZ_CP007688.1	Listeria monocytogenes strain L1846	1/2a,3a	AcrIIA1,AcrIIA1,AcrIIA2,AcrIIA2,AcrIIA3,AcrIIA3	3	yes	CAS-TypeIIA
NZ_CP023754.1	Listeria monocytogenes strain AL4E chromosome	1/2c,3c	AcrIIA1	4	no	NotFound
NZ_CP013723.1	Listeria monocytogenes strain Lm 3136 chromosome	1/2a,3a	AcrIIA1,AcrIIA2,AcrIIA3	2	no	NotFound
NZ_LT985476.1	Listeria monocytogenes isolate LMNC088 complete genome chromosome 1	1/2a,3a	AcrIIA1	1	yes	CAS-TypeIB
NZ_CP025442.1	Listeria monocytogenes strain MF4562 chromosome	1/2c,3c	-	3	no	NotFound
NZ_CP048400.1	Listeria monocytogenes strain AUF chromosome	1/2a,3a	AcrIIA1,AcrIIA2,AcrIIA3	1	yes	CAS-TypeIIA
NZ_CP025443.1	Listeria monocytogenes strain MF4545 chromosome	1/2a,3a	-	3	no	NotFound
NZ_CP011345.1	Listeria monocytogenes strain FW040025	1/2a,3a	-	1	no	NotFound
NZ_CP025222.1	Listeria monocytogenes strain ATCC 51775 chromosome	1/2a,3a	-	2	no	CAS-TypeIIA
NZ_CP007685.1	Listeria monocytogenes strain L2676	1/2a,3a	AcrIIA1,AcrIIA2,AcrIIA3	3	yes	CAS-TypeIIA
NZ_CP025568.1	Listeria monocytogenes strain PIR00540 chromosome	1/2c,3c	-	4	no	NotFound
NC_021837.1	Listeria monocytogenes strain J2-031	1/2a,3a	-	3	yes	CAS-TypeIIA
NZ_CP025440.1	Listeria monocytogenes strain MF6172 chromosome	1/2c,3c	-	4	no	CAS-TypeIB
NC_018588.1	Listeria monocytogenes SLCC2372	1/2c,3c	-	3	no	CAS-TypeIB
NZ_CP025567.1	Listeria monocytogenes strain ATCC 51779 chromosome	1/2c,3c	-	3	no	NotFound
NC_018589.1	Listeria monocytogenes SLCC2479	1/2c,3c	-	3	no	NotFound
NZ_CP019617.1	Listeria monocytogenes strain 10-092876-0055 LM4	1/2a,3a	AcrIIA1,AcrIIA1	3	yes	CAS-TypeIB,CAS-TypeIIA
NZ_CP025438.1	Listeria monocytogenes strain MF4697 chromosome	1/2c,3c	-	4	no	CAS-TypeIB
NZ_CP029372.1	Listeria monocytogenes strain 2018TE5305-1-4 chromosome	1/2a,3a	-	2	no	CAS-TypeIIA
NZ_CP014790.1	Listeria monocytogenes strain 2015TE24968 chromosome	1/2a,3a	-	2	no	CAS-TypeIIA,CAS-TypeIB
NC_017546.1	Listeria monocytogenes FSL R2-561	1/2c,3c	-	3	no	NotFound
NZ_CP025259.1	Listeria monocytogenes strain MF4624 chromosome	1/2c,3c	-	4	no	CAS-TypeIB
NZ_CP007194.1	Listeria monocytogenes serotype 1/2c str. 10-5025	1/2c,3c	-	3	no	NotFound
NZ_CP007195.1	Listeria monocytogenes serotype 1/2c str. 10-5026	1/2c,3c	-	3	no	NotFound
NZ_CP020830.1	Listeria monocytogenes strain MOD1_LS152 chromosome	1/2a,3a	-	2	no	NotFound
NZ_CP041211.1	Listeria monocytogenes strain LMP18-H2446 chromosome	1/2a,3a	-	3	no	CAS-TypeIIA
NZ_CP025082.1	Listeria monocytogenes strain MF4626 chromosome	1/2c,3c	-	3	no	NotFound
NZ_CP045970.1	Listeria monocytogenes strain AUSMDU00000235 chromosome	1/2a,3a	AcrIIA1,AcrIIA2,AcrIIA3	2	no	CAS-TypeIB
NC_017544.1	Listeria monocytogenes 10403S	1/2a,3a	-	2	no	CAS-TypeIIA
NZ_CP020828.1	Listeria monocytogenes strain CFSAN022990 chromosome	1/2a,3a	AcrIIA1,AcrIIA4	2	yes	CAS-TypeIB
NZ_CP007196.1	Listeria monocytogenes serotype 3c str. 10-5027	1/2c,3c	-	3	no	NotFound
NZ_CP020833.1	Listeria monocytogenes strain CFSAN004330 chromosome	1/2a,3a	AcrIIA1,AcrIIA1,AcrIIA1,AcrIIA2,AcrIIA2,AcrIIA3,AcrIIA3,AcrIIA4	3	yes	CAS-TypeIB,CAS-TypeIIA
NC_018593.1	Listeria monocytogenes SLCC7179	1/2a,3a	-	2	no	NotFound
NZ_CP025221.1	Listeria monocytogenes strain PIR00543 chromosome	1/2a,3a	AcrIIA1	3	no	CAS-TypeIIA
NZ_CP019621.1	Listeria monocytogenes strain 10-092876-1235 LM8	1/2a,3a	-	3	no	CAS-TypeIIA
NZ_CP013919.1	Listeria monocytogenes strain IZSAM_Lm_15_17439_A144	1/2a,3a	-	2	yes	NotFound
NZ_CP019623.1	Listeria monocytogenes strain 10-092876-1763 LM10	1/2a,3a	AcrIIA1,AcrIIA4	2	yes	CAS-TypeIB
NZ_CP038642.1	Listeria monocytogenes strain N12-0935 chromosome	1/2a,3a	AcrIIA1,AcrIIA2	2	no	CAS-TypeIB
NZ_CP007197.1	Listeria monocytogenes serotype 1/2a str. 10-4754	1/2a,3a	AcrIIA1,AcrIIA2,AcrIIA3	2	yes	NotFound
NZ_CP007198.1	Listeria monocytogenes serotype 1/2a str. 10-4758	1/2a,3a	AcrIIA1,AcrIIA2,AcrIIA3	2	yes	NotFound
NZ_CP011397.1	Listeria monocytogenes strain CFSAN007956	1/2a,3a	-	2	no	NotFound
NZ_CP007160.1	Listeria monocytogenes WSLC1001 chromosome	1/2a,3a	AcrIIA1,AcrIIA2,AcrIIA3	1	yes	CAS-TypeIIA
NC_022568.1	Listeria monocytogenes EGD	1/2a,3a	AcrIIA1,AcrIIA2,AcrIIA3	2	no	CAS-TypeIIA
NZ_LR134397.1	Listeria monocytogenes strain NCTC7973 genome assembly	1/2a,3a	AcrIIA1,AcrIIA2,AcrIIA3	3	yes	CAS-TypeIIA
NZ_CP007689.1	Listeria monocytogenes strain L2074	1/2a,3a	AcrIIA1,AcrIIA4	1	no	NotFound
NC_018592.1	Listeria monocytogenes SLCC5850	1/2a,3a	AcrIIA1,AcrIIA2,AcrIIA3	2	yes	CAS-TypeIIA
NZ_CP007687.1	Listeria monocytogenes strain L2625	1/2a,3a	-	2	yes	CAS-TypeIIA
NZ_CP020832.1	Listeria monocytogenes strain PNUSAL000096 chromosome	1/2a,3a	-	2	no	CAS-TypeIIA
NZ_CP045972.1	Listeria monocytogenes strain AUSMDU00000224 chromosome	1/2c,3c	-	2	no	CAS-TypeIB
NZ_CP007684.1	Listeria monocytogenes strain L2626	1/2a,3a	AcrIIA1,AcrIIA2,AcrIIA3	2	yes	CAS-TypeIIA
NZ_CP020831.1	Listeria monocytogenes strain PNUSAL000144 chromosome	1/2a,3a	-	1	no	CAS-TypeIB,CAS-TypeIIA
NZ_CP014261.1	Listeria monocytogenes strain 2015TE19005-1355	1/2a,3a	-	1	no	CAS-TypeIIA
NZ_LT906436.1	Listeria monocytogenes strain NCTC10357 chromosome 1	1/2a,3a	-	1	no	CAS-TypeIIA
-	RO4	1/2a,3a	AcrIIA1,AcrIIA2,AcrIIA3	1	no	NotFound
NZ_CP033737.1	Listeria monocytogenes strain FDAARGOS_555 chromosome	1/2a,3a	-	1	no	CAS-TypeIB
NZ_CP046362.1	Listeria monocytogenes strain N843_15 chromosome	1/2a,3a	-	4	no	CAS-TypeIB
NZ_CP046361.1	Listeria monocytogenes strain N843_10 chromosome	1/2a,3a	-	4	no	CAS-TypeIB
-	AB120	1/2a,3a	-	1	no	NotFound
NZ_CP007199.1	Listeria monocytogenes serotype 1/2a str. 10-0933	1/2a,3a	-	1	no	CAS-TypeIIA
NZ_CP007200.1	Listeria monocytogenes serotype 1/2a str. 10-0934	1/2a,3a	-	1	no	CAS-TypeIIA
-	AB199	1/2a,3a	-	1	no	NotFound
NZ_CP029175.1	Listeria monocytogenes strain NCCP 15743 chromosome	1/2a,3a	-	1	no	CAS-TypeIIA
NZ_CP044429.1	Listeria monocytogenes serotype 4b str. LIS0087 chromosome	1/2a,3a	AcrIIA1,AcrIIA2,AcrIIA3	4	yes	CAS-TypeIIA
NC_021826.1	Listeria monocytogenes strain N1-011A	1/2b,3b,7	AcrIIA1	6	yes	CAS-TypeIIA,CAS-TypeIB
NZ_CP014252.1	Listeria monocytogenes strain CFSAN023459	1/2b,3b,7	-	6	yes	NotFound
NZ_CP007168.1	Listeria monocytogenes serotype 1/2b str. 10-0810	1/2b,3b,7	-	4	no	NotFound
NZ_CP007169.1	Listeria monocytogenes serotype 1/2b str. 10-0811 strain 1/2b chromosome	1/2b,3b,7	-	4	no	NotFound
NZ_LR698978.1	Listeria monocytogenes isolate MGYG-HGUT-02325 genome assembly	1/2b,3b,7	-	5	no	NotFound
NZ_CP016213.1	Listeria monocytogenes strain CFSAN029793	1/2b,3b,7	AcrIIA1,AcrIIA1	5	no	NotFound
NZ_CP023050.1	Listeria monocytogenes strain FDA00011238 chromosome	1/2b,3b,7	-	5	yes	CAS-TypeIB
NZ_CP023052.1	Listeria monocytogenes strain FDA00006905 chromosome	1/2b,3b,7	-	5	yes	CAS-TypeIB
NZ_CP022020.1	Listeria monocytogenes strain FDA00006907 chromosome	1/2b,3b,7	-	5	no	NotFound
NC_021838.1	Listeria monocytogenes strain R2-502	1/2b,3b,7	AcrIIA1,AcrIIA1,AcrIIA2,AcrIIA3	5	yes	CAS-TypeIIA,CAS-TypeIB,CAS-TypeIB
NZ_CP041213.1	Listeria monocytogenes strain LMP18-H8393 chromosome	1/2b,3b,7	AcrIIA1,AcrIIA1,AcrIIA2,AcrIIA3	4	yes	CAS-TypeIB,CAS-TypeIIA,CAS-TypeIB
NZ_CP032671.1	Listeria monocytogenes strain 52859 chromosome	1/2b,3b,7	AcrIIA1,AcrIIA2	3	yes	CAS-TypeIB
NZ_CP019615.1	Listeria monocytogenes strain 10-092876-0168	1/2b,3b,7	AcrIIA1,AcrIIA1	6	yes	CAS-TypeIIA
NZ_CP014250.1	Listeria monocytogenes strain CFSAN010068	1/2b,3b,7	AcrIIA1,AcrIIA4	3	no	NotFound
NZ_CP045749.1	Listeria monocytogenes strain CFSAN008100 chromosome	1/2b,3b,7	-	5	no	CAS-TypeIB
NZ_CP011398.2	Listeria monocytogenes strain CFSAN008100 chromosome	1/2b,3b,7	-	4	no	CAS-TypeIB
NZ_CP019622.1	Listeria monocytogenes strain 10-092876-0145 LM9	1/2b,3b,7	-	6	no	NotFound
NZ_CP019624.1	Listeria monocytogenes strain 10-092876-1016 LM11	1/2b,3b,7	AcrIIA4	4	yes	NotFound
NZ_CP015593.1	Listeria monocytogenes strain ICDC-LM188	1/2b,3b,7	AcrIIA1,AcrIIA2	4	yes	CAS-TypeIIA
NZ_CP031141.1	Listeria monocytogenes strain NCCP 14714 chromosome	1/2b,3b,7	-	2	no	NotFound
NC_021824.1	Listeria monocytogenes strain J2-064	1/2b,3b,7	AcrIIA1,AcrIIA2	2	yes	NotFound
NZ_CP016629.1	Listeria monocytogenes strain FORC_049	1/2b,3b,7	-	2	no	NotFound
NC_018587.1	Listeria monocytogenes strain SLCC2755	1/2b,3b,7	-	2	yes	CAS-TypeIB,CAS-TypeIIA,CAS-TypeIB
NZ_CP007686.1	Listeria monocytogenes strain L2624	1/2b,3b,7	-	2	no	NotFound
NZ_CP020774.1	Listeria monocytogenes strain H34 chromosome	1/2b,3b,7	-	1	no	CAS-TypeIIA
NC_018586.1	Listeria monocytogenes SLCC2540	1/2b,3b,7	-	2	yes	CAS-TypeIIA
NZ_CP020022.1	Listeria monocytogenes strain LI0521 chromosome	4b,4d,4e	-	4	no	NotFound
-	ScottA	4b,4d,4e	-	3	no	NotFound
NZ_CP025220.1	Listeria monocytogenes strain PIR00546 chromosome	4b,4d,4e	-	3	no	NotFound
NZ_CP025565.1	Listeria monocytogenes strain PIR00544 chromosome	4b,4d,4e	-	2	no	NotFound
NC_021829.4	Listeria monocytogenes J1-220	4b,4d,4e	-	4	no	NotFound
NC_021840.1	Listeria monocytogenes strain J1926	4b,4d,4e	-	2	no	NotFound
NC_021827.1	Listeria monocytogenes strain J1817	4b,4d,4e	-	2	no	NotFound
NC_021839.1	Listeria monocytogenes strain J1776	4b,4d,4e	-	2	no	NotFound
NC_021830.2	Listeria monocytogenes J1816	4b,4d,4e	-	2	no	NotFound
NZ_CP028333.1	Listeria monocytogenes strain CFSAN054108 chromosome	4b,4d,4e	-	2	no	NotFound
NZ_CP041014.1	Listeria monocytogenes strain FDAARGOS_607 chromosome	4b,4d,4e	-	2	no	NotFound
NZ_CP031674.1	Listeria monocytogenes strain CIIMS-NV-3 chromosome	4b,4d,4e	-	3	no	NotFound
NZ_CP045746.1	Listeria monocytogenes strain CFSAN023468 chromosome	4b,4d,4e	-	2	no	NotFound
NZ_CP012021.1	Listeria monocytogenes strain CFSAN023463	4b,4d,4e	-	2	no	NotFound
NZ_CP045745.1	Listeria monocytogenes strain CFSAN023469 chromosome	4b,4d,4e	-	2	no	NotFound
NZ_CP045748.1	Listeria monocytogenes strain CFSAN023464 chromosome	4b,4d,4e	-	2	no	NotFound
NZ_CP045747.1	Listeria monocytogenes strain CFSAN023465 chromosome	4b,4d,4e	-	2	no	NotFound
NZ_CP045751.1	Listeria monocytogenes CFSAN002349 chromosome	4b,4d,4e	-	2	no	NotFound
NZ_CP007459.1	Listeria monocytogenes serotype 4b str. 02-1103	4b,4d,4e	-	2	no	NotFound
NZ_CP007460.1	Listeria monocytogenes serotype 4b str. 02-1289	4b,4d,4e	-	2	no	NotFound
NZ_CP007461.1	Listeria monocytogenes serotype 4b str. 02-1792	4b,4d,4e	-	2	no	NotFound
NZ_CP019625.1	Listeria monocytogenes strain 10-092876-0769 LM12	4b,4d,4e	-	2	no	NotFound
NZ_CP007462.1	Listeria monocytogenes serotype 4b str. 02-6680	4b,4d,4e	-	1	no	NotFound
NZ_CP008821.1	Listeria monocytogenes serotype 4b str. 02-6679	4b,4d,4e	-	1	no	NotFound
NC_021825.1	Listeria monocytogenes strain J1-108	4b,4d,4e	-	2	no	NotFound
NZ_CP007526.1	Listeria monocytogenes serotype 4b str. 81-0592	4b,4d,4e	-	2	no	NotFound
NZ_CP007525.1	Listeria monocytogenes serotype 4b str. 81-0558	4b,4d,4e	-	2	no	NotFound
NZ_CP007167.1	Listeria monocytogenes serotype 4b str. 10-0809	4b,4d,4e	-	2	no	NotFound
NZ_CP006874.1	Listeria monocytogenes serotype 4b str. 81-0861	4b,4d,4e	-	3	no	NotFound
NZ_CP019619.1	Listeria monocytogenes strain 10-092876-1155 LM6	4b,4d,4e	-	3	no	NotFound
NZ_CP007600.1	Listeria monocytogenes strain CFSAN006122	4b,4d,4e	-	2	no	NotFound
NZ_CP026043.1	Listeria monocytogenes strain FDAARGOS_58 chromosome	4b,4d,4e	-	5	no	NotFound
NZ_CP035187.1	Listeria monocytogenes strain N16-0044 chromosome	4b,4d,4e	-	1	no	NotFound
NZ_CP010346.1	Listeria monocytogenes strain IZSAM_Lm_hs2008 chromosome	4b,4d,4e	-	2	no	NotFound
NZ_CP007583.1	Listeria monocytogenes strain XYSN	4b,4d,4e	AcrIIA1,AcrIIA1	5	yes	CAS-TypeIIA
NZ_CP032672.1	Listeria monocytogenes strain 52854 chromosome	4b,4d,4e	-	2	no	NotFound
NC_012488.1	Listeria monocytogenes serotype 4b str. CLIP 80459	4b,4d,4e	-	1	no	NotFound
NZ_LT985475.1	Listeria monocytogenes isolate JF5861 complete genome chromosome 1	4b,4d,4e	-	1	no	NotFound
NZ_CP011004.1	Listeria monocytogenes strain N2306 isolate Human listeriosis chromosome	4b,4d,4e	-	2	no	NotFound
NC_018642.1	Listeria monocytogenes L312	4b,4d,4e	-	1	no	NotFound
NZ_CP040988.1	Listeria monocytogenes strain FDAARGOS_778 chromosome	4b,4d,4e	-	1	no	NotFound
NZ_CP031476.1	Listeria monocytogenes strain M13455 chromosome	4b,4d,4e	-	1	no	NotFound
NZ_CP025219.1	Listeria monocytogenes strain ATCC 13932 chromosome	4b,4d,4e	-	1	no	NotFound
NZ_CP013288.1	Listeria monocytogenes ATCC 19117 strain WSLC 1033 chromosome	4b,4d,4e	-	2	no	NotFound
NZ_CP013289.1	Listeria monocytogenes strain WSLC 1047 chromosome	4b,4d,4e	-	1	no	NotFound
NZ_CP019616.1	Listeria monocytogenes strain 10-092876-1063 LM3	4b,4d,4e	-	2	no	NotFound
NZ_CP013285.1	Listeria monocytogenes strain WSLC 1018 chromosome	4b,4d,4e	-	1	no	NotFound
-	F2365	4b,4d,4e	-	1	no	NotFound
NC_019556.1	Listeria monocytogenes serotype 4b str. LL195	4b,4d,4e	-	1	no	NotFound
NZ_CP007492.1	Listeria monocytogenes strain NE isolate dc0214 chromosome	4b,4d,4e	-	2	no	NotFound
NC_018585.1	Listeria monocytogenes SLCC2378	4b,4d,4e	-	1	no	NotFound
NZ_CP009897.1	Listeria monocytogenes strain NTSN chromosome	4b,4d,4e	-	2	no	NotFound
NZ_CP007210.1	Listeria monocytogenes WSLC1042 chromosome	4b,4d,4e	-	1	no	NotFound
NZ_CP023321.1	Listeria monocytogenes strain CIIMS-PH-1 chromosome	4b,4d,4e	-	1	no	NotFound
NC_017728.1	Listeria monocytogenes 07PF0776	4b,4d,4e	-	1	no	NotFound
NZ_LT985474.1	Listeria monocytogenes isolate JF5203_1 chromosome 1	4b,4d,4e	-	4	no	NotFound
NZ_CP033612.1	Listeria monocytogenes strain LMJF5203 chromosome	4b,4d,4e	-	4	no	NotFound
NZ_CP019620.1	Listeria monocytogenes strain 10-092876-1547 LM7	4b,4d,4e	-	1	no	NotFound
NZ_CP033738.1	Listeria monocytogenes strain FDAARGOS_554 chromosome	?4a,4c	-	4	no	NotFound
NZ_CP013287.1	Listeria monocytogenes strain WSLC 1020 chromosome	?4a,4c	-	1	no	NotFound
NZ_CP013286.1	Listeria monocytogenes strain WSLC 1019 chromosome	?4a,4c	-	4	no	NotFound
NC_018590.1	Listeria monocytogenes SLCC2376	?4a,4c	-	0	no	NotFound
NZ_CP032668.1	Listeria monocytogenes strain 52873 chromosome	?4a,4c	-	1	no	CAS-TypeIIA
NC_017529.1	Listeria monocytogenes L99	?4a,4c	AcrIIA1,AcrIIA2,AcrIIA3,AcrIIA4	3	yes	CAS-TypeIB
NZ_CP048401.1	Listeria monocytogenes strain 4/52-1953 chromosome	?4a,4c	AcrIIA1,AcrIIA2,AcrIIA3,AcrIIA4	3	yes	CAS-TypeIB
NC_017537.1	Listeria monocytogenes M7	?4a,4c	AcrIIA1,AcrIIA2,AcrIIA3,AcrIIA4	3	yes	CAS-TypeIB
NC_011660.1	Listeria monocytogenes HCC23	?4a,4c	AcrIIA1,AcrIIA2,AcrIIA3,AcrIIA4	3	yes	CAS-TypeIB
NZ_CP009242.1	Listeria monocytogenes strain LM850658	?4a,4c	-	1	no	CAS-TypeIB
NZ_CP032670.1	Listeria monocytogenes strain 52860 chromosome	?4a,4c	-	1	no	NotFound
NZ_CP032673.1	Listeria monocytogenes strain 52330 chromosome	?4a,4c	-	1	no	NotFound
NZ_LR134398.1	Listeria monocytogenes strain NCTC7974 chromosome 1	1/2a,3a	AcrIIA1,AcrIIA2,AcrIIA3	3	yes	CAS-TypeIIA

## Sheet: OCPFDLNE_02194
The list of genomes that have gene clustered with gene OCPFDLNE_02194 based on Roary pan genome pipeline
Refseq Accession ID	Strain name	Predicted serotype	Predicted Anti-CRISPR genes	Predicted Number of Phage	Self targeting spacer predicted	CAS-Type Predicted (RliB-CRISPR excluded)
NZ_CP021174.1	Listeria monocytogenes strain FORC_057 chromosome	1/2a,3a	AcrIIA1	3	yes	CAS-TypeIB
NZ_HG813249.1	Listeria monocytogenes 6179 chromosome sequence	1/2a,3a	AcrIIA1,AcrIIA1,AcrIIA2	4	yes	CAS-TypeIIA,CAS-TypeIB
NZ_CP013919.1	Listeria monocytogenes strain IZSAM_Lm_15_17439_A144	1/2a,3a	-	2	yes	NotFound

## Sheet: OCPFDLNE_02195
The list of genomes that have gene clustered with gene OCPFDLNE_02195 based on Roary pan genome pipeline
Refseq Accession ID	Strain name	Predicted serotype	Predicted Anti-CRISPR genes	Predicted Number of Phage	Self targeting spacer predicted	CAS-Type Predicted (RliB-CRISPR excluded)
NC_021823.1	Listeria monocytogenes strain C1-387	1/2a,3a	-	4	yes	CAS-TypeIB
NZ_CP021174.1	Listeria monocytogenes strain FORC_057 chromosome	1/2a,3a	AcrIIA1	3	yes	CAS-TypeIB
NZ_CP020827.1	Listeria monocytogenes strain CFSAN028538 chromosome	1/2a,3a	-	3	yes	CAS-TypeIB
-	2HF33	1/2a,3a	AcrIIA1,AcrIIA2,AcrIIA3,AcrIIA4	5	yes	CAS-TypeIB,CAS-TypeIIA
NZ_HG813249.1	Listeria monocytogenes 6179 chromosome sequence	1/2a,3a	AcrIIA1,AcrIIA1,AcrIIA2	4	yes	CAS-TypeIIA,CAS-TypeIB
NZ_CP007196.1	Listeria monocytogenes serotype 3c str. 10-5027	1/2c,3c	-	3	no	NotFound
NZ_CP013919.1	Listeria monocytogenes strain IZSAM_Lm_15_17439_A144	1/2a,3a	-	2	yes	NotFound

## Sheet: OCPFDLNE_02196
The list of genomes that have gene clustered with gene OCPFDLNE_02196 based on Roary pan genome pipeline
Refseq Accession ID	Strain name	Predicted serotype	Predicted Anti-CRISPR genes	Predicted Number of Phage	Self targeting spacer predicted	CAS-Type Predicted (RliB-CRISPR excluded)
NC_021823.1	Listeria monocytogenes strain C1-387	1/2a,3a	-	4	yes	CAS-TypeIB
NZ_CP021174.1	Listeria monocytogenes strain FORC_057 chromosome	1/2a,3a	AcrIIA1	3	yes	CAS-TypeIB
NZ_CP020827.1	Listeria monocytogenes strain CFSAN028538 chromosome	1/2a,3a	-	3	yes	CAS-TypeIB
-	2HF33	1/2a,3a	AcrIIA1,AcrIIA2,AcrIIA3,AcrIIA4	5	yes	CAS-TypeIB,CAS-TypeIIA
NZ_HG813249.1	Listeria monocytogenes 6179 chromosome sequence	1/2a,3a	AcrIIA1,AcrIIA1,AcrIIA2	4	yes	CAS-TypeIIA,CAS-TypeIB
NZ_CP007196.1	Listeria monocytogenes serotype 3c str. 10-5027	1/2c,3c	-	3	no	NotFound
NC_021826.1	Listeria monocytogenes strain N1-011A	1/2b,3b,7	AcrIIA1	6	yes	CAS-TypeIIA,CAS-TypeIB

## Sheet: OCPFDLNE_02579
The list of genomes that have gene clustered with gene OCPFDLNE_02579 based on Roary pan genome pipeline
Refseq Accession ID	Strain name	Predicted serotype	Predicted Anti-CRISPR genes	Predicted Number of Phage	Self targeting spacer predicted	CAS-Type Predicted (RliB-CRISPR excluded)
-	2HF33	1/2a,3a	AcrIIA1,AcrIIA2,AcrIIA3,AcrIIA4	5	yes	CAS-TypeIB,CAS-TypeIIA
NZ_CP028183.1	Listeria monocytogenes strain CFSAN054109 chromosome	1/2a,3a	AcrIIA1,AcrIIA1,AcrIIA2,AcrIIA2,AcrIIA3	5	yes	CAS-TypeIB,CAS-TypeIIA
NZ_CP013722.1	Listeria monocytogenes strain Lm 3163 chromosome	1/2a,3a	AcrIIA1	2	yes	CAS-TypeIB,CAS-TypeIIA
NZ_HG813249.1	Listeria monocytogenes 6179 chromosome sequence	1/2a,3a	AcrIIA1,AcrIIA1,AcrIIA2	4	yes	CAS-TypeIIA,CAS-TypeIB
-	MB5	1/2a,3a	AcrIIA1,AcrIIA2,AcrIIA3	5	yes	CAS-TypeIIA
NC_021826.1	Listeria monocytogenes strain N1-011A	1/2b,3b,7	AcrIIA1	6	yes	CAS-TypeIIA,CAS-TypeIB

## Sheet: OCPFDLNE_02580
The list of genomes that have gene clustered with gene OCPFDLNE_02580 based on Roary pan genome pipeline
Refseq Accession ID	Strain name	Predicted serotype	Predicted Anti-CRISPR genes	Predicted Number of Phage	Self targeting spacer predicted	CAS-Type Predicted (RliB-CRISPR excluded)
-	2HF33	1/2a,3a	AcrIIA1,AcrIIA2,AcrIIA3,AcrIIA4	5	yes	CAS-TypeIB,CAS-TypeIIA
NZ_CP028183.1	Listeria monocytogenes strain CFSAN054109 chromosome	1/2a,3a	AcrIIA1,AcrIIA1,AcrIIA2,AcrIIA2,AcrIIA3	5	yes	CAS-TypeIB,CAS-TypeIIA
NZ_CP032669.1	Listeria monocytogenes strain 52869 chromosome	1/2a,3a	AcrIIA1,AcrIIA2	3	yes	CAS-TypeIB
NZ_CP013722.1	Listeria monocytogenes strain Lm 3163 chromosome	1/2a,3a	AcrIIA1	2	yes	CAS-TypeIB,CAS-TypeIIA
NZ_HG813249.1	Listeria monocytogenes 6179 chromosome sequence	1/2a,3a	AcrIIA1,AcrIIA1,AcrIIA2	4	yes	CAS-TypeIIA,CAS-TypeIB
-	MB5	1/2a,3a	AcrIIA1,AcrIIA2,AcrIIA3	5	yes	CAS-TypeIIA
NC_021826.1	Listeria monocytogenes strain N1-011A	1/2b,3b,7	AcrIIA1	6	yes	CAS-TypeIIA,CAS-TypeIB

## Sheet: OCPFDLNE_02590
The list of genomes that have gene clustered with gene OCPFDLNE_02590 based on Roary pan genome pipeline
Refseq Accession ID	Strain name	Predicted serotype	Predicted Anti-CRISPR genes	Predicted Number of Phage	Self targeting spacer predicted	CAS-Type Predicted (RliB-CRISPR excluded)
-	2HF33	1/2a,3a	AcrIIA1,AcrIIA2,AcrIIA3,AcrIIA4	5	yes	CAS-TypeIB,CAS-TypeIIA
NZ_CP028183.1	Listeria monocytogenes strain CFSAN054109 chromosome	1/2a,3a	AcrIIA1,AcrIIA1,AcrIIA2,AcrIIA2,AcrIIA3	5	yes	CAS-TypeIB,CAS-TypeIIA
NC_017545.1	Listeria monocytogenes J0161	1/2a,3a	AcrIIA1,AcrIIA1,AcrIIA2,AcrIIA4	3	yes	CAS-TypeIB,CAS-TypeIIA
NZ_CP032669.1	Listeria monocytogenes strain 52869 chromosome	1/2a,3a	AcrIIA1,AcrIIA2	3	yes	CAS-TypeIB
NZ_HG813249.1	Listeria monocytogenes 6179 chromosome sequence	1/2a,3a	AcrIIA1,AcrIIA1,AcrIIA2	4	yes	CAS-TypeIIA,CAS-TypeIB
NZ_CP023861.1	Listeria monocytogenes EGD-e chromosome	1/2c,3c	AcrIIA1,AcrIIA2,AcrIIA3	2	no	NotFound
NZ_CP007170.1	Listeria monocytogenes serotype 1/2a str. 10-0812 strain 1/2a chromosome	1/2a,3a	AcrIIA1,AcrIIA2	3	yes	CAS-TypeIIA
NZ_CP007171.1	Listeria monocytogenes serotype 1/2a str. 10-0813	1/2a,3a	AcrIIA1,AcrIIA2	3	yes	CAS-TypeIIA
-	MB5	1/2a,3a	AcrIIA1,AcrIIA2,AcrIIA3	5	yes	CAS-TypeIIA
NZ_CP011345.1	Listeria monocytogenes strain FW040025	1/2a,3a	-	1	no	NotFound
NZ_CP025440.1	Listeria monocytogenes strain MF6172 chromosome	1/2c,3c	-	4	no	CAS-TypeIB
NZ_CP025438.1	Listeria monocytogenes strain MF4697 chromosome	1/2c,3c	-	4	no	CAS-TypeIB
NZ_CP025259.1	Listeria monocytogenes strain MF4624 chromosome	1/2c,3c	-	4	no	CAS-TypeIB
NZ_CP020830.1	Listeria monocytogenes strain MOD1_LS152 chromosome	1/2a,3a	-	2	no	NotFound
NZ_CP025082.1	Listeria monocytogenes strain MF4626 chromosome	1/2c,3c	-	3	no	NotFound
NC_018593.1	Listeria monocytogenes SLCC7179	1/2a,3a	-	2	no	NotFound
NC_021826.1	Listeria monocytogenes strain N1-011A	1/2b,3b,7	AcrIIA1	6	yes	CAS-TypeIIA,CAS-TypeIB
NZ_CP014252.1	Listeria monocytogenes strain CFSAN023459	1/2b,3b,7	-	6	yes	NotFound
NZ_CP007168.1	Listeria monocytogenes serotype 1/2b str. 10-0810	1/2b,3b,7	-	4	no	NotFound
NZ_CP007169.1	Listeria monocytogenes serotype 1/2b str. 10-0811 strain 1/2b chromosome	1/2b,3b,7	-	4	no	NotFound
NZ_LR698978.1	Listeria monocytogenes isolate MGYG-HGUT-02325 genome assembly	1/2b,3b,7	-	5	no	NotFound
NZ_CP016213.1	Listeria monocytogenes strain CFSAN029793	1/2b,3b,7	AcrIIA1,AcrIIA1	5	no	NotFound
NZ_CP023050.1	Listeria monocytogenes strain FDA00011238 chromosome	1/2b,3b,7	-	5	yes	CAS-TypeIB
NZ_CP023052.1	Listeria monocytogenes strain FDA00006905 chromosome	1/2b,3b,7	-	5	yes	CAS-TypeIB
NZ_CP022020.1	Listeria monocytogenes strain FDA00006907 chromosome	1/2b,3b,7	-	5	no	NotFound
NZ_CP019615.1	Listeria monocytogenes strain 10-092876-0168	1/2b,3b,7	AcrIIA1,AcrIIA1	6	yes	CAS-TypeIIA
NZ_CP045749.1	Listeria monocytogenes strain CFSAN008100 chromosome	1/2b,3b,7	-	5	no	CAS-TypeIB
NZ_CP011398.2	Listeria monocytogenes strain CFSAN008100 chromosome	1/2b,3b,7	-	4	no	CAS-TypeIB
NZ_CP019624.1	Listeria monocytogenes strain 10-092876-1016 LM11	1/2b,3b,7	AcrIIA4	4	yes	NotFound
NZ_CP025220.1	Listeria monocytogenes strain PIR00546 chromosome	4b,4d,4e	-	3	no	NotFound

## Sheet: OCPFDLNE_02591
The list of genomes that have gene clustered with gene OCPFDLNE_02591 based on Roary pan genome pipeline
Refseq Accession ID	Strain name	Predicted serotype	Predicted Anti-CRISPR genes	Predicted Number of Phage	Self targeting spacer predicted	CAS-Type Predicted (RliB-CRISPR excluded)
-	2HF33	1/2a,3a	AcrIIA1,AcrIIA2,AcrIIA3,AcrIIA4	5	yes	CAS-TypeIB,CAS-TypeIIA
NZ_CP028183.1	Listeria monocytogenes strain CFSAN054109 chromosome	1/2a,3a	AcrIIA1,AcrIIA1,AcrIIA2,AcrIIA2,AcrIIA3	5	yes	CAS-TypeIB,CAS-TypeIIA
NC_017545.1	Listeria monocytogenes J0161	1/2a,3a	AcrIIA1,AcrIIA1,AcrIIA2,AcrIIA4	3	yes	CAS-TypeIB,CAS-TypeIIA
NZ_CP032669.1	Listeria monocytogenes strain 52869 chromosome	1/2a,3a	AcrIIA1,AcrIIA2	3	yes	CAS-TypeIB
NZ_HG813249.1	Listeria monocytogenes 6179 chromosome sequence	1/2a,3a	AcrIIA1,AcrIIA1,AcrIIA2	4	yes	CAS-TypeIIA,CAS-TypeIB
NZ_CP023861.1	Listeria monocytogenes EGD-e chromosome	1/2c,3c	AcrIIA1,AcrIIA2,AcrIIA3	2	no	NotFound
NZ_CP007170.1	Listeria monocytogenes serotype 1/2a str. 10-0812 strain 1/2a chromosome	1/2a,3a	AcrIIA1,AcrIIA2	3	yes	CAS-TypeIIA
NZ_CP007171.1	Listeria monocytogenes serotype 1/2a str. 10-0813	1/2a,3a	AcrIIA1,AcrIIA2	3	yes	CAS-TypeIIA
-	MB5	1/2a,3a	AcrIIA1,AcrIIA2,AcrIIA3	5	yes	CAS-TypeIIA
NZ_CP007685.1	Listeria monocytogenes strain L2676	1/2a,3a	AcrIIA1,AcrIIA2,AcrIIA3	3	yes	CAS-TypeIIA
NZ_CP025440.1	Listeria monocytogenes strain MF6172 chromosome	1/2c,3c	-	4	no	CAS-TypeIB
NZ_CP025438.1	Listeria monocytogenes strain MF4697 chromosome	1/2c,3c	-	4	no	CAS-TypeIB
NZ_CP025259.1	Listeria monocytogenes strain MF4624 chromosome	1/2c,3c	-	4	no	CAS-TypeIB
NZ_CP041211.1	Listeria monocytogenes strain LMP18-H2446 chromosome	1/2a,3a	-	3	no	CAS-TypeIIA
NZ_CP025082.1	Listeria monocytogenes strain MF4626 chromosome	1/2c,3c	-	3	no	NotFound
NC_017544.1	Listeria monocytogenes 10403S	1/2a,3a	-	2	no	CAS-TypeIIA
NC_018593.1	Listeria monocytogenes SLCC7179	1/2a,3a	-	2	no	NotFound
NZ_CP044429.1	Listeria monocytogenes serotype 4b str. LIS0087 chromosome	1/2a,3a	AcrIIA1,AcrIIA2,AcrIIA3	4	yes	CAS-TypeIIA
NZ_CP014252.1	Listeria monocytogenes strain CFSAN023459	1/2b,3b,7	-	6	yes	NotFound
NZ_CP007168.1	Listeria monocytogenes serotype 1/2b str. 10-0810	1/2b,3b,7	-	4	no	NotFound
NZ_CP007169.1	Listeria monocytogenes serotype 1/2b str. 10-0811 strain 1/2b chromosome	1/2b,3b,7	-	4	no	NotFound
NZ_LR698978.1	Listeria monocytogenes isolate MGYG-HGUT-02325 genome assembly	1/2b,3b,7	-	5	no	NotFound
NZ_CP016213.1	Listeria monocytogenes strain CFSAN029793	1/2b,3b,7	AcrIIA1,AcrIIA1	5	no	NotFound
NZ_CP019615.1	Listeria monocytogenes strain 10-092876-0168	1/2b,3b,7	AcrIIA1,AcrIIA1	6	yes	CAS-TypeIIA
NZ_CP045749.1	Listeria monocytogenes strain CFSAN008100 chromosome	1/2b,3b,7	-	5	no	CAS-TypeIB
NZ_CP011398.2	Listeria monocytogenes strain CFSAN008100 chromosome	1/2b,3b,7	-	4	no	CAS-TypeIB
NZ_CP019624.1	Listeria monocytogenes strain 10-092876-1016 LM11	1/2b,3b,7	AcrIIA4	4	yes	NotFound

## Sheet: OCPFDLNE_02606
The list of genomes that have gene clustered with gene OCPFDLNE_02606 based on Roary pan genome pipeline
Refseq Accession ID	Strain name	Predicted serotype	Predicted Anti-CRISPR genes	Predicted Number of Phage	Self targeting spacer predicted	CAS-Type Predicted (RliB-CRISPR excluded)
-	2HF33	1/2a,3a	AcrIIA1,AcrIIA2,AcrIIA3,AcrIIA4	5	yes	CAS-TypeIB,CAS-TypeIIA
NZ_CP028183.1	Listeria monocytogenes strain CFSAN054109 chromosome	1/2a,3a	AcrIIA1,AcrIIA1,AcrIIA2,AcrIIA2,AcrIIA3	5	yes	CAS-TypeIB,CAS-TypeIIA
NZ_CP032669.1	Listeria monocytogenes strain 52869 chromosome	1/2a,3a	AcrIIA1,AcrIIA2	3	yes	CAS-TypeIB
NZ_HG813249.1	Listeria monocytogenes 6179 chromosome sequence	1/2a,3a	AcrIIA1,AcrIIA1,AcrIIA2	4	yes	CAS-TypeIIA,CAS-TypeIB
NZ_CP007170.1	Listeria monocytogenes serotype 1/2a str. 10-0812 strain 1/2a chromosome	1/2a,3a	AcrIIA1,AcrIIA2	3	yes	CAS-TypeIIA
NZ_CP007171.1	Listeria monocytogenes serotype 1/2a str. 10-0813	1/2a,3a	AcrIIA1,AcrIIA2	3	yes	CAS-TypeIIA
-	MB5	1/2a,3a	AcrIIA1,AcrIIA2,AcrIIA3	5	yes	CAS-TypeIIA
NC_021826.1	Listeria monocytogenes strain N1-011A	1/2b,3b,7	AcrIIA1	6	yes	CAS-TypeIIA,CAS-TypeIB
NZ_CP023050.1	Listeria monocytogenes strain FDA00011238 chromosome	1/2b,3b,7	-	5	yes	CAS-TypeIB
NZ_CP023052.1	Listeria monocytogenes strain FDA00006905 chromosome	1/2b,3b,7	-	5	yes	CAS-TypeIB
NZ_CP022020.1	Listeria monocytogenes strain FDA00006907 chromosome	1/2b,3b,7	-	5		NotFound
NZ_CP019624.1	Listeria monocytogenes strain 10-092876-1016 LM11	1/2b,3b,7	AcrIIA4	4	yes	NotFound
NZ_CP025220.1	Listeria monocytogenes strain PIR00546 chromosome	4b,4d,4e	-	3		NotFound
NZ_CP025565.1	Listeria monocytogenes strain PIR00544 chromosome	4b,4d,4e	-	2		NotFound
NC_021829.4	Listeria monocytogenes J1-220	4b,4d,4e	-	4		NotFound
NZ_CP041014.1	Listeria monocytogenes strain FDAARGOS_607 chromosome	4b,4d,4e	-	2		NotFound
NZ_CP031674.1	Listeria monocytogenes strain CIIMS-NV-3 chromosome	4b,4d,4e	-	3		NotFound
NZ_CP007459.1	Listeria monocytogenes serotype 4b str. 02-1103	4b,4d,4e	-	2		NotFound
NZ_CP007460.1	Listeria monocytogenes serotype 4b str. 02-1289	4b,4d,4e	-	2		NotFound
NZ_CP007461.1	Listeria monocytogenes serotype 4b str. 02-1792	4b,4d,4e	-	2		NotFound
NZ_CP019625.1	Listeria monocytogenes strain 10-092876-0769 LM12	4b,4d,4e	-	2		NotFound
NC_021825.1	Listeria monocytogenes strain J1-108	4b,4d,4e	-	2		NotFound
NZ_CP007526.1	Listeria monocytogenes serotype 4b str. 81-0592	4b,4d,4e	-	2		NotFound
NZ_CP007525.1	Listeria monocytogenes serotype 4b str. 81-0558	4b,4d,4e	-	2		NotFound
NZ_CP007167.1	Listeria monocytogenes serotype 4b str. 10-0809	4b,4d,4e	-	2		NotFound
NZ_CP006874.1	Listeria monocytogenes serotype 4b str. 81-0861	4b,4d,4e	-	3		NotFound
NZ_CP019619.1	Listeria monocytogenes strain 10-092876-1155 LM6	4b,4d,4e	-	3		NotFound

[truncated: 1 more sheets: OCPFDLNE_02798]
